# Supplementary material for: Pan-cancer analysis reveals TAp63-regulated oncogenic lncRNAs that promote cancer progression through AKT activation
Source: Nat Commun. 2020 Oct 14;11:5156. doi: 10.1038/s41467-020-18973-w (PMC7561725; doi:10.1038/s41467-020-18973-w)
Supplement: Supplementary file 4 — Supplementary Data 1 [file 41467_2020_18973_MOESM4_ESM.xls]

## Sheet: proteinGroups
Protein IDs	Majority protein IDs	Peptide counts (all)	Peptide counts (razor+unique)	Peptide counts (unique)	Fasta headers	Number of proteins	Peptides	Razor + unique peptides	Unique peptides	Peptides delta-NES	Peptides delta-NLS	Peptides Flag-IP	Peptides WT-WDR26	Razor + unique peptides delta-NES	Razor + unique peptides delta-NLS	Razor + unique peptides Flag-IP	Razor + unique peptides WT-WDR26	Unique peptides delta-NES	Unique peptides delta-NLS	Unique peptides Flag-IP	Unique peptides WT-WDR26	Sequence coverage [%]	Unique + razor sequence coverage [%]	Unique sequence coverage [%]	Mol. weight [kDa]	Sequence length	Sequence lengths	Q-value	Score	Identification type delta-NES	Identification type delta-NLS	Identification type Flag-IP	Identification type WT-WDR26	Sequence coverage delta-NES [%]	Sequence coverage delta-NLS [%]	Sequence coverage Flag-IP [%]	Sequence coverage WT-WDR26 [%]	Intensity	Intensity delta-NES	Intensity delta-NLS	Intensity Flag-IP	Intensity WT-WDR26	LFQ intensity delta-NES	LFQ intensity delta-NLS	LFQ intensity Flag-IP	LFQ intensity WT-WDR26	MS/MS Count delta-NES	MS/MS Count delta-NLS	MS/MS Count Flag-IP
CON__ENSEMBL:ENSBTAP00000038253	CON__ENSEMBL:ENSBTAP00000038253	13	1	0	>ENSEMBL:ENSBTAP00000038253 (Bos taurus) 63 kDa protein	1	13	1	0	13	13	13	12	1	1	1	0	0	0	0	0	15.2	2	0	63.165	606	606	0.0045045	6.4118	By matching	By MS/MS	By MS/MS	By matching	15.2	15.2	15.2	13.2	10516000	405410	6128700	3981600	0	587820	6674400	3981600	0	0	1	1
CON__P00761	CON__P00761	4	4	4	>P00761 SWISS-PROT:P00761|TRYP_PIG Trypsin - Sus scrofa (Pig).	1	4	4	4	4	4	4	4	4	4	4	4	4	4	4	4	21.6	21.6	21.6	24.409	231	231	0	322.35	By MS/MS	By MS/MS	By MS/MS	By MS/MS	21.6	21.6	21.6	21.6	9412800000	2131000000	2535000000	2514300000	2232600000	2612400000	2809600000	2495400000	2833500000	13	14	14
sp|P02533|K1C14_HUMAN;CON__P02533;CON__Q6IFX2;CON__Q61782	sp|P02533|K1C14_HUMAN;CON__P02533	32;32;12;4	28;28;12;4	13;13;5;2	>sp|P02533|K1C14_HUMAN Keratin, type I cytoskeletal 14 OS=Homo sapiens OX=9606 GN=KRT14 PE=1 SV=4;>P02533 SWISS-PROT:P02533 Tax_Id=9606 Gene_Symbol=KRT14 Keratin, type I cytoskeletal 14	4	32	28	13	26	29	29	32	23	25	25	28	10	11	11	13	64	60.2	31.8	51.561	472	472;472;452;93	0	323.31	By MS/MS	By MS/MS	By MS/MS	By MS/MS	59.1	57.8	62.5	64	3728700000	669200000	903450000	1122900000	1033200000	936770000	1037100000	1197200000	1208500000	20	22	32
sp|P02538|K2C6A_HUMAN;CON__P02538	sp|P02538|K2C6A_HUMAN;CON__P02538	38;38	2;2	2;2	>sp|P02538|K2C6A_HUMAN Keratin, type II cytoskeletal 6A OS=Homo sapiens OX=9606 GN=KRT6A PE=1 SV=3;>P02538 SWISS-PROT:P02538 Tax_Id=9606 Gene_Symbol=KRT6A Keratin, type II cytoskeletal 6A	2	38	2	2	26	32	34	37	1	2	2	2	1	2	2	2	58.3	5.7	5.7	60.044	564	564;564	0	66.899	By MS/MS	By MS/MS	By MS/MS	By MS/MS	46.3	51.1	58.3	58.3	199520000	23501000	33053000	53131000	89838000	40868000	35012000	52572000	111680000	2	3	4
CON__P02662	CON__P02662	2	2	2	>P02662 SWISS-PROT:P02662 Alpha-S1-casein - Bos taurus (Bovine).	1	2	2	2	2	2	2	2	2	2	2	2	2	2	2	2	10.6	10.6	10.6	22.975	199	199	0	11.909	By matching	By MS/MS	By MS/MS	By MS/MS	10.6	10.6	10.6	10.6	23759000	3917500	6671000	9197400	3973100	5302300	8108000	8298100	5605100	0	1	2
CON__P02769	CON__P02769	16	16	14	>P02769 SWISS-PROT:P02769 (Bos taurus) Bovine serum albumin precursor	1	16	16	14	11	14	13	14	11	14	13	14	10	12	11	12	34.8	34.8	30.8	69.293	607	607	0	129.54	By MS/MS	By MS/MS	By MS/MS	By MS/MS	23.7	30.6	28.2	30.1	478820000	94252000	157780000	138900000	87894000	173380000	164760000	116270000	107380000	8	16	12
CON__P02777	CON__P02777	1	1	1	>P02777 SWISS-PROT:P02777 (Bos taurus) similar to Platelet factor 4	1	1	1	1	1	1	1	1	1	1	1	1	1	1	1	1	10.4	10.4	10.4	24.241	230	230	0	25.41	By matching	By MS/MS	By MS/MS	By MS/MS	10.4	10.4	10.4	10.4	14089000	1882100	5124200	3630700	3451700	2729000	5580400	3630700	4492600	0	1	1
CON__P04259;sp|O95678|K2C75_HUMAN;CON__O95678;CON__Q8VED5;sp|P05787|K2C8_HUMAN;CON__P05787;CON__H-INV:HIT000292931	CON__P04259	36;12;12;7;5;5;1	3;0;0;0;0;0;0	1;0;0;0;0;0;0	>P04259 SWISS-PROT:P04259 Tax_Id=9606 Gene_Symbol=KRT6B Keratin, type II cytoskeletal 6B	7	36	3	1	27	28	32	36	2	1	3	3	1	1	1	1	58.2	7.3	2.7	59.998	564	564;551;551;531;483;483;443	0	64.809	By MS/MS	By matching	By MS/MS	By MS/MS	48.6	46.3	58.2	58.2	122680000	16051000	7676600	34870000	64086000	28038000	14448000	21613000	85816000	2	0	2
CON__P04264;CON__H-INV:HIT000016045	CON__P04264	63;2	1;0	1;0	>P04264 SWISS-PROT:P04264 Tax_Id=9606 Gene_Symbol=KRT1 Keratin, type II cytoskeletal 1	2	63	1	1	57	58	58	61	0	1	1	1	0	1	1	1	73.3	4.8	4.8	66.017	644	644;99	0	10.013	By matching	By matching	By MS/MS	By MS/MS	70.7	65.8	66.1	66.3	4655400	0	1033800	1020800	2600800	0	1125800	1020800	3385100	0	0	1
sp|P08727|K1C19_HUMAN;CON__P08727	sp|P08727|K1C19_HUMAN;CON__P08727	6;6	1;1	1;1	>sp|P08727|K1C19_HUMAN Keratin, type I cytoskeletal 19 OS=Homo sapiens OX=9606 GN=KRT19 PE=1 SV=4;>P08727 SWISS-PROT:P08727 Tax_Id=9606 Gene_Symbol=KRT19 Keratin, type I cytoskeletal 19	2	6	1	1	4	6	5	4	1	1	1	0	1	1	1	0	16	2.2	2.2	44.105	400	400;400	1	-2	By matching	By MS/MS	By matching	By matching	9.8	16	12	9.8	25556000	1717000	21195000	2643800	0	1856000	24447000	1912600	0	0	1	0
sp|P08779|K1C16_HUMAN;CON__P08779;CON__Q9Z2K1;CON__Q3ZAW8	sp|P08779|K1C16_HUMAN;CON__P08779	32;32;8;8	19;19;4;4	19;19;4;4	>sp|P08779|K1C16_HUMAN Keratin, type I cytoskeletal 16 OS=Homo sapiens OX=9606 GN=KRT16 PE=1 SV=4;>P08779 SWISS-PROT:P08779 Tax_Id=9606 Gene_Symbol=KRT16 Keratin, type I cytoskeletal 16	4	32	19	19	24	26	27	32	13	13	14	19	13	13	14	19	69.8	50.3	50.3	51.267	473	473;473;469;474	0	323.31	By MS/MS	By MS/MS	By MS/MS	By MS/MS	56.7	63.8	66.2	69.8	949750000	106370000	188590000	289260000	365540000	180650000	223390000	311640000	394880000	8	13	16
sp|P13645|K1C10_HUMAN;CON__P13645;CON__P02535-1;sp|Q7Z3Y7|K1C28_HUMAN;CON__Q7Z3Y7;sp|Q7Z3Z0|K1C25_HUMAN;CON__Q7Z3Z0;sp|Q7Z3Y8|K1C27_HUMAN;CON__Q7Z3Y8;CON__Q148H6;sp|Q7Z3Y9|K1C26_HUMAN;CON__Q7Z3Y9;sp|Q99456|K1C12_HUMAN;CON__Q99456;sp|Q2M2I5|K1C24_HUMAN;CON__Q2M2I5	sp|P13645|K1C10_HUMAN;CON__P13645	46;46;8;3;3;2;2;2;2;2;1;1;1;1;1;1	46;46;8;3;3;2;2;2;2;2;1;1;1;1;1;1	40;40;5;2;2;1;1;1;1;1;0;0;0;0;0;0	>sp|P13645|K1C10_HUMAN Keratin, type I cytoskeletal 10 OS=Homo sapiens OX=9606 GN=KRT10 PE=1 SV=6;>P13645 SWISS-PROT:P13645 Tax_Id=9606 Gene_Symbol=KRT10 Keratin, type I cytoskeletal 10	16	46	46	40	40	46	45	42	40	46	45	42	35	40	39	36	63.7	63.7	60.6	58.826	584	584;593;570;464;486;450;450;459;459;464;468;468;494;494;525;525	0	323.31	By MS/MS	By MS/MS	By MS/MS	By MS/MS	59.2	63.7	63.7	63.7	55826000000	10463000000	18780000000	14080000000	12503000000	15522000000	16798000000	14890000000	16525000000	111	139	140
CON__P13646-1;CON__ENSEMBL:ENSP00000377550;sp|P13646|K1C13_HUMAN	CON__P13646-1;CON__ENSEMBL:ENSP00000377550;sp|P13646|K1C13_HUMAN	10;9;9	5;4;4	3;2;2	>P13646-1 SWISS-PROT:P13646-1 Tax_Id=9606 Gene_Symbol=KRT13 Isoform 1 of Keratin, type I cytoskeletal 13;>ENSEMBL:ENSP00000377550 Tax_Id=9606 Gene_Symbol=KRT13 46 kDa protein;>sp|P13646|K1C13_HUMAN Keratin, type I cytoskeletal 13 OS=Homo sapiens OX=9606 GN	3	10	5	3	5	10	6	7	0	5	1	2	0	3	1	1	20.1	12.4	7	49.586	458	458;420;458	0	32.54	By matching	By MS/MS	By MS/MS	By matching	7.6	20.1	9.6	11.6	97119000	0	86769000	0	10349000	0	86195000	0	21769000	0	4	1
sp|P13647|K2C5_HUMAN;CON__P13647	sp|P13647|K2C5_HUMAN;CON__P13647	39;39	32;32	7;7	>sp|P13647|K2C5_HUMAN Keratin, type II cytoskeletal 5 OS=Homo sapiens OX=9606 GN=KRT5 PE=1 SV=3;>P13647 SWISS-PROT:P13647 Tax_Id=9606 Gene_Symbol=KRT5 Keratin, type II cytoskeletal 5	2	39	32	7	34	35	35	38	27	28	28	31	6	7	6	7	55.1	45.8	11.2	62.378	590	590;590	0	323.31	By MS/MS	By MS/MS	By MS/MS	By MS/MS	46.8	50.3	48	53.6	6492800000	1143300000	1561100000	1690500000	2097900000	1762400000	1870900000	1813300000	2240200000	23	39	39
sp|P19013|K2C4_HUMAN;CON__P19013	sp|P19013|K2C4_HUMAN;CON__P19013	6;6	4;4	3;3	>sp|P19013|K2C4_HUMAN Keratin, type II cytoskeletal 4 OS=Homo sapiens OX=9606 GN=KRT4 PE=1 SV=4;>P19013 SWISS-PROT:P19013 Tax_Id=9606 Gene_Symbol=KRT4 keratin 4	2	6	4	3	2	6	3	2	0	4	1	1	0	3	1	0	12.7	8.8	6.6	57.285	534	534;594	0	24.564	By matching	By MS/MS	By matching	By matching	3.9	12.7	5.6	3.9	37320000	0	32963000	3855400	502000	0	36660000	2675700	1071100	0	5	0
sp|P20930|FILA_HUMAN;CON__P20930	sp|P20930|FILA_HUMAN;CON__P20930	2;2	2;2	2;2	>sp|P20930|FILA_HUMAN Filaggrin OS=Homo sapiens OX=9606 GN=FLG PE=1 SV=3;>P20930 SWISS-PROT:P20930 Tax_Id=9606 Gene_Symbol=FLG Filaggrin	2	2	2	2	1	2	1	0	1	2	1	0	1	2	1	0	2	2	2	435.16	4061	4061;4061	0	29.035	By MS/MS	By MS/MS	By MS/MS	By matching	1.7	2	1.7	0	7241400	1523700	1748000	3969700	0	2209300	1903600	3969700	0	1	2	1
CON__P35908	CON__P35908	67	1	1	>P35908 SWISS-PROT:P35908 Tax_Id=9606 Gene_Symbol=KRT2 Keratin, type II cytoskeletal 2 epidermal	1	67	1	1	63	65	62	65	1	1	1	1	1	1	1	1	92.9	5.6	5.6	65.865	645	645	0	121.93	By MS/MS	By MS/MS	By MS/MS	By MS/MS	91	92.4	91.5	92.4	937230000	177060000	266680000	240230000	253270000	241670000	301480000	251100000	322750000	4	4	5
sp|P48668|K2C6C_HUMAN;CON__P48668	sp|P48668|K2C6C_HUMAN;CON__P48668	39;39	23;23	0;0	>sp|P48668|K2C6C_HUMAN Keratin, type II cytoskeletal 6C OS=Homo sapiens OX=9606 GN=KRT6C PE=1 SV=3;>P48668 SWISS-PROT:P48668 Tax_Id=9606 Gene_Symbol=KRT6C Keratin, type II cytoskeletal 6C	2	39	23	0	28	33	35	38	14	18	20	22	0	0	0	0	58.3	36.5	0	60.024	564	564;564	0	323.31	By MS/MS	By MS/MS	By MS/MS	By MS/MS	48.4	51.1	58.3	58.3	1651100000	221550000	326890000	393010000	709630000	391850000	415500000	386560000	793960000	8	12	20
sp|Q04695|K1C17_HUMAN;CON__Q04695;sp|P35900|K1C20_HUMAN;CON__P35900;CON__Q9D312;sp|Q8N1A0|KT222_HUMAN;CON__Q8N1A0	sp|Q04695|K1C17_HUMAN;CON__Q04695	17;17;2;2;2;1;1	8;8;0;0;0;0;0	3;3;0;0;0;0;0	>sp|Q04695|K1C17_HUMAN Keratin, type I cytoskeletal 17 OS=Homo sapiens OX=9606 GN=KRT17 PE=1 SV=2;>Q04695 SWISS-PROT:Q04695 Tax_Id=9606 Gene_Symbol=KRT17 Keratin, type I cytoskeletal 17	7	17	8	3	11	12	13	17	4	4	5	8	1	1	1	3	41.2	25.5	8.3	48.105	432	432;432;424;424;431;295;295	0	105.56	By MS/MS	By MS/MS	By MS/MS	By MS/MS	28.5	28.5	33.3	41.2	200600000	32203000	25381000	43565000	99456000	66151000	36527000	45097000	88735000	3	3	4
CON__Q2UVX4	CON__Q2UVX4	2	1	1	>Q2UVX4 SWISS-PROT:Q2UVX4 (Bos taurus) Complement C3 precursor	1	2	1	1	2	2	2	2	1	1	1	1	1	1	1	1	1.3	0.6	0.6	187.37	1662	1662	0.0043668	6.2198	By MS/MS	By MS/MS	By MS/MS	By matching	1.3	1.3	1.3	1.3	13719000	3456700	3708400	3887200	2666700	4593700	4123500	3868500	3822800	0	0	1
sp|Q86Y46|K2C73_HUMAN;CON__Q32MB2;sp|Q7RTS7|K2C74_HUMAN;CON__Q7RTS7;sp|Q3SY84|K2C71_HUMAN;CON__Q3SY84	sp|Q86Y46|K2C73_HUMAN;CON__Q32MB2;sp|Q7RTS7|K2C74_HUMAN;CON__Q7RTS7;sp|Q3SY84|K2C71_HUMAN;CON__Q3SY84	5;5;4;4;3;3	1;1;1;1;1;1	0;0;0;0;0;0	>sp|Q86Y46|K2C73_HUMAN Keratin, type II cytoskeletal 73 OS=Homo sapiens OX=9606 GN=KRT73 PE=1 SV=1;>Q32MB2 TREMBL:Q32MB2;Q86Y46 Tax_Id=9606 Gene_Symbol=KRT73 Keratin-73;>sp|Q7RTS7|K2C74_HUMAN Keratin, type II cytoskeletal 74 OS=Homo sapiens OX=9606 GN=KRT7	6	5	1	0	4	5	4	4	1	1	1	1	0	0	0	0	9.8	2.2	0	58.923	540	540;540;529;529;523;523	0	9.8514	By MS/MS	By MS/MS	By MS/MS	By MS/MS	7.6	9.8	7.6	7.6	167400000	39048000	45620000	46504000	36230000	41335000	39351000	35336000	37126000	2	2	2
sp|Q5D862|FILA2_HUMAN;CON__Q5D862	sp|Q5D862|FILA2_HUMAN;CON__Q5D862	16;16	16;16	16;16	>sp|Q5D862|FILA2_HUMAN Filaggrin-2 OS=Homo sapiens OX=9606 GN=FLG2 PE=1 SV=1;>Q5D862 SWISS-PROT:Q5D862 Tax_Id=9606 Gene_Symbol=FLG2 Filaggrin-2	2	16	16	16	14	14	14	15	14	14	14	15	14	14	14	15	15.3	15.3	15.3	248.07	2391	2391;2391	0	280.16	By MS/MS	By MS/MS	By MS/MS	By MS/MS	14.5	13.5	12.9	14.6	956610000	177530000	261120000	258290000	259670000	249010000	281210000	251820000	332780000	10	15	18
sp|Q9NSB2|KRT84_HUMAN;CON__Q9NSB2;CON__Q6ISB0	sp|Q9NSB2|KRT84_HUMAN;CON__Q9NSB2;CON__Q6ISB0	3;3;3	1;1;1	1;1;1	>sp|Q9NSB2|KRT84_HUMAN Keratin, type II cuticular Hb4 OS=Homo sapiens OX=9606 GN=KRT84 PE=2 SV=2;>Q9NSB2 SWISS-PROT:Q9NSB2 Keratin, type II cuticular Hb4 (Hair keratin, type II Hb4) - Homo sapiens (Human).;>Q6ISB0 TREMBL:Q6ISB0 Keratin, hair, basic, 4 - Ho	3	3	1	1	2	2	2	3	0	0	0	1	0	0	0	1	4.2	1.8	1.8	64.842	600	600;600;600	0.004329	6.1461	By matching	By matching	By matching	By MS/MS	2.3	2.3	2.3	4.2	3996800	0	0	0	3996800	0	0	0	5202100	0	0	0
sp|Q6KB66|K2C80_HUMAN;CON__Q6KB66-1;CON__Q0VBK2	sp|Q6KB66|K2C80_HUMAN;CON__Q6KB66-1	3;3;1	3;3;1	3;3;1	>sp|Q6KB66|K2C80_HUMAN Keratin, type II cytoskeletal 80 OS=Homo sapiens OX=9606 GN=KRT80 PE=1 SV=2;>Q6KB66-1 SWISS-PROT:Q6KB66-1 Tax_Id=9606 Gene_Symbol=KRT80 Isoform 1 of Keratin, type II cytoskeletal 80	3	3	3	3	2	2	3	3	2	2	3	3	2	2	3	3	6.9	6.9	6.9	50.525	452	452;452;452	0	26.926	By MS/MS	By MS/MS	By MS/MS	By MS/MS	4.2	6.9	6.9	6.9	63225000	5523400	12453000	24339000	20910000	18492000	14887000	18055000	21691000	2	2	2
sp|Q7Z794|K2C1B_HUMAN;CON__Q7Z794	sp|Q7Z794|K2C1B_HUMAN;CON__Q7Z794	10;10	7;7	4;4	>sp|Q7Z794|K2C1B_HUMAN Keratin, type II cytoskeletal 1b OS=Homo sapiens OX=9606 GN=KRT77 PE=2 SV=3;>Q7Z794 SWISS-PROT:Q7Z794 Tax_Id=9606 Gene_Symbol=KRT77 Keratin 77	2	10	7	4	10	9	10	9	7	6	7	6	4	3	4	3	19.6	14.5	8.8	61.901	578	578;578	0	43.921	By MS/MS	By MS/MS	By MS/MS	By MS/MS	19.6	17.5	19.6	17.5	180140000	40055000	43254000	42871000	53961000	52544000	45190000	49580000	63805000	5	1	6
sp|Q86YZ3|HORN_HUMAN;CON__Q86YZ3	sp|Q86YZ3|HORN_HUMAN;CON__Q86YZ3	36;36	36;36	36;36	>sp|Q86YZ3|HORN_HUMAN Hornerin OS=Homo sapiens OX=9606 GN=HRNR PE=1 SV=2;>Q86YZ3 SWISS-PROT:Q86YZ3 Tax_Id=9606 Gene_Symbol=HRNR Hornerin	2	36	36	36	25	34	34	31	25	34	34	31	25	34	34	31	27.2	27.2	27.2	282.39	2850	2850;2850	0	323.31	By MS/MS	By MS/MS	By MS/MS	By MS/MS	22.3	25.9	26.5	26.6	2301900000	436370000	593410000	521510000	750560000	611460000	580140000	561070000	1024700000	42	51	49
REV__sp|P35527|K1C9_HUMAN;REV__CON__P35527	REV__sp|P35527|K1C9_HUMAN;REV__CON__P35527	1;1	1;1	1;1	>sp|P35527|K1C9_HUMAN Keratin, type I cytoskeletal 9 OS=Homo sapiens OX=9606 GN=KRT9 PE=1 SV=3;>P35527 SWISS-PROT:P35527 Tax_Id=9606 Gene_Symbol=KRT9 Keratin, type I cytoskeletal 9	2	1	1	1	0	0	0	1	0	0	0	1	0	0	0	1	0	0	0	62.064	623	623;623	0.0084746	6.0252	By matching	By matching	By matching	By MS/MS	0	0	0	0	3393500	0	0	0	3393500	0	0	0	4416800	0	0	0
REV__sp|Q70CQ2|UBP34_HUMAN	REV__sp|Q70CQ2|UBP34_HUMAN	1	1	1	>sp|Q70CQ2|UBP34_HUMAN Ubiquitin carboxyl-terminal hydrolase 34 OS=Homo sapiens OX=9606 GN=USP34 PE=1 SV=2	1	1	1	1	1	1	1	1	1	1	1	1	1	1	1	1	0	0	0	404.23	3546	3546	1	-2	By matching	By MS/MS	By matching	By matching	0	0	0	0	125600000	26054000	45159000	31257000	23134000	35852000	23261000	32612000	32008000	0	1	0
REV__sp|Q8N573|OXR1_HUMAN	REV__sp|Q8N573|OXR1_HUMAN	1	1	1	>sp|Q8N573|OXR1_HUMAN Oxidation resistance protein 1 OS=Homo sapiens OX=9606 GN=OXR1 PE=1 SV=2	1	1	1	1	1	1	1	1	1	1	1	1	1	1	1	1	0	0	0	97.969	874	874	0.0045249	6.4209	By MS/MS	By MS/MS	By MS/MS	By MS/MS	0	0	0	0	68019000	21775000	21760000	11914000	12570000	8002300	6828500	4462000	4856400	3	2	1
sp|P06310|KV230_HUMAN;sp|P01615|KVD28_HUMAN;sp|A2NJV5|KV229_HUMAN;sp|A0A0A0MRZ7|KVD26_HUMAN;sp|A0A075B6S6|KVD30_HUMAN;sp|A0A075B6S2|KVD29_HUMAN;sp|A0A075B6P5|KV228_HUMAN;sp|P01614|KVD40_HUMAN;sp|A0A087WW87|KV240_HUMAN	sp|P06310|KV230_HUMAN;sp|P01615|KVD28_HUMAN;sp|A2NJV5|KV229_HUMAN;sp|A0A0A0MRZ7|KVD26_HUMAN;sp|A0A075B6S6|KVD30_HUMAN;sp|A0A075B6S2|KVD29_HUMAN;sp|A0A075B6P5|KV228_HUMAN;sp|P01614|KVD40_HUMAN;sp|A0A087WW87|KV240_HUMAN	1;1;1;1;1;1;1;1;1	1;1;1;1;1;1;1;1;1	1;1;1;1;1;1;1;1;1	>sp|P06310|KV230_HUMAN Immunoglobulin kappa variable 2-30 OS=Homo sapiens OX=9606 GN=IGKV2-30 PE=3 SV=2;>sp|P01615|KVD28_HUMAN Immunoglobulin kappa variable 2D-28 OS=Homo sapiens OX=9606 GN=IGKV2D-28 PE=1 SV=2;>sp|A2NJV5|KV229_HUMAN Immunoglobulin kappa va	9	1	1	1	1	1	1	1	1	1	1	1	1	1	1	1	10.8	10.8	10.8	13.185	120	120;120;120;120;120;120;120;121;121	0	26.097	By MS/MS	By MS/MS	By MS/MS	By MS/MS	10.8	10.8	10.8	10.8	676260000	174670000	193200000	192260000	116130000	253250000	210400000	192260000	151150000	1	2	2
sp|A0A0A0MS14|HV145_HUMAN	sp|A0A0A0MS14|HV145_HUMAN	1	1	1	>sp|A0A0A0MS14|HV145_HUMAN Immunoglobulin heavy variable 1-45 OS=Homo sapiens OX=9606 GN=IGHV1-45 PE=3 SV=1	1	1	1	1	1	1	1	1	1	1	1	1	1	1	1	1	9.4	9.4	9.4	13.508	117	117	1	-2	By MS/MS	By MS/MS	By MS/MS	By matching	9.4	9.4	9.4	9.4	21611000	0	10157000	7241000	4212500	0	11661000	6483000	5641300	1	1	0
sp|Q13765|NACA_HUMAN;sp|E9PAV3|NACAM_HUMAN	sp|Q13765|NACA_HUMAN;sp|E9PAV3|NACAM_HUMAN	2;2	2;2	2;2	>sp|Q13765|NACA_HUMAN Nascent polypeptide-associated complex subunit alpha OS=Homo sapiens OX=9606 GN=NACA PE=1 SV=1;>sp|E9PAV3|NACAM_HUMAN Nascent polypeptide-associated complex subunit alpha, muscle-specific form OS=Homo sapiens OX=9606 GN=NACA PE=1 SV=1	2	2	2	2	0	1	0	1	0	1	0	1	0	1	0	1	13	13	13	23.384	215	215;2078	0	15.533	By matching	By MS/MS	By matching	By MS/MS	0	6	0	7	6263100	0	0	0	6263100	0	0	0	8151800	0	1	0
sp|E9PRG8|CK098_HUMAN	sp|E9PRG8|CK098_HUMAN	2	2	2	>sp|E9PRG8|CK098_HUMAN Uncharacterized protein C11orf98 OS=Homo sapiens OX=9606 GN=C11orf98 PE=4 SV=2	1	2	2	2	2	2	2	2	2	2	2	2	2	2	2	2	21.1	21.1	21.1	14.234	123	123	0	15.217	By MS/MS	By MS/MS	By MS/MS	By MS/MS	21.1	21.1	21.1	21.1	110480000	32862000	27278000	29038000	21305000	42200000	30507000	33109000	28307000	2	1	2
sp|O00488|ZN593_HUMAN	sp|O00488|ZN593_HUMAN	3	3	3	>sp|O00488|ZN593_HUMAN Zinc finger protein 593 OS=Homo sapiens OX=9606 GN=ZNF593 PE=1 SV=2	1	3	3	3	1	1	3	1	1	1	3	1	1	1	3	1	32.1	32.1	32.1	15.199	134	134	0	23.267	By MS/MS	By MS/MS	By MS/MS	By MS/MS	10.4	14.9	32.1	14.9	52030000	0	10217000	34170000	7642900	0	15276000	26311000	13657000	1	1	4
sp|O00541|PESC_HUMAN	sp|O00541|PESC_HUMAN	2	2	2	>sp|O00541|PESC_HUMAN Pescadillo homolog OS=Homo sapiens OX=9606 GN=PES1 PE=1 SV=1	1	2	2	2	1	1	1	2	1	1	1	2	1	1	1	2	4.8	4.8	4.8	68.002	588	588	0	13.182	By MS/MS	By MS/MS	By matching	By MS/MS	3.1	3.1	1.7	4.8	47215000	8014700	15709000	5914700	17577000	11903000	17522000	12056000	16039000	2	2	0
sp|O00629|IMA3_HUMAN	sp|O00629|IMA3_HUMAN	1	1	1	>sp|O00629|IMA3_HUMAN Importin subunit alpha-3 OS=Homo sapiens OX=9606 GN=KPNA4 PE=1 SV=1	1	1	1	1	1	1	1	1	1	1	1	1	1	1	1	1	1.9	1.9	1.9	57.886	521	521	0.0044444	6.3978	By MS/MS	By matching	By MS/MS	By MS/MS	1.9	1.9	1.9	1.9	18894000000	4273000000	5829900000	4715500000	4075500000	6195500000	6348900000	4715500000	5304500000	1	0	2
sp|P47813|IF1AX_HUMAN;sp|O14602|IF1AY_HUMAN	sp|P47813|IF1AX_HUMAN;sp|O14602|IF1AY_HUMAN	3;3	3;3	3;3	>sp|P47813|IF1AX_HUMAN Eukaryotic translation initiation factor 1A, X-chromosomal OS=Homo sapiens OX=9606 GN=EIF1AX PE=1 SV=2;>sp|O14602|IF1AY_HUMAN Eukaryotic translation initiation factor 1A, Y-chromosomal OS=Homo sapiens OX=9606 GN=EIF1AY PE=1 SV=4	2	3	3	3	2	3	3	2	2	3	3	2	2	3	3	2	20.8	20.8	20.8	16.46	144	144;144	0	28.638	By MS/MS	By MS/MS	By MS/MS	By MS/MS	17.4	20.8	20.8	11.1	100750000	15843000	33565000	31537000	19800000	26960000	35742000	32330000	21800000	1	2	2
sp|O14818|PSA7_HUMAN;sp|Q8TAA3|PSMA8_HUMAN	sp|O14818|PSA7_HUMAN;sp|Q8TAA3|PSMA8_HUMAN	1;1	1;1	1;1	>sp|O14818|PSA7_HUMAN Proteasome subunit alpha type-7 OS=Homo sapiens OX=9606 GN=PSMA7 PE=1 SV=1;>sp|Q8TAA3|PSMA8_HUMAN Proteasome subunit alpha-type 8 OS=Homo sapiens OX=9606 GN=PSMA8 PE=2 SV=3	2	1	1	1	1	1	1	1	1	1	1	1	1	1	1	1	4.4	4.4	4.4	27.887	248	248;256	0.0044843	6.4034	By MS/MS	By MS/MS	By MS/MS	By matching	4.4	4.4	4.4	4.4	17583000	6709600	0	7638800	3235100	9728400	0	7638800	4210600	1	1	1
sp|O15015|ZN646_HUMAN	sp|O15015|ZN646_HUMAN	1	1	1	>sp|O15015|ZN646_HUMAN Zinc finger protein 646 OS=Homo sapiens OX=9606 GN=ZNF646 PE=1 SV=2	1	1	1	1	1	1	1	1	1	1	1	1	1	1	1	1	0.9	0.9	0.9	200.82	1832	1832	0	6.6623	By MS/MS	By MS/MS	By MS/MS	By MS/MS	0.9	0.9	0.9	0.9	301770000	70306000	88049000	81821000	61594000	101940000	95888000	81821000	80168000	1	1	3
sp|O15235|RT12_HUMAN	sp|O15235|RT12_HUMAN	1	1	1	>sp|O15235|RT12_HUMAN 28S ribosomal protein S12, mitochondrial OS=Homo sapiens OX=9606 GN=MRPS12 PE=1 SV=1	1	1	1	1	1	0	1	0	1	0	1	0	1	0	1	0	18.1	18.1	18.1	15.173	138	138	0	8.2765	By matching	By matching	By MS/MS	By matching	18.1	0	18.1	0	26559000	6025600	0	20534000	0	8736600	0	20534000	0	0	0	1
sp|O43290|SNUT1_HUMAN	sp|O43290|SNUT1_HUMAN	2	2	2	>sp|O43290|SNUT1_HUMAN U4/U6.U5 tri-snRNP-associated protein 1 OS=Homo sapiens OX=9606 GN=SART1 PE=1 SV=1	1	2	2	2	2	1	2	1	2	1	2	1	2	1	2	1	3.6	3.6	3.6	90.254	800	800	0	11.676	By matching	By MS/MS	By MS/MS	By MS/MS	3.6	2.2	3.6	1.4	7622400	2419000	952280	2514200	1736900	2047900	2777300	2139200	2355000	0	2	1
sp|O43809|CPSF5_HUMAN	sp|O43809|CPSF5_HUMAN	1	1	1	>sp|O43809|CPSF5_HUMAN Cleavage and polyadenylation specificity factor subunit 5 OS=Homo sapiens OX=9606 GN=NUDT21 PE=1 SV=1	1	1	1	1	1	1	0	0	1	1	0	0	1	1	0	0	7.9	7.9	7.9	26.227	227	227	0	14.665	By MS/MS	By MS/MS	By matching	By matching	7.9	7.9	0	0	10323000	3401500	6921000	0	0	4931900	7537200	0	0	1	1	0
sp|O43920|NDUS5_HUMAN	sp|O43920|NDUS5_HUMAN	2	2	2	>sp|O43920|NDUS5_HUMAN NADH dehydrogenase [ubiquinone] iron-sulfur protein 5 OS=Homo sapiens OX=9606 GN=NDUFS5 PE=1 SV=3	1	2	2	2	1	2	2	2	1	2	2	2	1	2	2	2	22.6	22.6	22.6	12.517	106	106	0	14.137	By matching	By MS/MS	By MS/MS	By MS/MS	11.3	22.6	22.6	22.6	36758000	2152100	11269000	10989000	12347000	6890600	10493000	9033700	16036000	0	1	1
sp|O60568|PLOD3_HUMAN	sp|O60568|PLOD3_HUMAN	24	24	24	>sp|O60568|PLOD3_HUMAN Multifunctional procollagen lysine hydroxylase and glycosyltransferase LH3 OS=Homo sapiens OX=9606 GN=PLOD3 PE=1 SV=1	1	24	24	24	23	23	24	24	23	23	24	24	23	23	24	24	46.2	46.2	46.2	84.784	738	738	0	323.31	By MS/MS	By MS/MS	By MS/MS	By MS/MS	43.4	45	46.2	46.2	2915500000	767480000	596040000	1016000000	535960000	1050700000	655900000	984400000	683110000	39	34	48
sp|O60762|DPM1_HUMAN	sp|O60762|DPM1_HUMAN	2	2	2	>sp|O60762|DPM1_HUMAN Dolichol-phosphate mannosyltransferase subunit 1 OS=Homo sapiens OX=9606 GN=DPM1 PE=1 SV=1	1	2	2	2	2	2	2	2	2	2	2	2	2	2	2	2	12.7	12.7	12.7	29.634	260	260	0	13.011	By matching	By MS/MS	By MS/MS	By MS/MS	12.7	12.7	12.7	12.7	20878000	3026100	7432400	5296300	5122700	2044700	10874000	5369200	6157300	0	1	1
sp|Q99880|H2B1L_HUMAN;sp|Q99879|H2B1M_HUMAN;sp|Q99877|H2B1N_HUMAN;sp|Q93079|H2B1H_HUMAN;sp|Q8N257|H2B3B_HUMAN;sp|Q5QNW6|H2B2F_HUMAN;sp|Q16778|H2B2E_HUMAN;sp|P62807|H2B1C_HUMAN;sp|P58876|H2B1D_HUMAN;sp|P57053|H2BFS_HUMAN;sp|P33778|H2B1B_HUMAN;sp|P23527|H2B1O_HUMAN;sp|P06899|H2B1J_HUMAN;sp|O60814|H2B1K_HUMAN;sp|Q96A08|H2B1A_HUMAN	sp|Q99880|H2B1L_HUMAN;sp|Q99879|H2B1M_HUMAN;sp|Q99877|H2B1N_HUMAN;sp|Q93079|H2B1H_HUMAN;sp|Q8N257|H2B3B_HUMAN;sp|Q5QNW6|H2B2F_HUMAN;sp|Q16778|H2B2E_HUMAN;sp|P62807|H2B1C_HUMAN;sp|P58876|H2B1D_HUMAN;sp|P57053|H2BFS_HUMAN;sp|P33778|H2B1B_HUMAN;sp|P23527|H2B1O_HUMAN;sp|P06899|H2B1J_HUMAN;sp|O60814|H2B1K_HUMAN;sp|Q96A08|H2B1A_HUMAN	2;2;2;2;2;2;2;2;2;2;2;2;2;2;1	2;2;2;2;2;2;2;2;2;2;2;2;2;2;1	2;2;2;2;2;2;2;2;2;2;2;2;2;2;1	>sp|Q99880|H2B1L_HUMAN Histone H2B type 1-L OS=Homo sapiens OX=9606 GN=HIST1H2BL PE=1 SV=3;>sp|Q99879|H2B1M_HUMAN Histone H2B type 1-M OS=Homo sapiens OX=9606 GN=HIST1H2BM PE=1 SV=3;>sp|Q99877|H2B1N_HUMAN Histone H2B type 1-N OS=Homo sapiens OX=9606 GN=HIS	15	2	2	2	2	2	2	2	2	2	2	2	2	2	2	2	20.6	20.6	20.6	13.952	126	126;126;126;126;126;126;126;126;126;126;126;126;126;126;127	0	14.05	By MS/MS	By MS/MS	By MS/MS	By matching	20.6	20.6	20.6	20.6	19373000	2408200	5136400	9688700	2139400	4284100	6549000	4856700	2972700	1	3	2
sp|O60841|IF2P_HUMAN	sp|O60841|IF2P_HUMAN	2	2	2	>sp|O60841|IF2P_HUMAN Eukaryotic translation initiation factor 5B OS=Homo sapiens OX=9606 GN=EIF5B PE=1 SV=4	1	2	2	2	1	1	2	0	1	1	2	0	1	1	2	0	3	3	3	138.83	1220	1220	0	13.597	By MS/MS	By matching	By MS/MS	By matching	2	1	3	0	11002000	1012900	2947500	7041800	0	3671500	3088000	4960900	0	1	0	1
sp|O75394|RM33_HUMAN	sp|O75394|RM33_HUMAN	1	1	1	>sp|O75394|RM33_HUMAN 39S ribosomal protein L33, mitochondrial OS=Homo sapiens OX=9606 GN=MRPL33 PE=1 SV=1	1	1	1	1	1	1	1	1	1	1	1	1	1	1	1	1	21.5	21.5	21.5	7.6191	65	65	0	15.027	By MS/MS	By matching	By MS/MS	By MS/MS	21.5	21.5	21.5	21.5	31607000	5911300	7508800	13431000	4755100	8571000	8177200	13431000	6189000	1	0	1
sp|O94905|ERLN2_HUMAN;sp|O75477|ERLN1_HUMAN	sp|O94905|ERLN2_HUMAN;sp|O75477|ERLN1_HUMAN	1;1	1;1	1;1	>sp|O94905|ERLN2_HUMAN Erlin-2 OS=Homo sapiens OX=9606 GN=ERLIN2 PE=1 SV=1;>sp|O75477|ERLN1_HUMAN Erlin-1 OS=Homo sapiens OX=9606 GN=ERLIN1 PE=1 SV=2	2	1	1	1	1	1	1	1	1	1	1	1	1	1	1	1	3.5	3.5	3.5	37.839	339	339;348	0	16.982	By MS/MS	By MS/MS	By MS/MS	By MS/MS	3.5	3.5	3.5	3.5	27276000	6701700	6475500	9660900	4438100	9717000	7052000	9660900	5776500	1	1	2
sp|O75629|CREG1_HUMAN	sp|O75629|CREG1_HUMAN	1	1	1	>sp|O75629|CREG1_HUMAN Protein CREG1 OS=Homo sapiens OX=9606 GN=CREG1 PE=1 SV=1	1	1	1	1	0	1	1	1	0	1	1	1	0	1	1	1	9.5	9.5	9.5	24.074	220	220	0	6.9101	By matching	By MS/MS	By MS/MS	By MS/MS	0	9.5	9.5	9.5	3647100	0	1041100	1366200	1239800	0	1133800	1366200	1613700	0	1	1
sp|P01024|CO3_HUMAN	sp|P01024|CO3_HUMAN	3	3	2	>sp|P01024|CO3_HUMAN Complement C3 OS=Homo sapiens OX=9606 GN=C3 PE=1 SV=2	1	3	3	2	3	3	3	3	3	3	3	3	2	2	2	2	2.5	2.5	1.8	187.15	1663	1663	0	23.995	By MS/MS	By MS/MS	By MS/MS	By MS/MS	2.5	2.5	2.5	2.5	186220000	54879000	51551000	49791000	30002000	75671000	53316000	53935000	41629000	4	4	4
sp|P03973|SLPI_HUMAN	sp|P03973|SLPI_HUMAN	2	2	2	>sp|P03973|SLPI_HUMAN Antileukoproteinase OS=Homo sapiens OX=9606 GN=SLPI PE=1 SV=2	1	2	2	2	2	2	2	2	2	2	2	2	2	2	2	2	18.9	18.9	18.9	14.326	132	132	0	14.976	By MS/MS	By MS/MS	By MS/MS	By MS/MS	18.9	18.9	18.9	18.9	59443000	12360000	12625000	18736000	15722000	14764000	17143000	18778000	20185000	1	2	2
sp|P04040|CATA_HUMAN	sp|P04040|CATA_HUMAN	3	3	3	>sp|P04040|CATA_HUMAN Catalase OS=Homo sapiens OX=9606 GN=CAT PE=1 SV=3	1	3	3	3	2	1	3	3	2	1	3	3	2	1	3	3	6.1	6.1	6.1	59.755	527	527	0	21.378	By MS/MS	By MS/MS	By MS/MS	By MS/MS	5.9	2.5	6.1	6.1	34100000	2496400	4973000	12521000	14110000	7531100	7382700	9726200	15281000	1	1	2
sp|P04264|K2C1_HUMAN	sp|P04264|K2C1_HUMAN	65	61	3	>sp|P04264|K2C1_HUMAN Keratin, type II cytoskeletal 1 OS=Homo sapiens OX=9606 GN=KRT1 PE=1 SV=6	1	65	61	3	59	60	60	63	55	56	56	59	2	3	3	3	73.3	73.3	3.6	66.038	644	644	0	323.31	By MS/MS	By MS/MS	By MS/MS	By MS/MS	72	65.8	66.1	66.3	58387000000	12104000000	15356000000	16044000000	14884000000	16537000000	17274000000	15222000000	18377000000	142	164	163
sp|P04406|G3P_HUMAN	sp|P04406|G3P_HUMAN	3	3	3	>sp|P04406|G3P_HUMAN Glyceraldehyde-3-phosphate dehydrogenase OS=Homo sapiens OX=9606 GN=GAPDH PE=1 SV=3	1	3	3	3	2	1	1	3	2	1	1	3	2	1	1	3	12.5	12.5	12.5	36.053	335	335	0	21.549	By matching	By MS/MS	By MS/MS	By MS/MS	11.6	4.5	4.5	12.5	59534000	10536000	11358000	15981000	21660000	15244000	14631000	18903000	23038000	0	1	1
sp|P04792|HSPB1_HUMAN	sp|P04792|HSPB1_HUMAN	1	1	1	>sp|P04792|HSPB1_HUMAN Heat shock protein beta-1 OS=Homo sapiens OX=9606 GN=HSPB1 PE=1 SV=2	1	1	1	1	1	1	1	1	1	1	1	1	1	1	1	1	7.8	7.8	7.8	22.782	205	205	0	6.6027	By matching	By MS/MS	By MS/MS	By MS/MS	7.8	7.8	7.8	7.8	21529000	4814000	4989400	6065900	5660200	6979900	5433600	6065900	7367000	0	1	1
sp|P04844|RPN2_HUMAN	sp|P04844|RPN2_HUMAN	2	2	2	>sp|P04844|RPN2_HUMAN Dolichyl-diphosphooligosaccharide--protein glycosyltransferase subunit 2 OS=Homo sapiens OX=9606 GN=RPN2 PE=1 SV=3	1	2	2	2	2	2	1	1	2	2	1	1	2	2	1	1	5.4	5.4	5.4	69.283	631	631	0	11.822	By MS/MS	By MS/MS	By MS/MS	By matching	5.4	5.4	1.9	1.9	5146400	1286300	1365100	1643600	851390	1388600	1168700	2153400	1392700	1	1	1
sp|Q99878|H2A1J_HUMAN;sp|Q96KK5|H2A1H_HUMAN;sp|Q9BTM1|H2AJ_HUMAN;sp|Q16777|H2A2C_HUMAN;sp|Q93077|H2A1C_HUMAN;sp|Q7L7L0|H2A3_HUMAN;sp|Q6FI13|H2A2A_HUMAN;sp|P20671|H2A1D_HUMAN;sp|P0C0S8|H2A1_HUMAN;sp|P04908|H2A1B_HUMAN	sp|Q99878|H2A1J_HUMAN;sp|Q96KK5|H2A1H_HUMAN;sp|Q9BTM1|H2AJ_HUMAN;sp|Q16777|H2A2C_HUMAN;sp|Q93077|H2A1C_HUMAN;sp|Q7L7L0|H2A3_HUMAN;sp|Q6FI13|H2A2A_HUMAN;sp|P20671|H2A1D_HUMAN;sp|P0C0S8|H2A1_HUMAN;sp|P04908|H2A1B_HUMAN	1;1;1;1;1;1;1;1;1;1	1;1;1;1;1;1;1;1;1;1	1;1;1;1;1;1;1;1;1;1	>sp|Q99878|H2A1J_HUMAN Histone H2A type 1-J OS=Homo sapiens OX=9606 GN=HIST1H2AJ PE=1 SV=3;>sp|Q96KK5|H2A1H_HUMAN Histone H2A type 1-H OS=Homo sapiens OX=9606 GN=HIST1H2AH PE=1 SV=3;>sp|Q9BTM1|H2AJ_HUMAN Histone H2A.J OS=Homo sapiens OX=9606 GN=H2AFJ PE=1	10	1	1	1	1	1	1	1	1	1	1	1	1	1	1	1	14.8	14.8	14.8	13.936	128	128;128;129;129;130;130;130;130;130;130	0	6.7566	By MS/MS	By MS/MS	By MS/MS	By matching	14.8	14.8	14.8	14.8	54133000	10812000	11616000	21503000	10202000	15960000	13728000	21067000	12353000	3	1	1
sp|P05089|ARGI1_HUMAN	sp|P05089|ARGI1_HUMAN	3	3	3	>sp|P05089|ARGI1_HUMAN Arginase-1 OS=Homo sapiens OX=9606 GN=ARG1 PE=1 SV=2	1	3	3	3	3	3	3	3	3	3	3	3	3	3	3	3	8.4	8.4	8.4	34.735	322	322	0	17.648	By MS/MS	By matching	By MS/MS	By MS/MS	8.4	8.4	8.4	8.4	58511000	11516000	12686000	15905000	18403000	16156000	12941000	14450000	26825000	1	0	2
sp|P05090|APOD_HUMAN	sp|P05090|APOD_HUMAN	1	1	1	>sp|P05090|APOD_HUMAN Apolipoprotein D OS=Homo sapiens OX=9606 GN=APOD PE=1 SV=1	1	1	1	1	0	0	0	1	0	0	0	1	0	0	0	1	5.8	5.8	5.8	21.275	189	189	0	6.7018	By matching	By matching	By matching	By MS/MS	0	0	0	5.8	3885600	0	0	0	3885600	0	0	0	5057300	0	0	0
sp|P05141|ADT2_HUMAN	sp|P05141|ADT2_HUMAN	8	8	4	>sp|P05141|ADT2_HUMAN ADP/ATP translocase 2 OS=Homo sapiens OX=9606 GN=SLC25A5 PE=1 SV=7	1	8	8	4	7	8	7	8	7	8	7	8	3	4	3	4	27.5	27.5	14.4	32.852	298	298	0	56.809	By MS/MS	By MS/MS	By MS/MS	By MS/MS	23.8	27.5	24.2	27.5	674010000	91332000	197750000	207230000	177690000	199610000	193840000	189380000	203470000	5	8	8
sp|P06312|KV401_HUMAN	sp|P06312|KV401_HUMAN	2	2	2	>sp|P06312|KV401_HUMAN Immunoglobulin kappa variable 4-1 OS=Homo sapiens OX=9606 GN=IGKV4-1 PE=1 SV=1	1	2	2	2	2	2	2	2	2	2	2	2	2	2	2	2	14.9	14.9	14.9	13.38	121	121	0	12.036	By MS/MS	By MS/MS	By MS/MS	By matching	14.9	14.9	14.9	14.9	199140000	30578000	82499000	54766000	31298000	56940000	78833000	58417000	35492000	1	2	2
sp|P06702|S10A9_HUMAN	sp|P06702|S10A9_HUMAN	2	2	2	>sp|P06702|S10A9_HUMAN Protein S100-A9 OS=Homo sapiens OX=9606 GN=S100A9 PE=1 SV=1	1	2	2	2	2	2	2	1	2	2	2	1	2	2	2	1	24.6	24.6	24.6	13.242	114	114	0	21.848	By matching	By MS/MS	By MS/MS	By MS/MS	24.6	24.6	24.6	13.2	51204000	9417800	22056000	14639000	5091300	10106000	21234000	14841000	12759000	0	4	1
sp|P06748|NPM_HUMAN	sp|P06748|NPM_HUMAN	5	5	5	>sp|P06748|NPM_HUMAN Nucleophosmin OS=Homo sapiens OX=9606 GN=NPM1 PE=1 SV=2	1	5	5	5	4	5	4	4	4	5	4	4	4	5	4	4	23.5	23.5	23.5	32.575	294	294	0	93.823	By MS/MS	By MS/MS	By MS/MS	By MS/MS	19.4	23.5	19.4	19.4	717130000	128560000	230930000	206030000	151610000	154480000	222840000	199880000	181810000	8	12	9
sp|P07305|H10_HUMAN	sp|P07305|H10_HUMAN	4	4	4	>sp|P07305|H10_HUMAN Histone H1.0 OS=Homo sapiens OX=9606 GN=H1F0 PE=1 SV=3	1	4	4	4	4	2	3	3	4	2	3	3	4	2	3	3	19.1	19.1	19.1	20.863	194	194	0	31.172	By MS/MS	By MS/MS	By MS/MS	By MS/MS	19.1	11.9	19.1	19.1	244020000	56439000	41852000	91519000	54208000	58115000	51021000	97940000	68642000	5	2	4
sp|P07355|ANXA2_HUMAN;sp|A6NMY6|AXA2L_HUMAN	sp|P07355|ANXA2_HUMAN;sp|A6NMY6|AXA2L_HUMAN	23;16	23;16	23;16	>sp|P07355|ANXA2_HUMAN Annexin A2 OS=Homo sapiens OX=9606 GN=ANXA2 PE=1 SV=2;>sp|A6NMY6|AXA2L_HUMAN Putative annexin A2-like protein OS=Homo sapiens OX=9606 GN=ANXA2P2 PE=5 SV=2	2	23	23	23	22	22	22	23	22	22	22	23	22	22	22	23	57.2	57.2	57.2	38.604	339	339;339	0	323.31	By MS/MS	By MS/MS	By MS/MS	By MS/MS	57.2	57.2	57.2	57.2	10751000000	2551900000	3033300000	2470100000	2696000000	3726300000	3335200000	2442800000	3432200000	47	50	46
sp|P08238|HS90B_HUMAN;sp|P07900|HS90A_HUMAN	sp|P08238|HS90B_HUMAN;sp|P07900|HS90A_HUMAN	1;1	1;1	1;1	>sp|P08238|HS90B_HUMAN Heat shock protein HSP 90-beta OS=Homo sapiens OX=9606 GN=HSP90AB1 PE=1 SV=4;>sp|P07900|HS90A_HUMAN Heat shock protein HSP 90-alpha OS=Homo sapiens OX=9606 GN=HSP90AA1 PE=1 SV=5	2	1	1	1	0	1	1	1	0	1	1	1	0	1	1	1	1.9	1.9	1.9	83.263	724	724;732	0	12.803	By matching	By MS/MS	By MS/MS	By MS/MS	0	1.9	1.9	1.9	30984000	0	9918300	9854700	11211000	0	10801000	9854700	14592000	0	1	1
sp|P08708|RS17_HUMAN	sp|P08708|RS17_HUMAN	6	6	6	>sp|P08708|RS17_HUMAN 40S ribosomal protein S17 OS=Homo sapiens OX=9606 GN=RPS17 PE=1 SV=2	1	6	6	6	5	5	5	6	5	5	5	6	5	5	5	6	49.6	49.6	49.6	15.55	135	135	0	109.11	By MS/MS	By MS/MS	By MS/MS	By MS/MS	48.9	48.9	48.9	49.6	979510000	233370000	246730000	315080000	184330000	311650000	241610000	291580000	191760000	7	10	12
sp|P09429|HMGB1_HUMAN;sp|B2RPK0|HGB1A_HUMAN	sp|P09429|HMGB1_HUMAN;sp|B2RPK0|HGB1A_HUMAN	4;2	4;2	3;1	>sp|P09429|HMGB1_HUMAN High mobility group protein B1 OS=Homo sapiens OX=9606 GN=HMGB1 PE=1 SV=3;>sp|B2RPK0|HGB1A_HUMAN Putative high mobility group protein B1-like 1 OS=Homo sapiens OX=9606 GN=HMGB1P1 PE=5 SV=1	2	4	4	3	3	4	3	3	3	4	3	3	2	3	2	2	26.5	26.5	20.9	24.893	215	215;211	0	27.185	By matching	By MS/MS	By MS/MS	By MS/MS	19.1	26.5	19.1	19.1	167020000	31515000	61317000	43126000	31058000	39048000	71224000	46188000	39560000	0	3	2
sp|P09543|CN37_HUMAN	sp|P09543|CN37_HUMAN	1	1	1	>sp|P09543|CN37_HUMAN 2,3-cyclic-nucleotide 3-phosphodiesterase OS=Homo sapiens OX=9606 GN=CNP PE=1 SV=2	1	1	1	1	1	1	1	1	1	1	1	1	1	1	1	1	5.5	5.5	5.5	47.578	421	421	0	7.1762	By matching	By MS/MS	By matching	By MS/MS	5.5	5.5	5.5	5.5	5685900	672130	2201400	1269000	1543300	944820	2491000	1126700	2087200	0	1	0
sp|P0C0L5|CO4B_HUMAN;sp|P0C0L4|CO4A_HUMAN	sp|P0C0L5|CO4B_HUMAN;sp|P0C0L4|CO4A_HUMAN	2;2	2;2	2;2	>sp|P0C0L5|CO4B_HUMAN Complement C4-B OS=Homo sapiens OX=9606 GN=C4B PE=1 SV=2;>sp|P0C0L4|CO4A_HUMAN Complement C4-A OS=Homo sapiens OX=9606 GN=C4A PE=1 SV=2	2	2	2	2	2	2	2	2	2	2	2	2	2	2	2	2	1.8	1.8	1.8	192.75	1744	1744;1744	0	137.82	By MS/MS	By MS/MS	By MS/MS	By MS/MS	1.8	1.8	1.8	1.8	16031000	3503400	4696700	4621200	3209800	5079600	5114800	4621200	4177800	2	2	2
sp|P10412|H14_HUMAN;sp|P16402|H13_HUMAN;sp|P22492|H1T_HUMAN	sp|P10412|H14_HUMAN;sp|P16402|H13_HUMAN	7;6;3	1;0;0	1;0;0	>sp|P10412|H14_HUMAN Histone H1.4 OS=Homo sapiens OX=9606 GN=HIST1H1E PE=1 SV=2;>sp|P16402|H13_HUMAN Histone H1.3 OS=Homo sapiens OX=9606 GN=HIST1H1D PE=1 SV=2	3	7	1	1	7	7	7	7	1	1	1	1	1	1	1	1	24.7	7.3	7.3	21.865	219	219;221;207	0	11.787	By MS/MS	By MS/MS	By MS/MS	By MS/MS	24.7	24.7	24.7	24.7	44357000	9932200	12013000	16743000	5668400	14401000	13083000	16743000	7377700	1	1	1
sp|P10599|THIO_HUMAN	sp|P10599|THIO_HUMAN	3	3	3	>sp|P10599|THIO_HUMAN Thioredoxin OS=Homo sapiens OX=9606 GN=TXN PE=1 SV=3	1	3	3	3	1	2	3	2	1	2	3	2	1	2	3	2	31.4	31.4	31.4	11.737	105	105	0	19.655	By MS/MS	By MS/MS	By MS/MS	By MS/MS	12.4	31.4	31.4	31.4	75608000	10329000	19991000	24642000	20646000	25292000	19246000	21888000	21835000	2	1	3
sp|P10809|CH60_HUMAN	sp|P10809|CH60_HUMAN	8	8	8	>sp|P10809|CH60_HUMAN 60 kDa heat shock protein, mitochondrial OS=Homo sapiens OX=9606 GN=HSPD1 PE=1 SV=2	1	8	8	8	5	7	8	5	5	7	8	5	5	7	8	5	23.9	23.9	23.9	61.054	573	573	0	65.738	By MS/MS	By MS/MS	By MS/MS	By MS/MS	14.3	20.8	23.9	15	100110000	16142000	35291000	33287000	15391000	28526000	35204000	29628000	21800000	4	6	7
sp|P11021|BIP_HUMAN	sp|P11021|BIP_HUMAN	17	17	17	>sp|P11021|BIP_HUMAN Endoplasmic reticulum chaperone BiP OS=Homo sapiens OX=9606 GN=HSPA5 PE=1 SV=2	1	17	17	17	14	12	16	15	14	12	16	15	14	12	16	15	37.2	37.2	37.2	72.332	654	654	0	181.46	By MS/MS	By MS/MS	By MS/MS	By MS/MS	30.4	25.5	34.6	32.6	1204200000	310000000	334100000	366280000	193850000	428360000	313480000	392030000	298040000	16	10	19
sp|P11142|HSP7C_HUMAN;sp|P54652|HSP72_HUMAN	sp|P11142|HSP7C_HUMAN;sp|P54652|HSP72_HUMAN	2;1	2;1	2;1	>sp|P11142|HSP7C_HUMAN Heat shock cognate 71 kDa protein OS=Homo sapiens OX=9606 GN=HSPA8 PE=1 SV=1;>sp|P54652|HSP72_HUMAN Heat shock-related 70 kDa protein 2 OS=Homo sapiens OX=9606 GN=HSPA2 PE=1 SV=1	2	2	2	2	2	0	1	1	2	0	1	1	2	0	1	1	6	6	6	70.897	646	646;639	0	12.553	By MS/MS	By matching	By MS/MS	By matching	6	0	3.6	2.5	7020100	3780200	0	720830	2519000	4149600	0	2521600	2809400	1	0	1
sp|P11387|TOP1_HUMAN;sp|Q969P6|TOP1M_HUMAN	sp|P11387|TOP1_HUMAN	17;2	17;2	17;2	>sp|P11387|TOP1_HUMAN DNA topoisomerase 1 OS=Homo sapiens OX=9606 GN=TOP1 PE=1 SV=2	2	17	17	17	16	16	16	15	16	16	16	15	16	16	16	15	26.3	26.3	26.3	90.725	765	765;601	0	278.91	By MS/MS	By MS/MS	By MS/MS	By MS/MS	25.1	25.4	25.1	23.7	1981300000	464940000	497970000	668390000	349950000	664880000	573730000	600850000	457570000	24	19	24
sp|P12235|ADT1_HUMAN;sp|Q9H0C2|ADT4_HUMAN	sp|P12235|ADT1_HUMAN	5;1	1;0	1;0	>sp|P12235|ADT1_HUMAN ADP/ATP translocase 1 OS=Homo sapiens OX=9606 GN=SLC25A4 PE=1 SV=4	2	5	1	1	4	5	4	5	1	1	0	1	1	1	0	1	22.1	3	3	33.064	298	298;315	0.0084034	6.0042	By MS/MS	By MS/MS	By matching	By matching	13.1	22.1	19.1	22.1	7887600	2450900	2868600	0	2568100	3591100	3160200	0	3268900	1	0	0
sp|P12236|ADT3_HUMAN	sp|P12236|ADT3_HUMAN	8	4	3	>sp|P12236|ADT3_HUMAN ADP/ATP translocase 3 OS=Homo sapiens OX=9606 GN=SLC25A6 PE=1 SV=4	1	8	4	3	5	8	8	7	1	4	4	3	1	3	3	2	34.9	21.8	12.8	32.866	298	298	0	23.068	By matching	By MS/MS	By MS/MS	By matching	17.4	34.9	34.9	29.5	37067000	4709400	10607000	13255000	8495700	0	10129000	16512000	9221900	0	1	2
sp|P12883|MYH7_HUMAN	sp|P12883|MYH7_HUMAN	1	1	1	>sp|P12883|MYH7_HUMAN Myosin-7 OS=Homo sapiens OX=9606 GN=MYH7 PE=1 SV=5	1	1	1	1	1	1	1	1	1	1	1	1	1	1	1	1	0.8	0.8	0.8	223.09	1935	1935	1	-2	By matching	By MS/MS	By matching	By matching	0.8	0.8	0.8	0.8	40863000	10047000	10927000	11896000	7993000	13406000	11914000	12115000	11330000	0	1	0
sp|P14618|KPYM_HUMAN;sp|P30613|KPYR_HUMAN	sp|P14618|KPYM_HUMAN	7;1	7;1	7;1	>sp|P14618|KPYM_HUMAN Pyruvate kinase PKM OS=Homo sapiens OX=9606 GN=PKM PE=1 SV=4	2	7	7	7	5	5	6	5	5	5	6	5	5	5	6	5	21.7	21.7	21.7	57.936	531	531;574	0	45.406	By MS/MS	By MS/MS	By MS/MS	By MS/MS	16.2	17.1	17.5	16.2	66748000	20666000	13373000	17819000	14889000	24192000	17861000	22020000	17654000	3	4	4
sp|P14923|PLAK_HUMAN	sp|P14923|PLAK_HUMAN	6	6	6	>sp|P14923|PLAK_HUMAN Junction plakoglobin OS=Homo sapiens OX=9606 GN=JUP PE=1 SV=3	1	6	6	6	3	3	6	4	3	3	6	4	3	3	6	4	11	11	11	81.744	745	745	0	48.171	By MS/MS	By MS/MS	By MS/MS	By MS/MS	5.8	5.9	11	7.2	55748000	9898100	14032000	15832000	15986000	14555000	17860000	14337000	19519000	1	2	6
sp|P15924|DESP_HUMAN	sp|P15924|DESP_HUMAN	15	15	15	>sp|P15924|DESP_HUMAN Desmoplakin OS=Homo sapiens OX=9606 GN=DSP PE=1 SV=3	1	15	15	15	10	12	15	13	10	12	15	13	10	12	15	13	7.8	7.8	7.8	331.77	2871	2871	0	102.86	By MS/MS	By MS/MS	By MS/MS	By MS/MS	4.9	6.3	7.8	6.4	228710000	36176000	63372000	70797000	58361000	64156000	58238000	69968000	75862000	4	8	11
sp|P16403|H12_HUMAN	sp|P16403|H12_HUMAN	7	7	1	>sp|P16403|H12_HUMAN Histone H1.2 OS=Homo sapiens OX=9606 GN=HIST1H1C PE=1 SV=2	1	7	7	1	7	7	7	7	7	7	7	7	1	1	1	1	25.4	25.4	7.5	21.364	213	213	0	83.772	By MS/MS	By MS/MS	By MS/MS	By MS/MS	25.4	25.4	25.4	25.4	3565200000	541820000	772930000	1453600000	796830000	885740000	884750000	1212700000	1092100000	10	11	11
sp|P17024|ZNF20_HUMAN	sp|P17024|ZNF20_HUMAN	1	1	1	>sp|P17024|ZNF20_HUMAN Zinc finger protein 20 OS=Homo sapiens OX=9606 GN=ZNF20 PE=1 SV=2	1	1	1	1	1	0	0	1	1	0	0	1	1	0	0	1	2.4	2.4	2.4	61.567	532	532	0	6.7673	By MS/MS	By matching	By matching	By MS/MS	2.4	0	0	2.4	0	0	0	0	0	0	0	0	0	1	0	0
sp|P48741|HSP77_HUMAN;sp|P17066|HSP76_HUMAN	sp|P48741|HSP77_HUMAN;sp|P17066|HSP76_HUMAN	1;1	1;1	1;1	>sp|P48741|HSP77_HUMAN Putative heat shock 70 kDa protein 7 OS=Homo sapiens OX=9606 GN=HSPA7 PE=5 SV=2;>sp|P17066|HSP76_HUMAN Heat shock 70 kDa protein 6 OS=Homo sapiens OX=9606 GN=HSPA6 PE=1 SV=2	2	1	1	1	1	1	1	1	1	1	1	1	1	1	1	1	3	3	3	40.244	367	367;643	0	10.553	By MS/MS	By MS/MS	By MS/MS	By MS/MS	3	3	3	3	53059000	12653000	15684000	15471000	9251700	18346000	17080000	15471000	12042000	1	1	2
sp|P17096|HMGA1_HUMAN	sp|P17096|HMGA1_HUMAN	3	3	3	>sp|P17096|HMGA1_HUMAN High mobility group protein HMG-I/HMG-Y OS=Homo sapiens OX=9606 GN=HMGA1 PE=1 SV=3	1	3	3	3	3	3	3	2	3	3	3	2	3	3	3	2	23.4	23.4	23.4	11.676	107	107	0	50.363	By MS/MS	By MS/MS	By MS/MS	By MS/MS	23.4	23.4	23.4	23.4	143940000	48803000	36104000	48773000	10256000	66370000	35984000	49891000	19956000	6	4	3
sp|P17844|DDX5_HUMAN;sp|Q92841|DDX17_HUMAN	sp|P17844|DDX5_HUMAN	3;1	3;1	3;1	>sp|P17844|DDX5_HUMAN Probable ATP-dependent RNA helicase DDX5 OS=Homo sapiens OX=9606 GN=DDX5 PE=1 SV=1	2	3	3	3	2	3	1	2	2	3	1	2	2	3	1	2	5.2	5.2	5.2	69.147	614	614;729	0	16.976	By matching	By MS/MS	By matching	By MS/MS	3.3	5.2	1.5	3.4	38360000	4869400	18601000	2893500	11997000	8526700	16668000	5929400	14701000	0	3	0
sp|P18621|RL17_HUMAN	sp|P18621|RL17_HUMAN	3	3	3	>sp|P18621|RL17_HUMAN 60S ribosomal protein L17 OS=Homo sapiens OX=9606 GN=RPL17 PE=1 SV=3	1	3	3	3	3	3	3	3	3	3	3	3	3	3	3	3	21.7	21.7	21.7	21.397	184	184	0	20.409	By MS/MS	By MS/MS	By MS/MS	By MS/MS	21.7	21.7	21.7	21.7	68568000	20097000	11149000	28491000	8830600	20372000	19874000	22679000	18341000	1	2	2
sp|P19474|RO52_HUMAN	sp|P19474|RO52_HUMAN	8	8	8	>sp|P19474|RO52_HUMAN E3 ubiquitin-protein ligase TRIM21 OS=Homo sapiens OX=9606 GN=TRIM21 PE=1 SV=1	1	8	8	8	8	6	7	6	8	6	7	6	8	6	7	6	15.8	15.8	15.8	54.169	475	475	0	63.138	By MS/MS	By MS/MS	By MS/MS	By MS/MS	15.8	11.8	13.7	11.8	303460000	122160000	63907000	82967000	34425000	153400000	78578000	87965000	54542000	6	7	8
sp|P20042|IF2B_HUMAN	sp|P20042|IF2B_HUMAN	1	1	1	>sp|P20042|IF2B_HUMAN Eukaryotic translation initiation factor 2 subunit 2 OS=Homo sapiens OX=9606 GN=EIF2S2 PE=1 SV=2	1	1	1	1	0	1	1	1	0	1	1	1	0	1	1	1	6	6	6	38.388	333	333	0	10.299	By matching	By matching	By matching	By MS/MS	0	6	6	6	12849000	0	4452800	3275900	5119800	0	4257900	3499700	7031200	0	0	0
sp|Q9NRW1|RAB6B_HUMAN;sp|P20340|RAB6A_HUMAN;sp|Q14964|RB39A_HUMAN	sp|Q9NRW1|RAB6B_HUMAN;sp|P20340|RAB6A_HUMAN;sp|Q14964|RB39A_HUMAN	1;1;1	1;1;1	1;1;1	>sp|Q9NRW1|RAB6B_HUMAN Ras-related protein Rab-6B OS=Homo sapiens OX=9606 GN=RAB6B PE=1 SV=1;>sp|P20340|RAB6A_HUMAN Ras-related protein Rab-6A OS=Homo sapiens OX=9606 GN=RAB6A PE=1 SV=3;>sp|Q14964|RB39A_HUMAN Ras-related protein Rab-39A OS=Homo sapiens OX=	3	1	1	1	1	1	1	1	1	1	1	1	1	1	1	1	5.3	5.3	5.3	23.461	208	208;208;217	0	7.7679	By MS/MS	By MS/MS	By MS/MS	By MS/MS	5.3	5.3	5.3	5.3	46131000	10613000	11705000	15047000	8765800	15388000	12747000	15047000	11409000	1	1	1
sp|P21291|CSRP1_HUMAN	sp|P21291|CSRP1_HUMAN	1	1	1	>sp|P21291|CSRP1_HUMAN Cysteine and glycine-rich protein 1 OS=Homo sapiens OX=9606 GN=CSRP1 PE=1 SV=3	1	1	1	1	0	1	1	1	0	1	1	1	0	1	1	1	8.8	8.8	8.8	20.567	193	193	0	12.385	By matching	By MS/MS	By MS/MS	By MS/MS	0	8.8	8.8	8.8	6859000	0	1776500	2655800	2426700	0	1934600	2655800	3158500	0	1	1
sp|P22735|TGM1_HUMAN	sp|P22735|TGM1_HUMAN	2	2	2	>sp|P22735|TGM1_HUMAN Protein-glutamine gamma-glutamyltransferase K OS=Homo sapiens OX=9606 GN=TGM1 PE=1 SV=4	1	2	2	2	0	2	2	1	0	2	2	1	0	2	2	1	2.3	2.3	2.3	89.786	817	817	0	12.432	By matching	By MS/MS	By MS/MS	By MS/MS	0	2.3	2.3	2.3	10972000	0	3944100	4340400	2687100	0	4059300	3382300	4691300	0	1	1
sp|P23284|PPIB_HUMAN	sp|P23284|PPIB_HUMAN	11	11	11	>sp|P23284|PPIB_HUMAN Peptidyl-prolyl cis-trans isomerase B OS=Homo sapiens OX=9606 GN=PPIB PE=1 SV=2	1	11	11	11	11	11	11	10	11	11	11	10	11	11	11	10	42.1	42.1	42.1	23.742	216	216	0	323.31	By MS/MS	By MS/MS	By MS/MS	By MS/MS	42.1	42.1	42.1	41.2	9084300000	1982100000	2767700000	2473200000	1861200000	2718200000	2951500000	2337800000	2123600000	28	34	29
sp|P23396|RS3_HUMAN	sp|P23396|RS3_HUMAN	5	5	5	>sp|P23396|RS3_HUMAN 40S ribosomal protein S3 OS=Homo sapiens OX=9606 GN=RPS3 PE=1 SV=2	1	5	5	5	5	5	5	4	5	5	5	4	5	5	5	4	24.7	24.7	24.7	26.688	243	243	0	30.356	By MS/MS	By MS/MS	By MS/MS	By MS/MS	24.7	24.7	24.7	21	181380000	59137000	44270000	50070000	27906000	85357000	47585000	43818000	43586000	3	4	2
sp|P23528|COF1_HUMAN;sp|Q9Y281|COF2_HUMAN	sp|P23528|COF1_HUMAN	4;1	4;1	4;1	>sp|P23528|COF1_HUMAN Cofilin-1 OS=Homo sapiens OX=9606 GN=CFL1 PE=1 SV=3	2	4	4	4	3	4	3	4	3	4	3	4	3	4	3	4	39.2	39.2	39.2	18.502	166	166;166	0	30.378	By MS/MS	By MS/MS	By MS/MS	By MS/MS	32.5	39.2	32.5	39.2	55537000	3502300	18110000	16412000	17512000	8326100	19513000	15460000	20706000	3	3	2
sp|P25311|ZA2G_HUMAN	sp|P25311|ZA2G_HUMAN	1	1	1	>sp|P25311|ZA2G_HUMAN Zinc-alpha-2-glycoprotein OS=Homo sapiens OX=9606 GN=AZGP1 PE=1 SV=2	1	1	1	1	1	0	0	1	1	0	0	1	1	0	0	1	3.4	3.4	3.4	34.258	298	298	0.0044053	6.3343	By MS/MS	By matching	By matching	By MS/MS	3.4	0	0	3.4	11644000	5789200	0	0	5855100	8393900	0	0	7620800	1	0	0
sp|P25705|ATPA_HUMAN	sp|P25705|ATPA_HUMAN	10	10	10	>sp|P25705|ATPA_HUMAN ATP synthase subunit alpha, mitochondrial OS=Homo sapiens OX=9606 GN=ATP5F1A PE=1 SV=1	1	10	10	10	9	10	9	8	9	10	9	8	9	10	9	8	26.2	26.2	26.2	59.75	553	553	0	130.81	By MS/MS	By MS/MS	By MS/MS	By MS/MS	22.4	26.2	22.4	20.3	356010000	75246000	92810000	128470000	59488000	119040000	93445000	118650000	84936000	6	12	10
sp|P26373|RL13_HUMAN	sp|P26373|RL13_HUMAN	4	4	4	>sp|P26373|RL13_HUMAN 60S ribosomal protein L13 OS=Homo sapiens OX=9606 GN=RPL13 PE=1 SV=4	1	4	4	4	3	3	4	3	3	3	4	3	3	3	4	3	19.9	19.9	19.9	24.261	211	211	0	32.391	By MS/MS	By MS/MS	By MS/MS	By MS/MS	16.1	16.1	19.9	16.1	122540000	25334000	28282000	44605000	24315000	35496000	28722000	45385000	30971000	3	2	3
sp|P26583|HMGB2_HUMAN	sp|P26583|HMGB2_HUMAN	2	1	1	>sp|P26583|HMGB2_HUMAN High mobility group protein B2 OS=Homo sapiens OX=9606 GN=HMGB2 PE=1 SV=2	1	2	1	1	2	2	2	1	1	1	1	0	1	1	1	0	12.4	6.7	6.7	24.033	209	209	0.0084388	6.0162	By MS/MS	By MS/MS	By MS/MS	By matching	12.4	12.4	12.4	5.7	31893000	10715000	11416000	9762000	0	15536000	12433000	9762000	0	1	2	1
sp|P27658|CO8A1_HUMAN	sp|P27658|CO8A1_HUMAN	2	2	2	>sp|P27658|CO8A1_HUMAN Collagen alpha-1(VIII) chain OS=Homo sapiens OX=9606 GN=COL8A1 PE=1 SV=2	1	2	2	2	2	2	2	2	2	2	2	2	2	2	2	2	3.9	3.9	3.9	73.363	744	744	0	20.065	By MS/MS	By matching	By MS/MS	By MS/MS	3.9	3.9	3.9	3.9	25723000	6004900	6008300	8273200	5437100	8440000	6453100	8724500	6982100	1	0	2
sp|P30050|RL12_HUMAN	sp|P30050|RL12_HUMAN	5	5	5	>sp|P30050|RL12_HUMAN 60S ribosomal protein L12 OS=Homo sapiens OX=9606 GN=RPL12 PE=1 SV=1	1	5	5	5	5	5	5	5	5	5	5	5	5	5	5	5	49.1	49.1	49.1	17.818	165	165	0	80.651	By MS/MS	By MS/MS	By MS/MS	By MS/MS	49.1	49.1	49.1	49.1	388640000	79672000	109740000	99919000	99311000	129470000	116660000	97502000	120580000	3	4	5
sp|P30533|AMRP_HUMAN	sp|P30533|AMRP_HUMAN	6	6	6	>sp|P30533|AMRP_HUMAN Alpha-2-macroglobulin receptor-associated protein OS=Homo sapiens OX=9606 GN=LRPAP1 PE=1 SV=1	1	6	6	6	2	5	2	6	2	5	2	6	2	5	2	6	23.8	23.8	23.8	41.465	357	357	0	41.13	By matching	By MS/MS	By MS/MS	By MS/MS	8.4	20.7	6.2	23.8	69274000	3594000	22844000	9870800	32965000	9290800	21132000	18926000	33516000	0	2	2
sp|Q5VSP4|LC1L1_HUMAN;sp|P31025|LCN1_HUMAN	sp|Q5VSP4|LC1L1_HUMAN;sp|P31025|LCN1_HUMAN	1;1	1;1	1;1	>sp|Q5VSP4|LC1L1_HUMAN Putative lipocalin 1-like protein 1 OS=Homo sapiens OX=9606 GN=LCN1P1 PE=5 SV=1;>sp|P31025|LCN1_HUMAN Lipocalin-1 OS=Homo sapiens OX=9606 GN=LCN1 PE=1 SV=1	2	1	1	1	1	0	1	1	1	0	1	1	1	0	1	1	6.8	6.8	6.8	17.918	162	162;176	0	6.4299	By MS/MS	By matching	By MS/MS	By matching	6.8	0	6.8	6.8	17207000	5199700	0	9182300	2824600	6186000	0	9891900	4319800	0	0	1
sp|P31944|CASPE_HUMAN	sp|P31944|CASPE_HUMAN	3	3	3	>sp|P31944|CASPE_HUMAN Caspase-14 OS=Homo sapiens OX=9606 GN=CASP14 PE=1 SV=2	1	3	3	3	2	2	2	1	2	2	2	1	2	2	2	1	16.9	16.9	16.9	27.679	242	242	0	19.663	By MS/MS	By MS/MS	By MS/MS	By MS/MS	11.6	11.6	11.6	6.2	16938000	3237700	4768100	5472000	3460600	4694400	5192600	5472000	4504200	2	2	2
sp|P32119|PRDX2_HUMAN;sp|Q06830|PRDX1_HUMAN	sp|P32119|PRDX2_HUMAN;sp|Q06830|PRDX1_HUMAN	2;1	2;1	2;1	>sp|P32119|PRDX2_HUMAN Peroxiredoxin-2 OS=Homo sapiens OX=9606 GN=PRDX2 PE=1 SV=5;>sp|Q06830|PRDX1_HUMAN Peroxiredoxin-1 OS=Homo sapiens OX=9606 GN=PRDX1 PE=1 SV=1	2	2	2	2	1	2	2	2	1	2	2	2	1	2	2	2	14.6	14.6	14.6	21.892	198	198;199	0	14.409	By MS/MS	By MS/MS	By MS/MS	By MS/MS	9.1	14.6	14.6	14.6	32817000	1410600	8932200	11863000	10611000	7988100	7912000	10626000	10921000	1	2	2
sp|P32969|RL9_HUMAN	sp|P32969|RL9_HUMAN	7	7	7	>sp|P32969|RL9_HUMAN 60S ribosomal protein L9 OS=Homo sapiens OX=9606 GN=RPL9 PE=1 SV=1	1	7	7	7	7	7	7	7	7	7	7	7	7	7	7	7	50	50	50	21.863	192	192	0	229.7	By MS/MS	By MS/MS	By MS/MS	By MS/MS	50	50	50	50	1157900000	178600000	366370000	320440000	292500000	228880000	342200000	285150000	354320000	7	21	19
sp|P35268|RL22_HUMAN	sp|P35268|RL22_HUMAN	5	5	5	>sp|P35268|RL22_HUMAN 60S ribosomal protein L22 OS=Homo sapiens OX=9606 GN=RPL22 PE=1 SV=2	1	5	5	5	5	5	4	5	5	5	4	5	5	5	4	5	60.2	60.2	60.2	14.787	128	128	0	37.093	By MS/MS	By MS/MS	By MS/MS	By MS/MS	60.2	60.2	50.8	60.2	2640300000	847550000	512390000	893860000	386480000	1252800000	542320000	900740000	487920000	6	4	7
sp|P35527|K1C9_HUMAN;CON__P35527	sp|P35527|K1C9_HUMAN;CON__P35527	56;51	56;51	56;51	>sp|P35527|K1C9_HUMAN Keratin, type I cytoskeletal 9 OS=Homo sapiens OX=9606 GN=KRT9 PE=1 SV=3;>P35527 SWISS-PROT:P35527 Tax_Id=9606 Gene_Symbol=KRT9 Keratin, type I cytoskeletal 9	2	56	56	56	46	50	45	54	46	50	45	54	46	50	45	54	76.4	76.4	76.4	62.064	623	623;623	0	323.31	By MS/MS	By MS/MS	By MS/MS	By MS/MS	72.7	74.8	74	72.7	44150000000	9186900000	10720000000	11286000000	12956000000	12310000000	11105000000	10590000000	14645000000	121	137	132
sp|P35908|K22E_HUMAN;sp|Q01546|K22O_HUMAN;CON__Q01546;sp|Q5XKE5|K2C79_HUMAN;CON__Q5XKE5;CON__P07744;CON__Q9DCV7;sp|P08729|K2C7_HUMAN;CON__Q3KNV1;CON__P08729;CON__REFSEQ:XP_932229;sp|P12036|NFH_HUMAN	sp|P35908|K22E_HUMAN	67;11;10;6;6;4;2;2;2;2;1;1	67;11;10;6;6;4;2;2;2;2;1;1	1;0;0;0;0;0;0;0;0;0;0;0	>sp|P35908|K22E_HUMAN Keratin, type II cytoskeletal 2 epidermal OS=Homo sapiens OX=9606 GN=KRT2 PE=1 SV=2	12	67	67	1	63	65	62	65	63	65	62	65	1	1	1	1	92.8	92.8	4.7	65.432	639	639;638;638;535;535;525;457;469;469;469;345;1026	0	323.31	By MS/MS	By MS/MS	By MS/MS	By MS/MS	90.9	92.3	91.4	92.3	34579000000	7106200000	9345400000	9292300000	8834800000	9785700000	9661900000	9537000000	11176000000	115	144	156
sp|P36542|ATPG_HUMAN	sp|P36542|ATPG_HUMAN	6	6	6	>sp|P36542|ATPG_HUMAN ATP synthase subunit gamma, mitochondrial OS=Homo sapiens OX=9606 GN=ATP5F1C PE=1 SV=1	1	6	6	6	6	6	4	6	6	6	4	6	6	6	4	6	22.8	22.8	22.8	32.996	298	298	0	46.491	By MS/MS	By MS/MS	By MS/MS	By MS/MS	22.8	22.8	15.4	22.8	315120000	49885000	115820000	64810000	84609000	63178000	115360000	82938000	111910000	5	4	4
sp|P36578|RL4_HUMAN	sp|P36578|RL4_HUMAN	1	1	1	>sp|P36578|RL4_HUMAN 60S ribosomal protein L4 OS=Homo sapiens OX=9606 GN=RPL4 PE=1 SV=5	1	1	1	1	1	1	1	1	1	1	1	1	1	1	1	1	2.6	2.6	2.6	47.697	427	427	0.0044643	6.4022	By MS/MS	By MS/MS	By MS/MS	By MS/MS	2.6	2.6	2.6	2.6	36042000	6953200	8213400	14339000	6536900	10082000	8944600	14339000	8508200	1	1	1
sp|P37108|SRP14_HUMAN	sp|P37108|SRP14_HUMAN	4	4	4	>sp|P37108|SRP14_HUMAN Signal recognition particle 14 kDa protein OS=Homo sapiens OX=9606 GN=SRP14 PE=1 SV=2	1	4	4	4	3	4	4	4	3	4	4	4	3	4	4	4	48.5	48.5	48.5	14.57	136	136	0	32.468	By MS/MS	By MS/MS	By MS/MS	By MS/MS	41.2	48.5	48.5	48.5	148110000	26593000	43279000	50288000	27953000	46673000	45312000	45863000	34512000	3	4	5
sp|P38646|GRP75_HUMAN	sp|P38646|GRP75_HUMAN	7	7	7	>sp|P38646|GRP75_HUMAN Stress-70 protein, mitochondrial OS=Homo sapiens OX=9606 GN=HSPA9 PE=1 SV=2	1	7	7	7	6	5	7	6	6	5	7	6	6	5	7	6	14.1	14.1	14.1	73.68	679	679	0	48.603	By MS/MS	By MS/MS	By MS/MS	By MS/MS	12.1	9.7	14.1	12.5	134740000	31744000	30068000	45532000	27392000	44435000	40143000	38999000	36377000	2	1	6
sp|P39019|RS19_HUMAN	sp|P39019|RS19_HUMAN	9	9	9	>sp|P39019|RS19_HUMAN 40S ribosomal protein S19 OS=Homo sapiens OX=9606 GN=RPS19 PE=1 SV=2	1	9	9	9	9	9	9	9	9	9	9	9	9	9	9	9	38.6	38.6	38.6	16.06	145	145	0	89.802	By MS/MS	By MS/MS	By MS/MS	By MS/MS	38.6	38.6	38.6	38.6	1602000000	308290000	554790000	374760000	364130000	452820000	546100000	372820000	521240000	12	10	10
sp|P39023|RL3_HUMAN	sp|P39023|RL3_HUMAN	6	6	6	>sp|P39023|RL3_HUMAN 60S ribosomal protein L3 OS=Homo sapiens OX=9606 GN=RPL3 PE=1 SV=2	1	6	6	6	3	2	6	5	3	2	6	5	3	2	6	5	22.1	22.1	22.1	46.108	403	403	0	49.124	By MS/MS	By MS/MS	By MS/MS	By MS/MS	14.4	11.4	22.1	18.9	49492000	1735800	6158300	26803000	14794000	3873500	13968000	25544000	11897000	1	1	6
sp|P39748|FEN1_HUMAN	sp|P39748|FEN1_HUMAN	1	1	1	>sp|P39748|FEN1_HUMAN Flap endonuclease 1 OS=Homo sapiens OX=9606 GN=FEN1 PE=1 SV=1	1	1	1	1	0	1	1	1	0	1	1	1	0	1	1	1	5.3	5.3	5.3	42.592	380	380	0	12.196	By matching	By matching	By matching	By MS/MS	0	5.3	5.3	5.3	8568800	0	3072000	2895900	2600900	0	3215000	2991200	3420300	0	0	0
sp|P40429|RL13A_HUMAN	sp|P40429|RL13A_HUMAN	1	1	1	>sp|P40429|RL13A_HUMAN 60S ribosomal protein L13a OS=Homo sapiens OX=9606 GN=RPL13A PE=1 SV=2	1	1	1	1	1	1	0	1	1	1	0	1	1	1	0	1	5.4	5.4	5.4	23.577	203	203	0.0043478	6.2117	By matching	By matching	By matching	By MS/MS	5.4	5.4	0	5.4	1683300	560140	528470	0	594720	744830	627000	0	789910	0	0	0
sp|P41091|IF2G_HUMAN;sp|Q2VIR3|IF2GL_HUMAN	sp|P41091|IF2G_HUMAN;sp|Q2VIR3|IF2GL_HUMAN	3;2	3;2	3;2	>sp|P41091|IF2G_HUMAN Eukaryotic translation initiation factor 2 subunit 3 OS=Homo sapiens OX=9606 GN=EIF2S3 PE=1 SV=3;>sp|Q2VIR3|IF2GL_HUMAN Eukaryotic translation initiation factor 2 subunit 3B OS=Homo sapiens OX=9606 GN=EIF2S3B PE=2 SV=2	2	3	3	3	0	2	1	3	0	2	1	3	0	2	1	3	11	11	11	51.109	472	472;472	0	18.627	By matching	By MS/MS	By MS/MS	By MS/MS	0	8.1	5.3	11	19577000	0	7879800	2255400	9442000	0	8338100	6565300	8222600	0	2	1
sp|P42766|RL35_HUMAN	sp|P42766|RL35_HUMAN	3	3	3	>sp|P42766|RL35_HUMAN 60S ribosomal protein L35 OS=Homo sapiens OX=9606 GN=RPL35 PE=1 SV=2	1	3	3	3	3	2	2	3	3	2	2	3	3	2	2	3	22.8	22.8	22.8	14.551	123	123	0	65.259	By MS/MS	By MS/MS	By MS/MS	By MS/MS	22.8	18.7	18.7	22.8	1322400000	370910000	278480000	404650000	268390000	508920000	313950000	442010000	330160000	5	3	5
sp|P46776|RL27A_HUMAN	sp|P46776|RL27A_HUMAN	2	2	2	>sp|P46776|RL27A_HUMAN 60S ribosomal protein L27a OS=Homo sapiens OX=9606 GN=RPL27A PE=1 SV=2	1	2	2	2	2	2	2	2	2	2	2	2	2	2	2	2	14.2	14.2	14.2	16.561	148	148	0	11.337	By MS/MS	By matching	By MS/MS	By MS/MS	14.2	14.2	14.2	14.2	64677000	14421000	15978000	18117000	16161000	21600000	17102000	17178000	21582000	1	0	2
sp|P46782|RS5_HUMAN	sp|P46782|RS5_HUMAN	6	6	6	>sp|P46782|RS5_HUMAN 40S ribosomal protein S5 OS=Homo sapiens OX=9606 GN=RPS5 PE=1 SV=4	1	6	6	6	3	6	4	5	3	6	4	5	3	6	4	5	27.5	27.5	27.5	22.876	204	204	0	57.171	By MS/MS	By MS/MS	By MS/MS	By MS/MS	22.1	27.5	26.5	27.5	273040000	37484000	100790000	56295000	78473000	64773000	97551000	55593000	104630000	3	5	3
sp|P47914|RL29_HUMAN	sp|P47914|RL29_HUMAN	1	1	1	>sp|P47914|RL29_HUMAN 60S ribosomal protein L29 OS=Homo sapiens OX=9606 GN=RPL29 PE=1 SV=2	1	1	1	1	1	1	1	1	1	1	1	1	1	1	1	1	9.4	9.4	9.4	17.752	159	159	0	6.5335	By matching	By matching	By MS/MS	By MS/MS	9.4	9.4	9.4	9.4	40308000	8255900	8977500	14190000	8885000	11411000	9970800	14391000	11728000	0	0	1
sp|P47985|UCRI_HUMAN;sp|P0C7P4|UCRIL_HUMAN	sp|P47985|UCRI_HUMAN;sp|P0C7P4|UCRIL_HUMAN	2;1	2;1	2;1	>sp|P47985|UCRI_HUMAN Cytochrome b-c1 complex subunit Rieske, mitochondrial OS=Homo sapiens OX=9606 GN=UQCRFS1 PE=1 SV=2;>sp|P0C7P4|UCRIL_HUMAN Putative cytochrome b-c1 complex subunit Rieske-like protein 1 OS=Homo sapiens OX=9606 GN=UQCRFS1P1 PE=5 SV=1	2	2	2	2	1	1	1	2	1	1	1	2	1	1	1	2	11.3	11.3	11.3	29.668	274	274;283	0	11.897	By matching	By matching	By MS/MS	By MS/MS	3.3	3.3	3.3	11.3	15313000	2544800	3185100	3407200	6176200	4954900	4804100	4761400	4084000	0	0	0
sp|P48047|ATPO_HUMAN	sp|P48047|ATPO_HUMAN	8	8	8	>sp|P48047|ATPO_HUMAN ATP synthase subunit O, mitochondrial OS=Homo sapiens OX=9606 GN=ATP5PO PE=1 SV=1	1	8	8	8	7	8	8	8	7	8	8	8	7	8	8	8	54.5	54.5	54.5	23.277	213	213	0	169.83	By MS/MS	By MS/MS	By MS/MS	By MS/MS	47.9	54.5	54.5	54.5	874160000	81806000	284030000	241820000	266500000	140230000	307560000	232220000	336620000	5	9	10
sp|P49411|EFTU_HUMAN	sp|P49411|EFTU_HUMAN	3	3	3	>sp|P49411|EFTU_HUMAN Elongation factor Tu, mitochondrial OS=Homo sapiens OX=9606 GN=TUFM PE=1 SV=2	1	3	3	3	3	3	3	3	3	3	3	3	3	3	3	3	10	10	10	49.541	452	452	0	20.87	By MS/MS	By MS/MS	By MS/MS	By MS/MS	10	10	10	10	31280000	7590600	7704000	8613100	7372200	10993000	8601600	8790900	9219000	2	1	2
sp|P49458|SRP09_HUMAN	sp|P49458|SRP09_HUMAN	1	1	1	>sp|P49458|SRP09_HUMAN Signal recognition particle 9 kDa protein OS=Homo sapiens OX=9606 GN=SRP9 PE=1 SV=2	1	1	1	1	1	1	1	1	1	1	1	1	1	1	1	1	12.8	12.8	12.8	10.112	86	86	0	7.0488	By MS/MS	By MS/MS	By MS/MS	By MS/MS	12.8	12.8	12.8	12.8	29332000	6064600	8583900	9563500	5120300	8793200	9348000	9563500	6664300	1	1	1
sp|P49720|PSB3_HUMAN	sp|P49720|PSB3_HUMAN	1	1	1	>sp|P49720|PSB3_HUMAN Proteasome subunit beta type-3 OS=Homo sapiens OX=9606 GN=PSMB3 PE=1 SV=2	1	1	1	1	1	1	1	1	1	1	1	1	1	1	1	1	8.8	8.8	8.8	22.949	205	205	0	7.653	By matching	By MS/MS	By MS/MS	By MS/MS	8.8	8.8	8.8	8.8	5905900	1145500	1475600	2032600	1252200	1660900	1606900	2032600	1629900	0	1	1
sp|P50454|SERPH_HUMAN	sp|P50454|SERPH_HUMAN	1	1	1	>sp|P50454|SERPH_HUMAN Serpin H1 OS=Homo sapiens OX=9606 GN=SERPINH1 PE=1 SV=2	1	1	1	1	0	0	1	1	0	0	1	1	0	0	1	1	6.2	6.2	6.2	46.44	418	418	0	7.6246	By matching	By matching	By MS/MS	By MS/MS	0	0	6.2	6.2	2868400	0	0	1658200	1210200	0	0	1658200	1575200	0	0	1
sp|P51636|CAV2_HUMAN	sp|P51636|CAV2_HUMAN	3	3	3	>sp|P51636|CAV2_HUMAN Caveolin-2 OS=Homo sapiens OX=9606 GN=CAV2 PE=1 SV=2	1	3	3	3	3	3	3	3	3	3	3	3	3	3	3	3	28.4	28.4	28.4	18.291	162	162	0	35.012	By MS/MS	By MS/MS	By MS/MS	By MS/MS	28.4	28.4	28.4	28.4	187910000	60116000	34800000	56986000	36011000	86029000	37743000	57959000	47187000	5	2	4
sp|P52926|HMGA2_HUMAN	sp|P52926|HMGA2_HUMAN	2	2	2	>sp|P52926|HMGA2_HUMAN High mobility group protein HMGI-C OS=Homo sapiens OX=9606 GN=HMGA2 PE=1 SV=1	1	2	2	2	1	2	1	1	1	2	1	1	1	2	1	1	33	33	33	11.832	109	109	0	14.488	By matching	By MS/MS	By MS/MS	By MS/MS	11.9	33	11.9	11.9	8568300	2597700	2173600	2724100	1073000	3050400	2418200	2928200	1857400	0	1	1
sp|P53007|TXTP_HUMAN	sp|P53007|TXTP_HUMAN	1	1	1	>sp|P53007|TXTP_HUMAN Tricarboxylate transport protein, mitochondrial OS=Homo sapiens OX=9606 GN=SLC25A1 PE=1 SV=2	1	1	1	1	0	1	0	1	0	1	0	1	0	1	0	1	3.9	3.9	3.9	34.012	311	311	0	6.5841	By matching	By MS/MS	By matching	By MS/MS	0	3.9	0	3.9	10151000	0	4941200	0	5209500	0	5381100	0	6780500	0	1	0
sp|P55072|TERA_HUMAN	sp|P55072|TERA_HUMAN	7	7	7	>sp|P55072|TERA_HUMAN Transitional endoplasmic reticulum ATPase OS=Homo sapiens OX=9606 GN=VCP PE=1 SV=4	1	7	7	7	7	6	6	6	7	6	6	6	7	6	6	6	15.4	15.4	15.4	89.321	806	806	0	64.299	By MS/MS	By MS/MS	By MS/MS	By MS/MS	15.4	13.6	13.6	13.6	102470000	27153000	25348000	28902000	21063000	42409000	26099000	27819000	26964000	6	4	5
sp|P55145|MANF_HUMAN	sp|P55145|MANF_HUMAN	4	4	4	>sp|P55145|MANF_HUMAN Mesencephalic astrocyte-derived neurotrophic factor OS=Homo sapiens OX=9606 GN=MANF PE=1 SV=3	1	4	4	4	3	4	4	3	3	4	4	3	3	4	4	3	20.3	20.3	20.3	20.7	182	182	0	38.069	By MS/MS	By MS/MS	By MS/MS	By MS/MS	14.8	20.3	20.3	14.8	99587000	9480300	37076000	26061000	26969000	15922000	31832000	22699000	44833000	1	3	5
sp|P56134|ATPK_HUMAN	sp|P56134|ATPK_HUMAN	1	1	1	>sp|P56134|ATPK_HUMAN ATP synthase subunit f, mitochondrial OS=Homo sapiens OX=9606 GN=ATP5MF PE=1 SV=3	1	1	1	1	1	1	1	1	1	1	1	1	1	1	1	1	13.8	13.8	13.8	10.918	94	94	0	7.0205	By MS/MS	By matching	By MS/MS	By MS/MS	13.8	13.8	13.8	13.8	17761000	3039700	4633400	5312400	4775800	4407400	5045900	5312400	6216000	1	0	2
sp|P60709|ACTB_HUMAN;sp|P63261|ACTG_HUMAN;sp|P68133|ACTS_HUMAN;sp|P68032|ACTC_HUMAN;sp|Q6S8J3|POTEE_HUMAN;sp|P63267|ACTH_HUMAN;sp|P62736|ACTA_HUMAN;sp|A5A3E0|POTEF_HUMAN;sp|Q9BYX7|ACTBM_HUMAN;sp|P0CG39|POTEJ_HUMAN;sp|P0CG38|POTEI_HUMAN;sp|Q562R1|ACTBL_HUMAN	sp|P60709|ACTB_HUMAN;sp|P63261|ACTG_HUMAN	13;12;5;5;5;4;4;4;3;3;3;1	13;12;5;5;5;4;4;4;3;3;3;1	13;12;5;5;5;4;4;4;3;3;3;1	>sp|P60709|ACTB_HUMAN Actin, cytoplasmic 1 OS=Homo sapiens OX=9606 GN=ACTB PE=1 SV=1;>sp|P63261|ACTG_HUMAN Actin, cytoplasmic 2 OS=Homo sapiens OX=9606 GN=ACTG1 PE=1 SV=1	12	13	13	13	9	11	10	10	9	11	10	10	9	11	10	10	58.4	58.4	58.4	41.736	375	375;375;377;377;1075;376;377;1075;375;1038;1075;376	0	105.61	By MS/MS	By MS/MS	By MS/MS	By MS/MS	37.9	42.9	38.7	42.4	472830000	119260000	152220000	107380000	93966000	183600000	148720000	119040000	117020000	8	13	10
sp|P60866|RS20_HUMAN	sp|P60866|RS20_HUMAN	2	2	2	>sp|P60866|RS20_HUMAN 40S ribosomal protein S20 OS=Homo sapiens OX=9606 GN=RPS20 PE=1 SV=1	1	2	2	2	1	2	1	2	1	2	1	2	1	2	1	2	19.3	19.3	19.3	13.373	119	119	0	13.474	By MS/MS	By MS/MS	By MS/MS	By MS/MS	10.1	19.3	10.1	19.3	139630000	23915000	48798000	27353000	39569000	38624000	51512000	27939000	48596000	2	1	1
sp|P60903|S10AA_HUMAN	sp|P60903|S10AA_HUMAN	2	2	2	>sp|P60903|S10AA_HUMAN Protein S100-A10 OS=Homo sapiens OX=9606 GN=S100A10 PE=1 SV=2	1	2	2	2	1	2	2	2	1	2	2	2	1	2	2	2	35.1	35.1	35.1	11.203	97	97	0	25.58	By MS/MS	By MS/MS	By MS/MS	By MS/MS	17.5	35.1	35.1	35.1	99835000	15133000	28738000	27751000	28213000	24490000	35561000	25219000	32439000	2	4	2
sp|P61026|RAB10_HUMAN	sp|P61026|RAB10_HUMAN	2	2	2	>sp|P61026|RAB10_HUMAN Ras-related protein Rab-10 OS=Homo sapiens OX=9606 GN=RAB10 PE=1 SV=1	1	2	2	2	2	2	2	2	2	2	2	2	2	2	2	2	11.5	11.5	11.5	22.541	200	200	0	12.845	By MS/MS	By MS/MS	By MS/MS	By MS/MS	11.5	11.5	11.5	11.5	34636000	9915700	9082500	13442000	2195800	10985000	8116000	12899000	8568800	1	0	1
sp|P61247|RS3A_HUMAN	sp|P61247|RS3A_HUMAN	11	11	11	>sp|P61247|RS3A_HUMAN 40S ribosomal protein S3a OS=Homo sapiens OX=9606 GN=RPS3A PE=1 SV=2	1	11	11	11	11	10	9	10	11	10	9	10	11	10	9	10	42.8	42.8	42.8	29.945	264	264	0	104.47	By MS/MS	By MS/MS	By MS/MS	By MS/MS	42.8	39.8	36	39	1886900000	550340000	435560000	543510000	357490000	681520000	464160000	570490000	393150000	9	8	11
sp|P61513|RL37A_HUMAN	sp|P61513|RL37A_HUMAN	3	3	3	>sp|P61513|RL37A_HUMAN 60S ribosomal protein L37a OS=Homo sapiens OX=9606 GN=RPL37A PE=1 SV=2	1	3	3	3	3	3	3	2	3	3	3	2	3	3	3	2	33.7	33.7	33.7	10.275	92	92	0	69.085	By MS/MS	By MS/MS	By MS/MS	By MS/MS	33.7	33.7	33.7	32.6	295530000	76513000	39457000	130930000	48623000	122330000	59086000	116760000	49949000	4	5	6
sp|P61626|LYSC_HUMAN	sp|P61626|LYSC_HUMAN	1	1	1	>sp|P61626|LYSC_HUMAN Lysozyme C OS=Homo sapiens OX=9606 GN=LYZ PE=1 SV=1	1	1	1	1	1	1	1	1	1	1	1	1	1	1	1	1	8.1	8.1	8.1	16.537	148	148	0	6.5116	By matching	By MS/MS	By MS/MS	By MS/MS	8.1	8.1	8.1	8.1	25317000	4221700	5678900	8133600	7282500	6121100	6184500	8133600	9478600	0	1	1
sp|P62081|RS7_HUMAN	sp|P62081|RS7_HUMAN	10	10	10	>sp|P62081|RS7_HUMAN 40S ribosomal protein S7 OS=Homo sapiens OX=9606 GN=RPS7 PE=1 SV=1	1	10	10	10	8	10	8	9	8	10	8	9	8	10	8	9	57.2	57.2	57.2	22.127	194	194	0	175.72	By MS/MS	By MS/MS	By MS/MS	By MS/MS	52.6	57.2	52.1	56.7	2178300000	397950000	697430000	589720000	493200000	466060000	771690000	656830000	636860000	14	17	15
sp|P62241|RS8_HUMAN	sp|P62241|RS8_HUMAN	2	2	2	>sp|P62241|RS8_HUMAN 40S ribosomal protein S8 OS=Homo sapiens OX=9606 GN=RPS8 PE=1 SV=2	1	2	2	2	2	2	2	2	2	2	2	2	2	2	2	2	11.5	11.5	11.5	24.205	208	208	0	173.63	By MS/MS	By MS/MS	By MS/MS	By MS/MS	11.5	11.5	11.5	11.5	110880000	26660000	26658000	36746000	20816000	38989000	28999000	38379000	25158000	2	2	2
sp|P62244|RS15A_HUMAN	sp|P62244|RS15A_HUMAN	2	2	2	>sp|P62244|RS15A_HUMAN 40S ribosomal protein S15a OS=Homo sapiens OX=9606 GN=RPS15A PE=1 SV=2	1	2	2	2	2	2	2	2	2	2	2	2	2	2	2	2	17.7	17.7	17.7	14.839	130	130	0	13.833	By MS/MS	By MS/MS	By MS/MS	By MS/MS	17.7	17.7	17.7	17.7	137080000	31483000	37299000	42291000	26003000	44293000	42210000	41977000	33924000	1	1	2
sp|P62249|RS16_HUMAN	sp|P62249|RS16_HUMAN	4	4	4	>sp|P62249|RS16_HUMAN 40S ribosomal protein S16 OS=Homo sapiens OX=9606 GN=RPS16 PE=1 SV=2	1	4	4	4	3	4	4	3	3	4	4	3	3	4	4	3	30.1	30.1	30.1	16.445	146	146	0	105.02	By MS/MS	By MS/MS	By MS/MS	By MS/MS	21.9	30.1	30.1	21.9	549410000	142700000	137210000	182510000	86986000	209950000	144840000	172920000	124350000	4	5	6
sp|P62263|RS14_HUMAN	sp|P62263|RS14_HUMAN	6	6	6	>sp|P62263|RS14_HUMAN 40S ribosomal protein S14 OS=Homo sapiens OX=9606 GN=RPS14 PE=1 SV=3	1	6	6	6	5	6	5	5	5	6	5	5	5	6	5	5	38.4	38.4	38.4	16.273	151	151	0	59.239	By MS/MS	By MS/MS	By MS/MS	By MS/MS	37.7	38.4	37.1	37.1	551420000	122940000	158780000	182020000	87687000	179920000	162010000	178200000	115250000	6	7	7
sp|P62266|RS23_HUMAN	sp|P62266|RS23_HUMAN	2	2	2	>sp|P62266|RS23_HUMAN 40S ribosomal protein S23 OS=Homo sapiens OX=9606 GN=RPS23 PE=1 SV=3	1	2	2	2	2	1	1	2	2	1	1	2	2	1	1	2	26.6	26.6	26.6	15.807	143	143	0	13.917	By MS/MS	By MS/MS	By MS/MS	By MS/MS	26.6	7.7	7.7	26.6	93659000	24520000	17158000	31563000	20419000	30656000	19997000	33778000	27944000	1	1	2
sp|P62269|RS18_HUMAN	sp|P62269|RS18_HUMAN	10	10	10	>sp|P62269|RS18_HUMAN 40S ribosomal protein S18 OS=Homo sapiens OX=9606 GN=RPS18 PE=1 SV=3	1	10	10	10	10	10	10	10	10	10	10	10	10	10	10	10	57.9	57.9	57.9	17.718	152	152	0	110.03	By MS/MS	By MS/MS	By MS/MS	By MS/MS	57.9	57.9	57.9	57.9	3175100000	972580000	655970000	992550000	553970000	1355800000	741720000	912070000	697290000	13	11	15
sp|P62273|RS29_HUMAN	sp|P62273|RS29_HUMAN	1	1	1	>sp|P62273|RS29_HUMAN 40S ribosomal protein S29 OS=Homo sapiens OX=9606 GN=RPS29 PE=1 SV=2	1	1	1	1	1	1	1	1	1	1	1	1	1	1	1	1	19.6	19.6	19.6	6.6767	56	56	0	12.024	By MS/MS	By MS/MS	By MS/MS	By MS/MS	19.6	19.6	19.6	19.6	213120000	53084000	61593000	61964000	36481000	76967000	67077000	61964000	46726000	1	2	1
sp|P62277|RS13_HUMAN	sp|P62277|RS13_HUMAN	4	4	4	>sp|P62277|RS13_HUMAN 40S ribosomal protein S13 OS=Homo sapiens OX=9606 GN=RPS13 PE=1 SV=2	1	4	4	4	4	3	3	3	4	3	3	3	4	3	3	3	24.5	24.5	24.5	17.222	151	151	0	36.52	By MS/MS	By MS/MS	By MS/MS	By MS/MS	24.5	18.5	18.5	18.5	332750000	60351000	93576000	105120000	73707000	87052000	104290000	102920000	96199000	3	4	4
sp|P62280|RS11_HUMAN	sp|P62280|RS11_HUMAN	2	2	2	>sp|P62280|RS11_HUMAN 40S ribosomal protein S11 OS=Homo sapiens OX=9606 GN=RPS11 PE=1 SV=3	1	2	2	2	2	2	2	2	2	2	2	2	2	2	2	2	18.4	18.4	18.4	18.431	158	158	0	21.374	By MS/MS	By MS/MS	By MS/MS	By MS/MS	18.4	18.4	18.4	18.4	99392000	24257000	18978000	38533000	17624000	35390000	20910000	37893000	23117000	1	1	2
sp|P62424|RL7A_HUMAN	sp|P62424|RL7A_HUMAN	1	1	1	>sp|P62424|RL7A_HUMAN 60S ribosomal protein L7a OS=Homo sapiens OX=9606 GN=RPL7A PE=1 SV=2	1	1	1	1	0	1	0	0	0	1	0	0	0	1	0	0	4.1	4.1	4.1	29.995	266	266	0.004386	6.2921	By matching	By MS/MS	By matching	By matching	0	4.1	0	0	10822000	0	10822000	0	0	0	11785000	0	0	0	2	0
sp|P62701|RS4X_HUMAN;sp|P22090|RS4Y1_HUMAN;sp|Q8TD47|RS4Y2_HUMAN	sp|P62701|RS4X_HUMAN	11;5;4	11;5;4	11;5;4	>sp|P62701|RS4X_HUMAN 40S ribosomal protein S4, X isoform OS=Homo sapiens OX=9606 GN=RPS4X PE=1 SV=2	3	11	11	11	11	11	11	10	11	11	11	10	11	11	11	10	42.6	42.6	42.6	29.597	263	263;263;263	0	128.92	By MS/MS	By MS/MS	By MS/MS	By MS/MS	42.6	42.6	42.6	41.8	1623900000	429960000	413100000	509620000	271180000	545720000	446700000	521210000	329610000	16	15	16
sp|P62750|RL23A_HUMAN	sp|P62750|RL23A_HUMAN	6	6	6	>sp|P62750|RL23A_HUMAN 60S ribosomal protein L23a OS=Homo sapiens OX=9606 GN=RPL23A PE=1 SV=1	1	6	6	6	6	6	6	6	6	6	6	6	6	6	6	6	37.2	37.2	37.2	17.695	156	156	0	118.08	By MS/MS	By MS/MS	By MS/MS	By MS/MS	37.2	37.2	37.2	37.2	1393100000	361410000	290640000	504440000	236610000	497620000	346310000	479150000	296580000	7	5	10
sp|P62753|RS6_HUMAN	sp|P62753|RS6_HUMAN	2	2	2	>sp|P62753|RS6_HUMAN 40S ribosomal protein S6 OS=Homo sapiens OX=9606 GN=RPS6 PE=1 SV=1	1	2	2	2	2	2	2	2	2	2	2	2	2	2	2	2	9.6	9.6	9.6	28.68	249	249	0	12.638	By MS/MS	By matching	By MS/MS	By MS/MS	9.6	9.6	9.6	9.6	69532000	17621000	16758000	23408000	11745000	26125000	17269000	24208000	14891000	2	0	1
sp|P62826|RAN_HUMAN	sp|P62826|RAN_HUMAN	4	4	4	>sp|P62826|RAN_HUMAN GTP-binding nuclear protein Ran OS=Homo sapiens OX=9606 GN=RAN PE=1 SV=3	1	4	4	4	2	4	2	2	2	4	2	2	2	4	2	2	19.9	19.9	19.9	24.423	216	216	0	25.411	By MS/MS	By MS/MS	By MS/MS	By matching	11.1	19.9	11.1	11.1	37023000	5461800	18121000	7878100	5561500	10043000	13449000	10044000	9234100	2	5	2
sp|P62829|RL23_HUMAN	sp|P62829|RL23_HUMAN	4	4	4	>sp|P62829|RL23_HUMAN 60S ribosomal protein L23 OS=Homo sapiens OX=9606 GN=RPL23 PE=1 SV=1	1	4	4	4	4	4	4	4	4	4	4	4	4	4	4	4	45	45	45	14.865	140	140	0	74.563	By MS/MS	By MS/MS	By MS/MS	By MS/MS	45	45	45	45	583540000	178460000	106550000	226030000	72503000	203460000	97901000	271110000	93517000	6	5	8
sp|P62847|RS24_HUMAN	sp|P62847|RS24_HUMAN	3	3	3	>sp|P62847|RS24_HUMAN 40S ribosomal protein S24 OS=Homo sapiens OX=9606 GN=RPS24 PE=1 SV=1	1	3	3	3	3	3	3	3	3	3	3	3	3	3	3	3	26.3	26.3	26.3	15.423	133	133	0	18.369	By MS/MS	By MS/MS	By MS/MS	By MS/MS	26.3	26.3	26.3	26.3	131710000	49857000	24478000	37233000	20139000	56749000	26362000	37162000	20884000	4	0	2
sp|P62851|RS25_HUMAN	sp|P62851|RS25_HUMAN	4	4	4	>sp|P62851|RS25_HUMAN 40S ribosomal protein S25 OS=Homo sapiens OX=9606 GN=RPS25 PE=1 SV=1	1	4	4	4	4	4	4	4	4	4	4	4	4	4	4	4	24	24	24	13.742	125	125	0	116.34	By MS/MS	By MS/MS	By MS/MS	By MS/MS	24	24	24	24	1336500000	452920000	225090000	461650000	196840000	649920000	252840000	459310000	257590000	7	6	7
sp|P62857|RS28_HUMAN	sp|P62857|RS28_HUMAN	1	1	1	>sp|P62857|RS28_HUMAN 40S ribosomal protein S28 OS=Homo sapiens OX=9606 GN=RPS28 PE=1 SV=1	1	1	1	1	1	1	1	1	1	1	1	1	1	1	1	1	17.4	17.4	17.4	7.8409	69	69	0.0042553	6.035	By MS/MS	By MS/MS	By MS/MS	By matching	17.4	17.4	17.4	17.4	16796000	6072500	0	6937700	3785600	8804700	0	6937700	4927100	1	1	1
sp|P62861|RS30_HUMAN	sp|P62861|RS30_HUMAN	2	2	2	>sp|P62861|RS30_HUMAN 40S ribosomal protein S30 OS=Homo sapiens OX=9606 GN=FAU PE=1 SV=1	1	2	2	2	2	2	2	2	2	2	2	2	2	2	2	2	18.6	18.6	18.6	6.6478	59	59	0	14.585	By MS/MS	By MS/MS	By MS/MS	By MS/MS	18.6	18.6	18.6	18.6	950340000	386960000	179600000	284040000	99748000	580460000	194220000	257850000	137970000	4	3	4
sp|P62888|RL30_HUMAN	sp|P62888|RL30_HUMAN	3	3	3	>sp|P62888|RL30_HUMAN 60S ribosomal protein L30 OS=Homo sapiens OX=9606 GN=RPL30 PE=1 SV=2	1	3	3	3	3	3	3	3	3	3	3	3	3	3	3	3	40.9	40.9	40.9	12.784	115	115	0	55.553	By MS/MS	By MS/MS	By MS/MS	By MS/MS	40.9	40.9	40.9	40.9	123560000	20628000	36347000	30157000	36428000	34516000	34983000	34119000	43445000	3	3	3
sp|Q59GN2|R39L5_HUMAN;sp|P62891|RL39_HUMAN	sp|Q59GN2|R39L5_HUMAN;sp|P62891|RL39_HUMAN	1;1	1;1	1;1	>sp|Q59GN2|R39L5_HUMAN Putative 60S ribosomal protein L39-like 5 OS=Homo sapiens OX=9606 GN=RPL39P5 PE=5 SV=2;>sp|P62891|RL39_HUMAN 60S ribosomal protein L39 OS=Homo sapiens OX=9606 GN=RPL39 PE=1 SV=2	2	1	1	1	1	1	1	1	1	1	1	1	1	1	1	1	19.6	19.6	19.6	6.3225	51	51;51	0	153.92	By MS/MS	By MS/MS	By MS/MS	By MS/MS	19.6	19.6	19.6	19.6	167050000	79315000	26029000	45226000	16483000	115000000	28347000	45226000	21453000	1	1	1
sp|P62899|RL31_HUMAN	sp|P62899|RL31_HUMAN	4	4	4	>sp|P62899|RL31_HUMAN 60S ribosomal protein L31 OS=Homo sapiens OX=9606 GN=RPL31 PE=1 SV=1	1	4	4	4	4	4	4	4	4	4	4	4	4	4	4	4	32	32	32	14.463	125	125	0	47.345	By MS/MS	By MS/MS	By MS/MS	By MS/MS	32	32	32	32	2672500000	601360000	561840000	1034700000	474570000	921470000	591960000	965360000	657360000	5	6	7
sp|P62910|RL32_HUMAN	sp|P62910|RL32_HUMAN	1	1	1	>sp|P62910|RL32_HUMAN 60S ribosomal protein L32 OS=Homo sapiens OX=9606 GN=RPL32 PE=1 SV=2	1	1	1	1	0	0	1	1	0	0	1	1	0	0	1	1	9.6	9.6	9.6	15.86	135	135	0	7.2909	By matching	By matching	By MS/MS	By MS/MS	0	0	9.6	9.6	41491000	0	0	26739000	14751000	0	0	19541000	26398000	0	0	2
sp|P62913|RL11_HUMAN	sp|P62913|RL11_HUMAN	2	2	2	>sp|P62913|RL11_HUMAN 60S ribosomal protein L11 OS=Homo sapiens OX=9606 GN=RPL11 PE=1 SV=2	1	2	2	2	2	2	2	2	2	2	2	2	2	2	2	2	14.6	14.6	14.6	20.252	178	178	0	33.278	By MS/MS	By MS/MS	By MS/MS	By MS/MS	14.6	14.6	14.6	14.6	121410000	27608000	33099000	34915000	25792000	33559000	38878000	38530000	33593000	3	2	2
sp|P62917|RL8_HUMAN	sp|P62917|RL8_HUMAN	4	4	4	>sp|P62917|RL8_HUMAN 60S ribosomal protein L8 OS=Homo sapiens OX=9606 GN=RPL8 PE=1 SV=2	1	4	4	4	3	3	4	3	3	3	4	3	3	3	4	3	22.6	22.6	22.6	28.024	257	257	0	37.084	By MS/MS	By MS/MS	By MS/MS	By MS/MS	22.2	22.2	22.6	16.3	198260000	38239000	42702000	86328000	30993000	57498000	44788000	78565000	47762000	3	2	5
sp|P62979|RS27A_HUMAN;sp|P62987|RL40_HUMAN;sp|P0CG47|UBB_HUMAN;sp|P0CG48|UBC_HUMAN	sp|P62979|RS27A_HUMAN;sp|P62987|RL40_HUMAN;sp|P0CG47|UBB_HUMAN;sp|P0CG48|UBC_HUMAN	4;2;2;2	4;2;2;2	4;2;2;2	>sp|P62979|RS27A_HUMAN Ubiquitin-40S ribosomal protein S27a OS=Homo sapiens OX=9606 GN=RPS27A PE=1 SV=2;>sp|P62987|RL40_HUMAN Ubiquitin-60S ribosomal protein L40 OS=Homo sapiens OX=9606 GN=UBA52 PE=1 SV=2;>sp|P0CG47|UBB_HUMAN Polyubiquitin-B OS=Homo sapien	4	4	4	4	4	4	4	4	4	4	4	4	4	4	4	4	36.5	36.5	36.5	17.965	156	156;128;229;685	0	57.698	By MS/MS	By MS/MS	By MS/MS	By MS/MS	36.5	36.5	36.5	36.5	261340000	81740000	50055000	88825000	40720000	106230000	55393000	104200000	49026000	3	4	4
sp|P63173|RL38_HUMAN	sp|P63173|RL38_HUMAN	4	4	4	>sp|P63173|RL38_HUMAN 60S ribosomal protein L38 OS=Homo sapiens OX=9606 GN=RPL38 PE=1 SV=2	1	4	4	4	4	4	4	4	4	4	4	4	4	4	4	4	35.7	35.7	35.7	8.2178	70	70	0	46.559	By MS/MS	By MS/MS	By MS/MS	By MS/MS	35.7	35.7	35.7	35.7	694350000	206550000	168780000	210470000	108540000	291520000	177970000	217460000	148090000	4	3	4
sp|P63244|RACK1_HUMAN	sp|P63244|RACK1_HUMAN	3	3	3	>sp|P63244|RACK1_HUMAN Receptor of activated protein C kinase 1 OS=Homo sapiens OX=9606 GN=RACK1 PE=1 SV=3	1	3	3	3	3	1	2	1	3	1	2	1	3	1	2	1	17.4	17.4	17.4	35.076	317	317	0	21.911	By MS/MS	By MS/MS	By MS/MS	By MS/MS	17.4	3.8	8.8	3.8	48821000	26853000	5435500	11092000	5440500	27697000	10093000	13163000	12074000	3	1	1
sp|Q5VTE0|EF1A3_HUMAN;sp|P68104|EF1A1_HUMAN;sp|Q05639|EF1A2_HUMAN	sp|Q5VTE0|EF1A3_HUMAN;sp|P68104|EF1A1_HUMAN	5;5;2	5;5;2	5;5;2	>sp|Q5VTE0|EF1A3_HUMAN Putative elongation factor 1-alpha-like 3 OS=Homo sapiens OX=9606 GN=EEF1A1P5 PE=5 SV=1;>sp|P68104|EF1A1_HUMAN Elongation factor 1-alpha 1 OS=Homo sapiens OX=9606 GN=EEF1A1 PE=1 SV=1	3	5	5	5	4	5	4	5	4	5	4	5	4	5	4	5	18.4	18.4	18.4	50.184	462	462;462;463	0	31.992	By MS/MS	By MS/MS	By MS/MS	By MS/MS	13.2	18.4	13.2	18.4	85492000	13273000	26148000	19032000	27038000	20025000	30168000	18865000	32887000	2	4	3
sp|Q9BQE3|TBA1C_HUMAN;sp|Q71U36|TBA1A_HUMAN;sp|P68363|TBA1B_HUMAN;sp|P68366|TBA4A_HUMAN;sp|Q9NY65|TBA8_HUMAN;sp|Q6PEY2|TBA3E_HUMAN;sp|P0DPH8|TBA3D_HUMAN;sp|P0DPH7|TBA3C_HUMAN	sp|Q9BQE3|TBA1C_HUMAN;sp|Q71U36|TBA1A_HUMAN;sp|P68363|TBA1B_HUMAN;sp|P68366|TBA4A_HUMAN;sp|Q9NY65|TBA8_HUMAN;sp|Q6PEY2|TBA3E_HUMAN;sp|P0DPH8|TBA3D_HUMAN;sp|P0DPH7|TBA3C_HUMAN	2;2;2;1;1;1;1;1	2;2;2;1;1;1;1;1	2;2;2;1;1;1;1;1	>sp|Q9BQE3|TBA1C_HUMAN Tubulin alpha-1C chain OS=Homo sapiens OX=9606 GN=TUBA1C PE=1 SV=1;>sp|Q71U36|TBA1A_HUMAN Tubulin alpha-1A chain OS=Homo sapiens OX=9606 GN=TUBA1A PE=1 SV=1;>sp|P68363|TBA1B_HUMAN Tubulin alpha-1B chain OS=Homo sapiens OX=9606 GN=TUB	8	2	2	2	2	1	0	2	2	1	0	2	2	1	0	2	6.5	6.5	6.5	49.895	449	449;451;451;448;449;450;450;450	0	12.03	By matching	By MS/MS	By matching	By MS/MS	6.5	3.3	0	6.5	17180000	7411500	4176500	0	5592200	6228600	11671000	0	4673500	0	1	0
sp|P68371|TBB4B_HUMAN;sp|P07437|TBB5_HUMAN;sp|P04350|TBB4A_HUMAN;sp|Q9BVA1|TBB2B_HUMAN;sp|Q13885|TBB2A_HUMAN;sp|Q13509|TBB3_HUMAN	sp|P68371|TBB4B_HUMAN;sp|P07437|TBB5_HUMAN;sp|P04350|TBB4A_HUMAN;sp|Q9BVA1|TBB2B_HUMAN;sp|Q13885|TBB2A_HUMAN;sp|Q13509|TBB3_HUMAN	2;1;1;1;1;1	2;1;1;1;1;1	2;1;1;1;1;1	>sp|P68371|TBB4B_HUMAN Tubulin beta-4B chain OS=Homo sapiens OX=9606 GN=TUBB4B PE=1 SV=1;>sp|P07437|TBB5_HUMAN Tubulin beta chain OS=Homo sapiens OX=9606 GN=TUBB PE=1 SV=2;>sp|P04350|TBB4A_HUMAN Tubulin beta-4A chain OS=Homo sapiens OX=9606 GN=TUBB4A PE=1	6	2	2	2	1	1	2	2	1	1	2	2	1	1	2	2	7.9	7.9	7.9	49.83	445	445;444;444;445;445;450	0	23.662	By MS/MS	By MS/MS	By MS/MS	By MS/MS	4	4	7.9	7.9	21394000	2850000	3641500	7140900	7762100	6482000	6220800	5123800	7514900	1	1	2
sp|P81605|DCD_HUMAN	sp|P81605|DCD_HUMAN	3	3	3	>sp|P81605|DCD_HUMAN Dermcidin OS=Homo sapiens OX=9606 GN=DCD PE=1 SV=2	1	3	3	3	3	1	2	2	3	1	2	2	3	1	2	2	22.7	22.7	22.7	11.284	110	110	0	16.949	By MS/MS	By MS/MS	By MS/MS	By MS/MS	22.7	10	12.7	20	68232000	20238000	17198000	18887000	11908000	23061000	24571000	14493000	20333000	2	1	2
sp|P83731|RL24_HUMAN	sp|P83731|RL24_HUMAN	3	3	3	>sp|P83731|RL24_HUMAN 60S ribosomal protein L24 OS=Homo sapiens OX=9606 GN=RPL24 PE=1 SV=1	1	3	3	3	3	3	3	3	3	3	3	3	3	3	3	3	20.4	20.4	20.4	17.779	157	157	0	17.632	By MS/MS	By MS/MS	By MS/MS	By MS/MS	20.4	20.4	20.4	20.4	120660000	29838000	22739000	45832000	22249000	46986000	23802000	43787000	28243000	2	3	2
sp|P84090|ERH_HUMAN	sp|P84090|ERH_HUMAN	1	1	1	>sp|P84090|ERH_HUMAN Enhancer of rudimentary homolog OS=Homo sapiens OX=9606 GN=ERH PE=1 SV=1	1	1	1	1	1	1	1	1	1	1	1	1	1	1	1	1	10.6	10.6	10.6	12.259	104	104	0	19.606	By MS/MS	By matching	By MS/MS	By MS/MS	10.6	10.6	10.6	10.6	11927000	2011600	2250600	3956700	3708200	2916600	2450900	3956700	4826500	1	0	1
sp|Q00059|TFAM_HUMAN	sp|Q00059|TFAM_HUMAN	7	7	7	>sp|Q00059|TFAM_HUMAN Transcription factor A, mitochondrial OS=Homo sapiens OX=9606 GN=TFAM PE=1 SV=1	1	7	7	7	6	5	6	7	6	5	6	7	6	5	6	7	31.7	31.7	31.7	29.096	246	246	0	58.733	By MS/MS	By MS/MS	By MS/MS	By MS/MS	28.9	24	28.9	31.7	545020000	92997000	152580000	150400000	149040000	122660000	178880000	171970000	171890000	3	3	5
sp|Q01469|FABP5_HUMAN	sp|Q01469|FABP5_HUMAN	2	2	2	>sp|Q01469|FABP5_HUMAN Fatty acid-binding protein 5 OS=Homo sapiens OX=9606 GN=FABP5 PE=1 SV=3	1	2	2	2	2	2	2	2	2	2	2	2	2	2	2	2	14.8	14.8	14.8	15.164	135	135	0	39.274	By MS/MS	By MS/MS	By MS/MS	By MS/MS	14.8	14.8	14.8	14.8	33475000	303770	7850900	11754000	13567000	5596900	11016000	8561700	13228000	1	1	1
sp|Q02413|DSG1_HUMAN	sp|Q02413|DSG1_HUMAN	12	12	12	>sp|Q02413|DSG1_HUMAN Desmoglein-1 OS=Homo sapiens OX=9606 GN=DSG1 PE=1 SV=2	1	12	12	12	9	11	10	12	9	11	10	12	9	11	10	12	17.3	17.3	17.3	113.75	1049	1049	0	167.74	By MS/MS	By MS/MS	By MS/MS	By MS/MS	12.1	15.4	14.2	17.3	407550000	75843000	97797000	98832000	135080000	131720000	107950000	109070000	142380000	4	7	7
sp|Q02809|PLOD1_HUMAN	sp|Q02809|PLOD1_HUMAN	19	19	19	>sp|Q02809|PLOD1_HUMAN Procollagen-lysine,2-oxoglutarate 5-dioxygenase 1 OS=Homo sapiens OX=9606 GN=PLOD1 PE=1 SV=2	1	19	19	19	18	15	18	17	18	15	18	17	18	15	18	17	37.6	37.6	37.6	83.549	727	727	0	235.27	By MS/MS	By MS/MS	By MS/MS	By MS/MS	34.9	29.8	34.9	33.3	848160000	222780000	171550000	293130000	160700000	284090000	181110000	269700000	189320000	20	14	18
sp|Q03135|CAV1_HUMAN;sp|P56539|CAV3_HUMAN	sp|Q03135|CAV1_HUMAN	8;1	8;1	8;1	>sp|Q03135|CAV1_HUMAN Caveolin-1 OS=Homo sapiens OX=9606 GN=CAV1 PE=1 SV=4	2	8	8	8	8	8	8	8	8	8	8	8	8	8	8	8	57.3	57.3	57.3	20.471	178	178;151	0	108.08	By MS/MS	By MS/MS	By MS/MS	By MS/MS	57.3	57.3	57.3	57.3	1922600000	483820000	393760000	642250000	402750000	788130000	390350000	604350000	474680000	10	8	12
sp|Q08188|TGM3_HUMAN	sp|Q08188|TGM3_HUMAN	3	3	3	>sp|Q08188|TGM3_HUMAN Protein-glutamine gamma-glutamyltransferase E OS=Homo sapiens OX=9606 GN=TGM3 PE=1 SV=4	1	3	3	3	3	3	1	3	3	3	1	3	3	3	1	3	6.6	6.6	6.6	76.631	693	693	0	22.518	By MS/MS	By MS/MS	By MS/MS	By MS/MS	6.6	6.6	1.9	6.6	37272000	8665900	10440000	4838700	13328000	11628000	11310000	9718000	13464000	2	3	1
sp|Q08211|DHX9_HUMAN	sp|Q08211|DHX9_HUMAN	12	12	12	>sp|Q08211|DHX9_HUMAN ATP-dependent RNA helicase A OS=Homo sapiens OX=9606 GN=DHX9 PE=1 SV=4	1	12	12	12	11	10	12	10	11	10	12	10	11	10	12	10	13.9	13.9	13.9	140.96	1270	1270	0	101.1	By MS/MS	By MS/MS	By MS/MS	By MS/MS	12.4	11.9	13.9	11.2	265420000	91119000	56118000	75074000	43108000	125600000	63467000	77020000	58328000	11	7	9
sp|Q08554|DSC1_HUMAN	sp|Q08554|DSC1_HUMAN	3	3	3	>sp|Q08554|DSC1_HUMAN Desmocollin-1 OS=Homo sapiens OX=9606 GN=DSC1 PE=1 SV=2	1	3	3	3	3	3	3	3	3	3	3	3	3	3	3	3	4.7	4.7	4.7	99.986	894	894	0	22.294	By MS/MS	By MS/MS	By MS/MS	By MS/MS	4.7	4.7	4.7	4.7	157320000	34587000	42445000	39852000	40433000	48393000	43962000	41893000	54602000	2	1	3
sp|Q09666|AHNK_HUMAN	sp|Q09666|AHNK_HUMAN	2	2	2	>sp|Q09666|AHNK_HUMAN Neuroblast differentiation-associated protein AHNAK OS=Homo sapiens OX=9606 GN=AHNAK PE=1 SV=2	1	2	2	2	1	2	2	1	1	2	2	1	1	2	2	1	0.7	0.7	0.7	629.09	5890	5890	0	14.002	By MS/MS	By MS/MS	By matching	By matching	0.3	0.7	0.7	0.3	20298000	2581300	7199900	8434500	2082500	6365600	5770300	5830100	4762400	1	2	0
sp|Q13751|LAMB3_HUMAN	sp|Q13751|LAMB3_HUMAN	5	5	5	>sp|Q13751|LAMB3_HUMAN Laminin subunit beta-3 OS=Homo sapiens OX=9606 GN=LAMB3 PE=1 SV=1	1	5	5	5	5	5	4	5	5	5	4	5	5	5	4	5	7.3	7.3	7.3	129.57	1172	1172	0	35.368	By MS/MS	By MS/MS	By MS/MS	By MS/MS	7.3	7.3	6	7.3	56885000	12616000	14976000	17445000	11849000	20126000	14640000	18231000	14471000	4	3	3
sp|Q13753|LAMC2_HUMAN	sp|Q13753|LAMC2_HUMAN	2	2	2	>sp|Q13753|LAMC2_HUMAN Laminin subunit gamma-2 OS=Homo sapiens OX=9606 GN=LAMC2 PE=1 SV=2	1	2	2	2	2	1	0	1	2	1	0	1	2	1	0	1	2.2	2.2	2.2	130.97	1193	1193	0	11.299	By MS/MS	By matching	By matching	By matching	2.2	0.8	0	0.8	9875200	6737100	1733900	0	1404200	10465000	1521700	0	1497100	2	0	0
sp|Q13835|PKP1_HUMAN	sp|Q13835|PKP1_HUMAN	1	1	1	>sp|Q13835|PKP1_HUMAN Plakophilin-1 OS=Homo sapiens OX=9606 GN=PKP1 PE=1 SV=2	1	1	1	1	1	0	0	1	1	0	0	1	1	0	0	1	2	2	2	82.86	747	747	0	9.9355	By matching	By matching	By matching	By MS/MS	2	0	0	2	8120400	2795200	0	0	5325200	4052800	0	0	6931100	0	0	0
sp|Q13867|BLMH_HUMAN	sp|Q13867|BLMH_HUMAN	3	3	3	>sp|Q13867|BLMH_HUMAN Bleomycin hydrolase OS=Homo sapiens OX=9606 GN=BLMH PE=1 SV=1	1	3	3	3	3	3	3	3	3	3	3	3	3	3	3	3	9.7	9.7	9.7	52.562	455	455	0	20.2	By MS/MS	By MS/MS	By MS/MS	By MS/MS	9.7	9.7	9.7	9.7	56532000	11141000	12988000	15966000	16438000	15504000	13710000	15903000	22541000	1	1	3
sp|Q14331|FRG1_HUMAN	sp|Q14331|FRG1_HUMAN	2	2	2	>sp|Q14331|FRG1_HUMAN Protein FRG1 OS=Homo sapiens OX=9606 GN=FRG1 PE=1 SV=1	1	2	2	2	2	2	2	1	2	2	2	1	2	2	2	1	9.7	9.7	9.7	29.172	258	258	0	12.77	By MS/MS	By MS/MS	By MS/MS	By MS/MS	9.7	9.7	9.7	4.7	41467000	15478000	9440000	13001000	3548800	19589000	9540600	12373000	8838700	1	1	2
sp|Q14512|FGFP1_HUMAN	sp|Q14512|FGFP1_HUMAN	3	3	3	>sp|Q14512|FGFP1_HUMAN Fibroblast growth factor-binding protein 1 OS=Homo sapiens OX=9606 GN=FGFBP1 PE=1 SV=1	1	3	3	3	3	3	3	3	3	3	3	3	3	3	3	3	20.9	20.9	20.9	26.264	234	234	0	48.554	By MS/MS	By MS/MS	By MS/MS	By MS/MS	20.9	20.9	20.9	20.9	206010000	37045000	60066000	66464000	42437000	51851000	67160000	67807000	54007000	4	3	3
sp|Q14554|PDIA5_HUMAN	sp|Q14554|PDIA5_HUMAN	15	15	15	>sp|Q14554|PDIA5_HUMAN Protein disulfide-isomerase A5 OS=Homo sapiens OX=9606 GN=PDIA5 PE=1 SV=1	1	15	15	15	9	14	13	13	9	14	13	13	9	14	13	13	37.4	37.4	37.4	59.594	519	519	0	128.02	By MS/MS	By MS/MS	By MS/MS	By MS/MS	24.5	37.2	34.3	29.7	417830000	39453000	149820000	80122000	148440000	85521000	143690000	94108000	170360000	5	14	9
sp|Q14696|MESD_HUMAN	sp|Q14696|MESD_HUMAN	3	3	3	>sp|Q14696|MESD_HUMAN LRP chaperone MESD OS=Homo sapiens OX=9606 GN=MESD PE=1 SV=2	1	3	3	3	2	3	3	3	2	3	3	3	2	3	3	3	22.2	22.2	22.2	26.076	234	234	0	20.19	By MS/MS	By MS/MS	By MS/MS	By MS/MS	12.8	22.2	22.2	22.2	65477000	6226900	24122000	14154000	20974000	9455700	25465000	14038000	27792000	1	3	3
sp|Q14978|NOLC1_HUMAN	sp|Q14978|NOLC1_HUMAN	1	1	1	>sp|Q14978|NOLC1_HUMAN Nucleolar and coiled-body phosphoprotein 1 OS=Homo sapiens OX=9606 GN=NOLC1 PE=1 SV=2	1	1	1	1	1	0	1	0	1	0	1	0	1	0	1	0	1.6	1.6	1.6	73.602	699	699	0.0044248	6.3439	By MS/MS	By matching	By MS/MS	By matching	1.6	0	1.6	0	18087000	18087000	0	0	0	26225000	0	0	0	1	0	1
sp|Q16630|CPSF6_HUMAN	sp|Q16630|CPSF6_HUMAN	2	2	2	>sp|Q16630|CPSF6_HUMAN Cleavage and polyadenylation specificity factor subunit 6 OS=Homo sapiens OX=9606 GN=CPSF6 PE=1 SV=2	1	2	2	2	2	1	2	1	2	1	2	1	2	1	2	1	7.4	7.4	7.4	59.209	551	551	0	19.001	By MS/MS	By MS/MS	By MS/MS	By MS/MS	7.4	2.9	7.4	2.9	29605000	7812200	7283300	10687000	3822500	9902700	10425000	8053000	6539400	2	1	2
sp|Q16666|IF16_HUMAN	sp|Q16666|IF16_HUMAN	2	2	2	>sp|Q16666|IF16_HUMAN Gamma-interferon-inducible protein 16 OS=Homo sapiens OX=9606 GN=IFI16 PE=1 SV=3	1	2	2	2	2	2	2	2	2	2	2	2	2	2	2	2	4.2	4.2	4.2	88.255	785	785	0	16.075	By matching	By MS/MS	By MS/MS	By matching	4.2	4.2	4.2	4.2	17849000	3435300	6197900	3899000	4316700	5262500	6836200	3672000	5477300	0	2	1
sp|Q49A26|GLYR1_HUMAN	sp|Q49A26|GLYR1_HUMAN	1	1	1	>sp|Q49A26|GLYR1_HUMAN Putative oxidoreductase GLYR1 OS=Homo sapiens OX=9606 GN=GLYR1 PE=1 SV=4	1	1	1	1	1	1	1	1	1	1	1	1	1	1	1	1	2.4	2.4	2.4	60.547	553	553	0	6.751	By matching	By matching	By MS/MS	By matching	2.4	2.4	2.4	2.4	5880600	1096900	1292700	2482300	1008700	1434300	1349500	2706400	1303200	0	0	1
sp|Q58FF8|H90B2_HUMAN	sp|Q58FF8|H90B2_HUMAN	1	1	1	>sp|Q58FF8|H90B2_HUMAN Putative heat shock protein HSP 90-beta 2 OS=Homo sapiens OX=9606 GN=HSP90AB2P PE=1 SV=2	1	1	1	1	0	1	0	0	0	1	0	0	0	1	0	0	2.4	2.4	2.4	44.348	381	381	0.0082305	5.9293	By matching	By MS/MS	By matching	By matching	0	2.4	0	0	5287500	0	5287500	0	0	0	5758200	0	0	0	0	0
sp|Q5T749|KPRP_HUMAN	sp|Q5T749|KPRP_HUMAN	5	5	5	>sp|Q5T749|KPRP_HUMAN Keratinocyte proline-rich protein OS=Homo sapiens OX=9606 GN=KPRP PE=1 SV=1	1	5	5	5	3	4	2	3	3	4	2	3	3	4	2	3	13.5	13.5	13.5	64.135	579	579	0	47.985	By MS/MS	By MS/MS	By MS/MS	By MS/MS	9.8	11.9	3.1	7.8	76910000	17240000	33952000	12538000	13180000	21999000	27373000	22231000	20060000	2	3	1
sp|Q6NZI2|CAVN1_HUMAN	sp|Q6NZI2|CAVN1_HUMAN	2	2	2	>sp|Q6NZI2|CAVN1_HUMAN Caveolae-associated protein 1 OS=Homo sapiens OX=9606 GN=CAVIN1 PE=1 SV=1	1	2	2	2	1	1	2	2	1	1	2	2	1	1	2	2	7.7	7.7	7.7	43.476	390	390	0	106.85	By MS/MS	By MS/MS	By MS/MS	By MS/MS	4.6	3.1	7.7	7.7	30336000	10017000	0	13262000	7056600	17831000	0	7863900	11276000	2	1	2
sp|Q6P1L8|RM14_HUMAN	sp|Q6P1L8|RM14_HUMAN	2	2	2	>sp|Q6P1L8|RM14_HUMAN 39S ribosomal protein L14, mitochondrial OS=Homo sapiens OX=9606 GN=MRPL14 PE=1 SV=1	1	2	2	2	2	2	2	2	2	2	2	2	2	2	2	2	16.6	16.6	16.6	15.947	145	145	0	20.39	By MS/MS	By MS/MS	By MS/MS	By MS/MS	16.6	16.6	16.6	16.6	108330000	22849000	26371000	36358000	22755000	31910000	28406000	37139000	30366000	2	2	2
sp|Q6P5R6|RL22L_HUMAN	sp|Q6P5R6|RL22L_HUMAN	2	2	2	>sp|Q6P5R6|RL22L_HUMAN 60S ribosomal protein L22-like 1 OS=Homo sapiens OX=9606 GN=RPL22L1 PE=1 SV=2	1	2	2	2	2	2	2	2	2	2	2	2	2	2	2	2	19.7	19.7	19.7	14.606	122	122	0	18.832	By MS/MS	By MS/MS	By MS/MS	By MS/MS	19.7	19.7	19.7	19.7	390770000	124410000	81136000	125310000	59913000	181340000	87660000	124130000	78914000	3	3	4
sp|Q6UWP8|SBSN_HUMAN	sp|Q6UWP8|SBSN_HUMAN	3	3	3	>sp|Q6UWP8|SBSN_HUMAN Suprabasin OS=Homo sapiens OX=9606 GN=SBSN PE=1 SV=2	1	3	3	3	2	3	3	3	2	3	3	3	2	3	3	3	16.6	16.6	16.6	60.54	590	590	0	17.689	By MS/MS	By MS/MS	By MS/MS	By MS/MS	15.3	16.6	16.6	16.6	25460000	4908000	7625400	5652000	7274800	9023900	8152900	4289900	9074300	1	2	1
sp|Q70UQ0|IKIP_HUMAN	sp|Q70UQ0|IKIP_HUMAN	2	2	2	>sp|Q70UQ0|IKIP_HUMAN Inhibitor of nuclear factor kappa-B kinase-interacting protein OS=Homo sapiens OX=9606 GN=IKBIP PE=1 SV=1	1	2	2	2	2	2	2	2	2	2	2	2	2	2	2	2	6	6	6	39.309	350	350	0	37.32	By MS/MS	By MS/MS	By MS/MS	By MS/MS	6	6	6	6	46925000	20199000	4535000	13259000	8932100	25517000	10856000	11528000	11211000	2	1	1
sp|Q75N90|FBN3_HUMAN	sp|Q75N90|FBN3_HUMAN	1	1	1	>sp|Q75N90|FBN3_HUMAN Fibrillin-3 OS=Homo sapiens OX=9606 GN=FBN3 PE=2 SV=3	1	1	1	1	1	1	1	1	1	1	1	1	1	1	1	1	0.9	0.9	0.9	300.35	2809	2809	0.0042735	6.0783	By MS/MS	By matching	By MS/MS	By matching	0.9	0.9	0.9	0.9	2696500000	938270000	617330000	571560000	569330000	1382100000	668870000	580650000	713710000	1	0	1
sp|Q7L0Y3|TM10C_HUMAN	sp|Q7L0Y3|TM10C_HUMAN	12	12	12	>sp|Q7L0Y3|TM10C_HUMAN tRNA methyltransferase 10 homolog C OS=Homo sapiens OX=9606 GN=TRMT10C PE=1 SV=2	1	12	12	12	7	12	11	11	7	12	11	11	7	12	11	11	38	38	38	47.346	403	403	0	152.84	By MS/MS	By MS/MS	By MS/MS	By MS/MS	20.8	38	32	35.7	525370000	52907000	196530000	156330000	119600000	100850000	188980000	150340000	162560000	3	11	12
sp|Q7Z7F7|RM55_HUMAN	sp|Q7Z7F7|RM55_HUMAN	2	2	2	>sp|Q7Z7F7|RM55_HUMAN 39S ribosomal protein L55, mitochondrial OS=Homo sapiens OX=9606 GN=MRPL55 PE=1 SV=1	1	2	2	2	2	2	2	1	2	2	2	1	2	2	2	1	19.5	19.5	19.5	15.128	128	128	0	15.789	By matching	By MS/MS	By MS/MS	By MS/MS	19.5	19.5	19.5	12.5	35242000	3805500	11046000	15769000	4620500	3333200	9486800	12236000	7287700	0	1	4
sp|Q86UE4|LYRIC_HUMAN	sp|Q86UE4|LYRIC_HUMAN	5	5	5	>sp|Q86UE4|LYRIC_HUMAN Protein LYRIC OS=Homo sapiens OX=9606 GN=MTDH PE=1 SV=2	1	5	5	5	4	4	2	3	4	4	2	3	4	4	2	3	17.7	17.7	17.7	63.836	582	582	0	47.719	By MS/MS	By MS/MS	By MS/MS	By MS/MS	15.8	15.1	10.8	12.7	51545000	8081700	29473000	8777200	5212900	12094000	20184000	16449000	10651000	2	4	2
sp|Q86WX3|AROS_HUMAN	sp|Q86WX3|AROS_HUMAN	1	1	1	>sp|Q86WX3|AROS_HUMAN Active regulator of SIRT1 OS=Homo sapiens OX=9606 GN=RPS19BP1 PE=1 SV=1	1	1	1	1	1	0	1	1	1	0	1	1	1	0	1	1	9.6	9.6	9.6	15.434	136	136	0	17.569	By matching	By matching	By MS/MS	By matching	9.6	0	9.6	9.6	17447000	2478600	0	10504000	4463900	3792500	0	11293000	4822100	0	0	1
sp|Q8IWS0|PHF6_HUMAN	sp|Q8IWS0|PHF6_HUMAN	1	1	1	>sp|Q8IWS0|PHF6_HUMAN PHD finger protein 6 OS=Homo sapiens OX=9606 GN=PHF6 PE=1 SV=1	1	1	1	1	1	0	0	0	1	0	0	0	1	0	0	0	3.8	3.8	3.8	41.29	365	365	0	8.2361	By MS/MS	By matching	By matching	By matching	3.8	0	0	0	4894400	4894400	0	0	0	7096400	0	0	0	1	0	0
sp|Q8N1N4|K2C78_HUMAN;CON__Q8N1N4-2;CON__Q7RTT2	sp|Q8N1N4|K2C78_HUMAN;CON__Q8N1N4-2;CON__Q7RTT2	7;6;6	6;5;5	6;5;5	>sp|Q8N1N4|K2C78_HUMAN Keratin, type II cytoskeletal 78 OS=Homo sapiens OX=9606 GN=KRT78 PE=1 SV=2;>Q8N1N4-2 SWISS-PROT:Q8N1N4-2 Tax_Id=9606 Gene_Symbol=KRT78 Isoform 2 of Keratin, type II cytoskeletal 78;>Q7RTT2 TREMBL:Q7RTT2 Tax_Id=9606 Gene_Symbol=KRT78	3	7	6	6	7	5	7	7	6	4	6	6	6	4	6	6	15.6	14	14	56.865	520	520;521;521	0	42.392	By MS/MS	By MS/MS	By MS/MS	By MS/MS	15.6	10.6	15.6	15.6	163180000	33730000	36873000	49196000	43377000	42955000	50968000	47171000	53621000	3	4	6
sp|Q8NBJ5|GT251_HUMAN	sp|Q8NBJ5|GT251_HUMAN	21	21	21	>sp|Q8NBJ5|GT251_HUMAN Procollagen galactosyltransferase 1 OS=Homo sapiens OX=9606 GN=COLGALT1 PE=1 SV=1	1	21	21	21	18	20	21	18	18	20	21	18	18	20	21	18	38.9	38.9	38.9	71.635	622	622	0	222.49	By MS/MS	By MS/MS	By MS/MS	By MS/MS	29.9	38.9	38.9	29.9	2969400000	779030000	607330000	1018800000	564250000	1127500000	643670000	1012800000	723710000	25	25	34
sp|Q8NE71|ABCF1_HUMAN	sp|Q8NE71|ABCF1_HUMAN	4	4	4	>sp|Q8NE71|ABCF1_HUMAN ATP-binding cassette sub-family F member 1 OS=Homo sapiens OX=9606 GN=ABCF1 PE=1 SV=2	1	4	4	4	3	4	4	3	3	4	4	3	3	4	4	3	6.4	6.4	6.4	95.925	845	845	0	26.056	By MS/MS	By MS/MS	By MS/MS	By MS/MS	4.4	6.4	6.4	4.4	48826000	8148100	19356000	16807000	4514900	16673000	16286000	12823000	9795400	2	2	2
sp|Q8NEM8|CBPC3_HUMAN	sp|Q8NEM8|CBPC3_HUMAN	1	1	1	>sp|Q8NEM8|CBPC3_HUMAN Cytosolic carboxypeptidase 3 OS=Homo sapiens OX=9606 GN=AGBL3 PE=2 SV=2	1	1	1	1	1	1	1	1	1	1	1	1	1	1	1	1	1.7	1.7	1.7	116.01	1001	1001	0	12.932	By MS/MS	By MS/MS	By MS/MS	By MS/MS	1.7	1.7	1.7	1.7	437220000	72478000	74211000	181790000	108730000	101780000	80818000	94932000	75611000	1	2	1
sp|Q8TBC3|SHKB1_HUMAN	sp|Q8TBC3|SHKB1_HUMAN	1	1	1	>sp|Q8TBC3|SHKB1_HUMAN SH3KBP1-binding protein 1 OS=Homo sapiens OX=9606 GN=SHKBP1 PE=1 SV=2	1	1	1	1	1	0	0	0	1	0	0	0	1	0	0	0	1.8	1.8	1.8	76.343	707	707	0	6.8146	By MS/MS	By matching	By matching	By matching	1.8	0	0	0	1411600	1411600	0	0	0	2046700	0	0	0	1	0	0
sp|Q92522|H1X_HUMAN	sp|Q92522|H1X_HUMAN	7	7	7	>sp|Q92522|H1X_HUMAN Histone H1x OS=Homo sapiens OX=9606 GN=H1FX PE=1 SV=1	1	7	7	7	5	7	7	7	5	7	7	7	5	7	7	7	36.6	36.6	36.6	22.487	213	213	0	77.887	By MS/MS	By MS/MS	By MS/MS	By MS/MS	26.3	36.6	36.6	36.6	599870000	79907000	136720000	244460000	138780000	129380000	150410000	232060000	170480000	4	8	11
sp|Q969X5|ERGI1_HUMAN	sp|Q969X5|ERGI1_HUMAN	6	6	6	>sp|Q969X5|ERGI1_HUMAN Endoplasmic reticulum-Golgi intermediate compartment protein 1 OS=Homo sapiens OX=9606 GN=ERGIC1 PE=1 SV=1	1	6	6	6	5	5	4	4	5	5	4	4	5	5	4	4	25.9	25.9	25.9	32.592	290	290	0	101.18	By MS/MS	By MS/MS	By MS/MS	By MS/MS	22.8	22.4	19.3	19.3	286870000	72041000	88986000	83564000	42283000	100260000	79415000	90412000	69870000	4	6	4
sp|Q96AG4|LRC59_HUMAN	sp|Q96AG4|LRC59_HUMAN	10	10	10	>sp|Q96AG4|LRC59_HUMAN Leucine-rich repeat-containing protein 59 OS=Homo sapiens OX=9606 GN=LRRC59 PE=1 SV=1	1	10	10	10	10	10	9	10	10	10	9	10	10	10	9	10	42.7	42.7	42.7	34.93	307	307	0	133.17	By MS/MS	By MS/MS	By MS/MS	By MS/MS	42.7	42.7	34.5	42.7	2267100000	723860000	790460000	420810000	331960000	1057500000	834240000	440100000	431410000	16	18	11
sp|Q96CT7|CC124_HUMAN	sp|Q96CT7|CC124_HUMAN	4	4	4	>sp|Q96CT7|CC124_HUMAN Coiled-coil domain-containing protein 124 OS=Homo sapiens OX=9606 GN=CCDC124 PE=1 SV=1	1	4	4	4	2	3	2	3	2	3	2	3	2	3	2	3	23.3	23.3	23.3	25.835	223	223	0	39.278	By MS/MS	By MS/MS	By MS/MS	By MS/MS	13	18.8	14.3	17.5	32911000	2812700	11468000	12010000	6620700	6994500	10287000	11618000	8294500	2	3	2
sp|Q96EY4|TMA16_HUMAN	sp|Q96EY4|TMA16_HUMAN	1	1	1	>sp|Q96EY4|TMA16_HUMAN Translation machinery-associated protein 16 OS=Homo sapiens OX=9606 GN=TMA16 PE=1 SV=2	1	1	1	1	1	1	1	1	1	1	1	1	1	1	1	1	7.4	7.4	7.4	23.864	203	203	0	9.2887	By MS/MS	By MS/MS	By MS/MS	By matching	7.4	7.4	7.4	7.4	25471000	8436900	7163400	7203100	2667300	12233000	7801100	7203100	3471700	1	1	1
sp|Q96FQ6|S10AG_HUMAN	sp|Q96FQ6|S10AG_HUMAN	1	1	1	>sp|Q96FQ6|S10AG_HUMAN Protein S100-A16 OS=Homo sapiens OX=9606 GN=S100A16 PE=1 SV=1	1	1	1	1	1	1	1	1	1	1	1	1	1	1	1	1	11.7	11.7	11.7	11.801	103	103	0	9.6409	By MS/MS	By MS/MS	By MS/MS	By MS/MS	11.7	11.7	11.7	11.7	5907400	0	3276100	0	2631300	0	3567800	0	3424700	1	1	1
sp|Q96GC5|RM48_HUMAN	sp|Q96GC5|RM48_HUMAN	3	3	3	>sp|Q96GC5|RM48_HUMAN 39S ribosomal protein L48, mitochondrial OS=Homo sapiens OX=9606 GN=MRPL48 PE=1 SV=2	1	3	3	3	3	3	3	3	3	3	3	3	3	3	3	3	17	17	17	23.934	212	212	0	66.044	By MS/MS	By MS/MS	By MS/MS	By MS/MS	17	17	17	17	213610000	40108000	61951000	69240000	42311000	44942000	61664000	61969000	47088000	1	2	2
sp|Q96P63|SPB12_HUMAN	sp|Q96P63|SPB12_HUMAN	2	2	2	>sp|Q96P63|SPB12_HUMAN Serpin B12 OS=Homo sapiens OX=9606 GN=SERPINB12 PE=1 SV=1	1	2	2	2	2	1	2	2	2	1	2	2	2	1	2	2	6.2	6.2	6.2	46.276	405	405	0	15.745	By matching	By matching	By matching	By MS/MS	6.2	2.2	6.2	6.2	35078000	8361900	3898300	10679000	12138000	9928100	10515000	9330300	13074000	0	0	0
sp|Q96QA5|GSDMA_HUMAN	sp|Q96QA5|GSDMA_HUMAN	1	1	1	>sp|Q96QA5|GSDMA_HUMAN Gasdermin-A OS=Homo sapiens OX=9606 GN=GSDMA PE=1 SV=4	1	1	1	1	1	1	1	0	1	1	1	0	1	1	1	0	3.1	3.1	3.1	49.364	445	445	0	6.5117	By MS/MS	By matching	By MS/MS	By matching	3.1	3.1	3.1	0	3857400	1147100	1273700	1436500	0	1663300	1387100	1436500	0	1	0	1
sp|Q96QB1|RHG07_HUMAN	sp|Q96QB1|RHG07_HUMAN	1	1	1	>sp|Q96QB1|RHG07_HUMAN Rho GTPase-activating protein 7 OS=Homo sapiens OX=9606 GN=DLC1 PE=1 SV=4	1	1	1	1	1	1	1	1	1	1	1	1	1	1	1	1	0.7	0.7	0.7	170.59	1528	1528	0.0083682	5.9999	By MS/MS	By MS/MS	By matching	By MS/MS	0.7	0.7	0.7	0.7	413540000	108510000	102640000	122050000	80336000	103030000	69782000	73118000	67494000	2	2	0
sp|Q9BRP8|PYM1_HUMAN	sp|Q9BRP8|PYM1_HUMAN	1	1	1	>sp|Q9BRP8|PYM1_HUMAN Partner of Y14 and mago OS=Homo sapiens OX=9606 GN=PYM1 PE=1 SV=1	1	1	1	1	0	1	1	0	0	1	1	0	0	1	1	0	8.8	8.8	8.8	22.655	204	204	0	6.8747	By matching	By MS/MS	By MS/MS	By matching	0	8.8	8.8	0	3352300	0	1718900	1633400	0	0	1872000	1633400	0	0	1	1
sp|Q9BRT6|LLPH_HUMAN	sp|Q9BRT6|LLPH_HUMAN	1	1	1	>sp|Q9BRT6|LLPH_HUMAN Protein LLP homolog OS=Homo sapiens OX=9606 GN=LLPH PE=1 SV=1	1	1	1	1	1	0	1	1	1	0	1	1	1	0	1	1	12.4	12.4	12.4	15.225	129	129	0	7.1263	By matching	By matching	By MS/MS	By MS/MS	12.4	0	12.4	12.4	15265000	3086400	0	7649300	4529600	4475000	0	7649300	5895500	0	0	1
sp|Q9BS26|ERP44_HUMAN	sp|Q9BS26|ERP44_HUMAN	3	3	3	>sp|Q9BS26|ERP44_HUMAN Endoplasmic reticulum resident protein 44 OS=Homo sapiens OX=9606 GN=ERP44 PE=1 SV=1	1	3	3	3	3	3	3	2	3	3	3	2	3	3	3	2	11.6	11.6	11.6	46.971	406	406	0	28.191	By MS/MS	By MS/MS	By MS/MS	By MS/MS	11.6	11.6	11.6	9.1	85355000	18645000	22122000	30175000	14413000	25384000	22997000	27311000	24367000	3	2	4
sp|Q9BYD2|RM09_HUMAN	sp|Q9BYD2|RM09_HUMAN	1	1	1	>sp|Q9BYD2|RM09_HUMAN 39S ribosomal protein L9, mitochondrial OS=Homo sapiens OX=9606 GN=MRPL9 PE=1 SV=2	1	1	1	1	1	1	1	1	1	1	1	1	1	1	1	1	6.4	6.4	6.4	30.243	267	267	0.0042918	6.0886	By matching	By matching	By MS/MS	By matching	6.4	6.4	6.4	6.4	2816800	421780	556970	1191200	646860	613670	611160	1306400	720040	0	0	1
sp|Q9H1E1|RNAS7_HUMAN	sp|Q9H1E1|RNAS7_HUMAN	2	2	2	>sp|Q9H1E1|RNAS7_HUMAN Ribonuclease 7 OS=Homo sapiens OX=9606 GN=RNASE7 PE=1 SV=2	1	2	2	2	2	1	2	1	2	1	2	1	2	1	2	1	22.4	22.4	22.4	17.419	156	156	0	11.691	By matching	By MS/MS	By MS/MS	By MS/MS	22.4	9	22.4	9	26457000	8561900	5159500	10143000	2592000	9457500	9060500	7591800	5440000	0	1	2
sp|Q9H2K0|IF3M_HUMAN	sp|Q9H2K0|IF3M_HUMAN	3	3	3	>sp|Q9H2K0|IF3M_HUMAN Translation initiation factor IF-3, mitochondrial OS=Homo sapiens OX=9606 GN=MTIF3 PE=1 SV=4	1	3	3	3	3	3	3	3	3	3	3	3	3	3	3	3	18	18	18	31.725	278	278	0	23.678	By MS/MS	By MS/MS	By MS/MS	By MS/MS	18	18	18	18	74350000	12028000	25204000	19827000	17292000	15673000	26429000	20842000	24277000	2	3	3
sp|Q9H2W6|RM46_HUMAN	sp|Q9H2W6|RM46_HUMAN	8	8	8	>sp|Q9H2W6|RM46_HUMAN 39S ribosomal protein L46, mitochondrial OS=Homo sapiens OX=9606 GN=MRPL46 PE=1 SV=1	1	8	8	8	7	8	8	8	7	8	8	8	7	8	8	8	39.8	39.8	39.8	31.705	279	279	0	95.862	By MS/MS	By MS/MS	By MS/MS	By MS/MS	32.6	39.8	39.8	39.8	279470000	44090000	88028000	91070000	56284000	63806000	97010000	95101000	68202000	4	11	8
sp|Q9H7D7|WDR26_HUMAN	sp|Q9H7D7|WDR26_HUMAN	18	18	18	>sp|Q9H7D7|WDR26_HUMAN WD repeat-containing protein 26 OS=Homo sapiens OX=9606 GN=WDR26 PE=1 SV=3	1	18	18	18	3	9	1	18	3	9	1	18	3	9	1	18	42.7	42.7	42.7	72.123	661	661	0	143.57	By MS/MS	By MS/MS	By matching	By MS/MS	6.2	20.9	2.7	42.7	355970000	10671000	58301000	2329700	284670000	15878000	61045000	3621200	371270000	1	6	0
sp|Q9HBL7|PLRKT_HUMAN	sp|Q9HBL7|PLRKT_HUMAN	5	5	5	>sp|Q9HBL7|PLRKT_HUMAN Plasminogen receptor (KT) OS=Homo sapiens OX=9606 GN=PLGRKT PE=1 SV=1	1	5	5	5	4	4	5	4	4	4	5	4	4	4	5	4	34	34	34	17.201	147	147	0	32.904	By MS/MS	By MS/MS	By MS/MS	By MS/MS	27.2	28.6	34	28.6	353480000	89895000	87423000	128400000	47768000	107970000	79367000	120440000	62134000	6	3	6
sp|Q9HDC5|JPH1_HUMAN	sp|Q9HDC5|JPH1_HUMAN	1	1	1	>sp|Q9HDC5|JPH1_HUMAN Junctophilin-1 OS=Homo sapiens OX=9606 GN=JPH1 PE=1 SV=2	1	1	1	1	1	1	1	1	1	1	1	1	1	1	1	1	2	2	2	71.685	661	661	0.0082988	5.9564	By matching	By matching	By matching	By MS/MS	2	2	2	2	35314000	8172400	8692400	11077000	7372300	11388000	10179000	11011000	9410500	0	0	0
sp|Q9NQ50|RM40_HUMAN	sp|Q9NQ50|RM40_HUMAN	6	6	6	>sp|Q9NQ50|RM40_HUMAN 39S ribosomal protein L40, mitochondrial OS=Homo sapiens OX=9606 GN=MRPL40 PE=1 SV=1	1	6	6	6	5	5	5	4	5	5	5	4	5	5	5	4	37.4	37.4	37.4	24.49	206	206	0	74.804	By MS/MS	By MS/MS	By MS/MS	By MS/MS	30.6	36.9	36.9	30.1	211260000	29662000	64811000	73674000	43111000	45934000	69070000	73202000	55168000	6	10	10
sp|Q9NUQ6|SPS2L_HUMAN	sp|Q9NUQ6|SPS2L_HUMAN	1	1	1	>sp|Q9NUQ6|SPS2L_HUMAN SPATS2-like protein OS=Homo sapiens OX=9606 GN=SPATS2L PE=1 SV=2	1	1	1	1	1	1	1	1	1	1	1	1	1	1	1	1	2.2	2.2	2.2	61.728	558	558	0.0082645	5.9313	By matching	By MS/MS	By matching	By matching	2.2	2.2	2.2	2.2	3956800	697640	1143000	1372300	743860	1055000	1280900	1228800	1032100	0	1	0
sp|Q9NVP1|DDX18_HUMAN	sp|Q9NVP1|DDX18_HUMAN	1	1	1	>sp|Q9NVP1|DDX18_HUMAN ATP-dependent RNA helicase DDX18 OS=Homo sapiens OX=9606 GN=DDX18 PE=1 SV=2	1	1	1	1	1	1	1	1	1	1	1	1	1	1	1	1	1.8	1.8	1.8	75.406	670	670	0	6.8211	By matching	By matching	By MS/MS	By matching	1.8	1.8	1.8	1.8	6372700	985200	1531000	2600000	1256600	0	0	0	1635500	0	0	0
sp|Q9NW13|RBM28_HUMAN	sp|Q9NW13|RBM28_HUMAN	2	2	2	>sp|Q9NW13|RBM28_HUMAN RNA-binding protein 28 OS=Homo sapiens OX=9606 GN=RBM28 PE=1 SV=3	1	2	2	2	1	1	2	2	1	1	2	2	1	1	2	2	2.5	2.5	2.5	85.737	759	759	0	11.266	By matching	By MS/MS	By MS/MS	By matching	1.3	1.3	2.5	2.5	12638000	2148800	1899400	6644000	1946300	3164300	2381200	6231200	2584500	0	1	2
sp|Q9NX58|LYAR_HUMAN	sp|Q9NX58|LYAR_HUMAN	10	10	10	>sp|Q9NX58|LYAR_HUMAN Cell growth-regulating nucleolar protein OS=Homo sapiens OX=9606 GN=LYAR PE=1 SV=2	1	10	10	10	7	6	10	8	7	6	10	8	7	6	10	8	33.5	33.5	33.5	43.614	379	379	0	109.6	By MS/MS	By MS/MS	By MS/MS	By MS/MS	26.6	23.5	33.5	30.1	408340000	70784000	80650000	180160000	76747000	116690000	109790000	144830000	99196000	6	7	11
sp|Q9P2E9|RRBP1_HUMAN	sp|Q9P2E9|RRBP1_HUMAN	5	5	5	>sp|Q9P2E9|RRBP1_HUMAN Ribosome-binding protein 1 OS=Homo sapiens OX=9606 GN=RRBP1 PE=1 SV=5	1	5	5	5	4	5	4	5	4	5	4	5	4	5	4	5	4.7	4.7	4.7	152.45	1410	1410	0	46.294	By MS/MS	By MS/MS	By MS/MS	By MS/MS	3.8	4.7	3.8	4.7	218990000	34646000	101250000	48767000	34330000	49964000	103860000	49792000	50328000	8	7	5
sp|Q9UBS4|DJB11_HUMAN	sp|Q9UBS4|DJB11_HUMAN	3	3	3	>sp|Q9UBS4|DJB11_HUMAN DnaJ homolog subfamily B member 11 OS=Homo sapiens OX=9606 GN=DNAJB11 PE=1 SV=1	1	3	3	3	2	1	3	2	2	1	3	2	2	1	3	2	14.8	14.8	14.8	40.513	358	358	0	21.856	By MS/MS	By MS/MS	By MS/MS	By MS/MS	8.4	3.1	14.8	8.4	45456000	11533000	2977500	12503000	18442000	15215000	12031000	11505000	17719000	2	1	3
sp|Q9UBU8|MO4L1_HUMAN	sp|Q9UBU8|MO4L1_HUMAN	1	1	1	>sp|Q9UBU8|MO4L1_HUMAN Mortality factor 4-like protein 1 OS=Homo sapiens OX=9606 GN=MORF4L1 PE=1 SV=2	1	1	1	1	0	0	0	1	0	0	0	1	0	0	0	1	2.2	2.2	2.2	41.473	362	362	1	-2	By matching	By matching	By matching	By MS/MS	0	0	0	2.2	0	0	0	0	0	0	0	0	0	0	0	0
sp|Q9UGY1|NOL12_HUMAN	sp|Q9UGY1|NOL12_HUMAN	1	1	1	>sp|Q9UGY1|NOL12_HUMAN Nucleolar protein 12 OS=Homo sapiens OX=9606 GN=NOL12 PE=1 SV=1	1	1	1	1	0	0	1	0	0	0	1	0	0	0	1	0	5.6	5.6	5.6	24.663	213	213	0.0083333	5.9821	By matching	By matching	By MS/MS	By matching	0	0	5.6	0	3763200	0	0	3763200	0	0	0	3763200	0	0	0	1
sp|Q9UM00|TMCO1_HUMAN	sp|Q9UM00|TMCO1_HUMAN	1	1	1	>sp|Q9UM00|TMCO1_HUMAN Calcium load-activated calcium channel OS=Homo sapiens OX=9606 GN=TMCO1 PE=1 SV=2	1	1	1	1	1	1	1	1	1	1	1	1	1	1	1	1	6.3	6.3	6.3	27.079	239	239	0	6.7887	By matching	By MS/MS	By MS/MS	By MS/MS	6.3	6.3	6.3	6.3	14229000	1687600	4891700	3220300	4429600	2446900	5327200	3220300	5765400	0	1	1
sp|Q9Y4F1|FARP1_HUMAN	sp|Q9Y4F1|FARP1_HUMAN	2	2	2	>sp|Q9Y4F1|FARP1_HUMAN FERM, ARHGEF and pleckstrin domain-containing protein 1 OS=Homo sapiens OX=9606 GN=FARP1 PE=1 SV=1	1	2	2	2	1	1	0	1	1	1	0	1	1	1	0	1	4.6	4.6	4.6	118.63	1045	1045	0	10.695	By MS/MS	By MS/MS	By matching	By matching	0.9	3.7	0	3.7	20378000	17065000	2739000	0	574280	0	2982800	0	747460	0	1	0
sp|Q9Y6J0|CABIN_HUMAN	sp|Q9Y6J0|CABIN_HUMAN	1	1	1	>sp|Q9Y6J0|CABIN_HUMAN Calcineurin-binding protein cabin-1 OS=Homo sapiens OX=9606 GN=CABIN1 PE=1 SV=1	1	1	1	1	1	1	1	1	1	1	1	1	1	1	1	1	0.4	0.4	0.4	246.35	2220	2220	0.0043103	6.107	By MS/MS	By MS/MS	By matching	By MS/MS	0.4	0.4	0.4	0.4	90086000	17164000	27308000	27002000	18611000	24887000	29739000	27002000	24224000	1	1	0
sp|Q9Y6N5|SQOR_HUMAN	sp|Q9Y6N5|SQOR_HUMAN	1	1	1	>sp|Q9Y6N5|SQOR_HUMAN Sulfide:quinone oxidoreductase, mitochondrial OS=Homo sapiens OX=9606 GN=SQOR PE=1 SV=1	1	1	1	1	1	1	1	1	1	1	1	1	1	1	1	1	4.7	4.7	4.7	49.96	450	450	0.0042373	6.0289	By matching	By MS/MS	By matching	By matching	4.7	4.7	4.7	4.7	15826000	2980300	5500900	5003700	2341100	4082100	6460000	4392600	3427800	0	1	0
[truncated: 14 more columns]

## Sheet: Q Value 0.05 cutoff
Protein IDs	Majority protein IDs	Peptide counts (all)	Peptide counts (razor+unique)	Peptide counts (unique)	Fasta headers	Number of proteins	Peptides	Razor + unique peptides	Unique peptides	Peptides delta-NES	Peptides delta-NLS	Peptides Flag-IP	Peptides WT-WDR26	Razor + unique peptides delta-NES	Razor + unique peptides delta-NLS	Razor + unique peptides Flag-IP	Razor + unique peptides WT-WDR26	Unique peptides delta-NES	Unique peptides delta-NLS	Unique peptides Flag-IP	Unique peptides WT-WDR26	Sequence coverage [%]	Unique + razor sequence coverage [%]	Unique sequence coverage [%]	Mol. weight [kDa]	Sequence length	Sequence lengths	Q-value	Score	Identification type delta-NES	Identification type delta-NLS	Identification type Flag-IP	Identification type WT-WDR26	Sequence coverage delta-NES [%]	Sequence coverage delta-NLS [%]	Sequence coverage Flag-IP [%]	Sequence coverage WT-WDR26 [%]	Intensity	Intensity delta-NES	Intensity delta-NLS	Intensity Flag-IP	Intensity WT-WDR26	LFQ intensity delta-NES	LFQ intensity delta-NLS	LFQ intensity Flag-IP	LFQ intensity WT-WDR26	MS/MS Count delta-NES	MS/MS Count delta-NLS	MS/MS Count Flag-IP
CON__ENSEMBL:ENSBTAP00000038253	CON__ENSEMBL:ENSBTAP00000038253	13	1	0	>ENSEMBL:ENSBTAP00000038253 (Bos taurus) 63 kDa protein	1	13	1	0	13	13	13	12	1	1	1	0	0	0	0	0	15.2	2	0	63.165	606	606	0.0045045	6.4118	By matching	By MS/MS	By MS/MS	By matching	15.2	15.2	15.2	13.2	10516000	405410	6128700	3981600	0	587820	6674400	3981600	0	0	1	1
CON__P00761	CON__P00761	4	4	4	>P00761 SWISS-PROT:P00761|TRYP_PIG Trypsin - Sus scrofa (Pig).	1	4	4	4	4	4	4	4	4	4	4	4	4	4	4	4	21.6	21.6	21.6	24.409	231	231	0	322.35	By MS/MS	By MS/MS	By MS/MS	By MS/MS	21.6	21.6	21.6	21.6	9412800000	2131000000	2535000000	2514300000	2232600000	2612400000	2809600000	2495400000	2833500000	13	14	14
sp|P02533|K1C14_HUMAN;CON__P02533;CON__Q6IFX2;CON__Q61782	sp|P02533|K1C14_HUMAN;CON__P02533	32;32;12;4	28;28;12;4	13;13;5;2	>sp|P02533|K1C14_HUMAN Keratin, type I cytoskeletal 14 OS=Homo sapiens OX=9606 GN=KRT14 PE=1 SV=4;>P02533 SWISS-PROT:P02533 Tax_Id=9606 Gene_Symbol=KRT14 Keratin, type I cytoskeletal 14	4	32	28	13	26	29	29	32	23	25	25	28	10	11	11	13	64	60.2	31.8	51.561	472	472;472;452;93	0	323.31	By MS/MS	By MS/MS	By MS/MS	By MS/MS	59.1	57.8	62.5	64	3728700000	669200000	903450000	1122900000	1033200000	936770000	1037100000	1197200000	1208500000	20	22	32
sp|P02538|K2C6A_HUMAN;CON__P02538	sp|P02538|K2C6A_HUMAN;CON__P02538	38;38	2;2	2;2	>sp|P02538|K2C6A_HUMAN Keratin, type II cytoskeletal 6A OS=Homo sapiens OX=9606 GN=KRT6A PE=1 SV=3;>P02538 SWISS-PROT:P02538 Tax_Id=9606 Gene_Symbol=KRT6A Keratin, type II cytoskeletal 6A	2	38	2	2	26	32	34	37	1	2	2	2	1	2	2	2	58.3	5.7	5.7	60.044	564	564;564	0	66.899	By MS/MS	By MS/MS	By MS/MS	By MS/MS	46.3	51.1	58.3	58.3	199520000	23501000	33053000	53131000	89838000	40868000	35012000	52572000	111680000	2	3	4
CON__P02662	CON__P02662	2	2	2	>P02662 SWISS-PROT:P02662 Alpha-S1-casein - Bos taurus (Bovine).	1	2	2	2	2	2	2	2	2	2	2	2	2	2	2	2	10.6	10.6	10.6	22.975	199	199	0	11.909	By matching	By MS/MS	By MS/MS	By MS/MS	10.6	10.6	10.6	10.6	23759000	3917500	6671000	9197400	3973100	5302300	8108000	8298100	5605100	0	1	2
CON__P02769	CON__P02769	16	16	14	>P02769 SWISS-PROT:P02769 (Bos taurus) Bovine serum albumin precursor	1	16	16	14	11	14	13	14	11	14	13	14	10	12	11	12	34.8	34.8	30.8	69.293	607	607	0	129.54	By MS/MS	By MS/MS	By MS/MS	By MS/MS	23.7	30.6	28.2	30.1	478820000	94252000	157780000	138900000	87894000	173380000	164760000	116270000	107380000	8	16	12
CON__P02777	CON__P02777	1	1	1	>P02777 SWISS-PROT:P02777 (Bos taurus) similar to Platelet factor 4	1	1	1	1	1	1	1	1	1	1	1	1	1	1	1	1	10.4	10.4	10.4	24.241	230	230	0	25.41	By matching	By MS/MS	By MS/MS	By MS/MS	10.4	10.4	10.4	10.4	14089000	1882100	5124200	3630700	3451700	2729000	5580400	3630700	4492600	0	1	1
CON__P04259;sp|O95678|K2C75_HUMAN;CON__O95678;CON__Q8VED5;sp|P05787|K2C8_HUMAN;CON__P05787;CON__H-INV:HIT000292931	CON__P04259	36;12;12;7;5;5;1	3;0;0;0;0;0;0	1;0;0;0;0;0;0	>P04259 SWISS-PROT:P04259 Tax_Id=9606 Gene_Symbol=KRT6B Keratin, type II cytoskeletal 6B	7	36	3	1	27	28	32	36	2	1	3	3	1	1	1	1	58.2	7.3	2.7	59.998	564	564;551;551;531;483;483;443	0	64.809	By MS/MS	By matching	By MS/MS	By MS/MS	48.6	46.3	58.2	58.2	122680000	16051000	7676600	34870000	64086000	28038000	14448000	21613000	85816000	2	0	2
CON__P04264;CON__H-INV:HIT000016045	CON__P04264	63;2	1;0	1;0	>P04264 SWISS-PROT:P04264 Tax_Id=9606 Gene_Symbol=KRT1 Keratin, type II cytoskeletal 1	2	63	1	1	57	58	58	61	0	1	1	1	0	1	1	1	73.3	4.8	4.8	66.017	644	644;99	0	10.013	By matching	By matching	By MS/MS	By MS/MS	70.7	65.8	66.1	66.3	4655400	0	1033800	1020800	2600800	0	1125800	1020800	3385100	0	0	1
sp|P08727|K1C19_HUMAN;CON__P08727	sp|P08727|K1C19_HUMAN;CON__P08727	6;6	1;1	1;1	>sp|P08727|K1C19_HUMAN Keratin, type I cytoskeletal 19 OS=Homo sapiens OX=9606 GN=KRT19 PE=1 SV=4;>P08727 SWISS-PROT:P08727 Tax_Id=9606 Gene_Symbol=KRT19 Keratin, type I cytoskeletal 19	2	6	1	1	4	6	5	4	1	1	1	0	1	1	1	0	16	2.2	2.2	44.105	400	400;400	1	-2	By matching	By MS/MS	By matching	By matching	9.8	16	12	9.8	25556000	1717000	21195000	2643800	0	1856000	24447000	1912600	0	0	1	0
sp|P08779|K1C16_HUMAN;CON__P08779;CON__Q9Z2K1;CON__Q3ZAW8	sp|P08779|K1C16_HUMAN;CON__P08779	32;32;8;8	19;19;4;4	19;19;4;4	>sp|P08779|K1C16_HUMAN Keratin, type I cytoskeletal 16 OS=Homo sapiens OX=9606 GN=KRT16 PE=1 SV=4;>P08779 SWISS-PROT:P08779 Tax_Id=9606 Gene_Symbol=KRT16 Keratin, type I cytoskeletal 16	4	32	19	19	24	26	27	32	13	13	14	19	13	13	14	19	69.8	50.3	50.3	51.267	473	473;473;469;474	0	323.31	By MS/MS	By MS/MS	By MS/MS	By MS/MS	56.7	63.8	66.2	69.8	949750000	106370000	188590000	289260000	365540000	180650000	223390000	311640000	394880000	8	13	16
sp|P13645|K1C10_HUMAN;CON__P13645;CON__P02535-1;sp|Q7Z3Y7|K1C28_HUMAN;CON__Q7Z3Y7;sp|Q7Z3Z0|K1C25_HUMAN;CON__Q7Z3Z0;sp|Q7Z3Y8|K1C27_HUMAN;CON__Q7Z3Y8;CON__Q148H6;sp|Q7Z3Y9|K1C26_HUMAN;CON__Q7Z3Y9;sp|Q99456|K1C12_HUMAN;CON__Q99456;sp|Q2M2I5|K1C24_HUMAN;CON__Q2M2I5	sp|P13645|K1C10_HUMAN;CON__P13645	46;46;8;3;3;2;2;2;2;2;1;1;1;1;1;1	46;46;8;3;3;2;2;2;2;2;1;1;1;1;1;1	40;40;5;2;2;1;1;1;1;1;0;0;0;0;0;0	>sp|P13645|K1C10_HUMAN Keratin, type I cytoskeletal 10 OS=Homo sapiens OX=9606 GN=KRT10 PE=1 SV=6;>P13645 SWISS-PROT:P13645 Tax_Id=9606 Gene_Symbol=KRT10 Keratin, type I cytoskeletal 10	16	46	46	40	40	46	45	42	40	46	45	42	35	40	39	36	63.7	63.7	60.6	58.826	584	584;593;570;464;486;450;450;459;459;464;468;468;494;494;525;525	0	323.31	By MS/MS	By MS/MS	By MS/MS	By MS/MS	59.2	63.7	63.7	63.7	55826000000	10463000000	18780000000	14080000000	12503000000	15522000000	16798000000	14890000000	16525000000	111	139	140
CON__P13646-1;CON__ENSEMBL:ENSP00000377550;sp|P13646|K1C13_HUMAN	CON__P13646-1;CON__ENSEMBL:ENSP00000377550;sp|P13646|K1C13_HUMAN	10;9;9	5;4;4	3;2;2	>P13646-1 SWISS-PROT:P13646-1 Tax_Id=9606 Gene_Symbol=KRT13 Isoform 1 of Keratin, type I cytoskeletal 13;>ENSEMBL:ENSP00000377550 Tax_Id=9606 Gene_Symbol=KRT13 46 kDa protein;>sp|P13646|K1C13_HUMAN Keratin, type I cytoskeletal 13 OS=Homo sapiens OX=9606 GN	3	10	5	3	5	10	6	7	0	5	1	2	0	3	1	1	20.1	12.4	7	49.586	458	458;420;458	0	32.54	By matching	By MS/MS	By MS/MS	By matching	7.6	20.1	9.6	11.6	97119000	0	86769000	0	10349000	0	86195000	0	21769000	0	4	1
sp|P13647|K2C5_HUMAN;CON__P13647	sp|P13647|K2C5_HUMAN;CON__P13647	39;39	32;32	7;7	>sp|P13647|K2C5_HUMAN Keratin, type II cytoskeletal 5 OS=Homo sapiens OX=9606 GN=KRT5 PE=1 SV=3;>P13647 SWISS-PROT:P13647 Tax_Id=9606 Gene_Symbol=KRT5 Keratin, type II cytoskeletal 5	2	39	32	7	34	35	35	38	27	28	28	31	6	7	6	7	55.1	45.8	11.2	62.378	590	590;590	0	323.31	By MS/MS	By MS/MS	By MS/MS	By MS/MS	46.8	50.3	48	53.6	6492800000	1143300000	1561100000	1690500000	2097900000	1762400000	1870900000	1813300000	2240200000	23	39	39
sp|P19013|K2C4_HUMAN;CON__P19013	sp|P19013|K2C4_HUMAN;CON__P19013	6;6	4;4	3;3	>sp|P19013|K2C4_HUMAN Keratin, type II cytoskeletal 4 OS=Homo sapiens OX=9606 GN=KRT4 PE=1 SV=4;>P19013 SWISS-PROT:P19013 Tax_Id=9606 Gene_Symbol=KRT4 keratin 4	2	6	4	3	2	6	3	2	0	4	1	1	0	3	1	0	12.7	8.8	6.6	57.285	534	534;594	0	24.564	By matching	By MS/MS	By matching	By matching	3.9	12.7	5.6	3.9	37320000	0	32963000	3855400	502000	0	36660000	2675700	1071100	0	5	0
sp|P20930|FILA_HUMAN;CON__P20930	sp|P20930|FILA_HUMAN;CON__P20930	2;2	2;2	2;2	>sp|P20930|FILA_HUMAN Filaggrin OS=Homo sapiens OX=9606 GN=FLG PE=1 SV=3;>P20930 SWISS-PROT:P20930 Tax_Id=9606 Gene_Symbol=FLG Filaggrin	2	2	2	2	1	2	1	0	1	2	1	0	1	2	1	0	2	2	2	435.16	4061	4061;4061	0	29.035	By MS/MS	By MS/MS	By MS/MS	By matching	1.7	2	1.7	0	7241400	1523700	1748000	3969700	0	2209300	1903600	3969700	0	1	2	1
CON__P35908	CON__P35908	67	1	1	>P35908 SWISS-PROT:P35908 Tax_Id=9606 Gene_Symbol=KRT2 Keratin, type II cytoskeletal 2 epidermal	1	67	1	1	63	65	62	65	1	1	1	1	1	1	1	1	92.9	5.6	5.6	65.865	645	645	0	121.93	By MS/MS	By MS/MS	By MS/MS	By MS/MS	91	92.4	91.5	92.4	937230000	177060000	266680000	240230000	253270000	241670000	301480000	251100000	322750000	4	4	5
sp|P48668|K2C6C_HUMAN;CON__P48668	sp|P48668|K2C6C_HUMAN;CON__P48668	39;39	23;23	0;0	>sp|P48668|K2C6C_HUMAN Keratin, type II cytoskeletal 6C OS=Homo sapiens OX=9606 GN=KRT6C PE=1 SV=3;>P48668 SWISS-PROT:P48668 Tax_Id=9606 Gene_Symbol=KRT6C Keratin, type II cytoskeletal 6C	2	39	23	0	28	33	35	38	14	18	20	22	0	0	0	0	58.3	36.5	0	60.024	564	564;564	0	323.31	By MS/MS	By MS/MS	By MS/MS	By MS/MS	48.4	51.1	58.3	58.3	1651100000	221550000	326890000	393010000	709630000	391850000	415500000	386560000	793960000	8	12	20
sp|Q04695|K1C17_HUMAN;CON__Q04695;sp|P35900|K1C20_HUMAN;CON__P35900;CON__Q9D312;sp|Q8N1A0|KT222_HUMAN;CON__Q8N1A0	sp|Q04695|K1C17_HUMAN;CON__Q04695	17;17;2;2;2;1;1	8;8;0;0;0;0;0	3;3;0;0;0;0;0	>sp|Q04695|K1C17_HUMAN Keratin, type I cytoskeletal 17 OS=Homo sapiens OX=9606 GN=KRT17 PE=1 SV=2;>Q04695 SWISS-PROT:Q04695 Tax_Id=9606 Gene_Symbol=KRT17 Keratin, type I cytoskeletal 17	7	17	8	3	11	12	13	17	4	4	5	8	1	1	1	3	41.2	25.5	8.3	48.105	432	432;432;424;424;431;295;295	0	105.56	By MS/MS	By MS/MS	By MS/MS	By MS/MS	28.5	28.5	33.3	41.2	200600000	32203000	25381000	43565000	99456000	66151000	36527000	45097000	88735000	3	3	4
CON__Q2UVX4	CON__Q2UVX4	2	1	1	>Q2UVX4 SWISS-PROT:Q2UVX4 (Bos taurus) Complement C3 precursor	1	2	1	1	2	2	2	2	1	1	1	1	1	1	1	1	1.3	0.6	0.6	187.37	1662	1662	0.0043668	6.2198	By MS/MS	By MS/MS	By MS/MS	By matching	1.3	1.3	1.3	1.3	13719000	3456700	3708400	3887200	2666700	4593700	4123500	3868500	3822800	0	0	1
sp|Q86Y46|K2C73_HUMAN;CON__Q32MB2;sp|Q7RTS7|K2C74_HUMAN;CON__Q7RTS7;sp|Q3SY84|K2C71_HUMAN;CON__Q3SY84	sp|Q86Y46|K2C73_HUMAN;CON__Q32MB2;sp|Q7RTS7|K2C74_HUMAN;CON__Q7RTS7;sp|Q3SY84|K2C71_HUMAN;CON__Q3SY84	5;5;4;4;3;3	1;1;1;1;1;1	0;0;0;0;0;0	>sp|Q86Y46|K2C73_HUMAN Keratin, type II cytoskeletal 73 OS=Homo sapiens OX=9606 GN=KRT73 PE=1 SV=1;>Q32MB2 TREMBL:Q32MB2;Q86Y46 Tax_Id=9606 Gene_Symbol=KRT73 Keratin-73;>sp|Q7RTS7|K2C74_HUMAN Keratin, type II cytoskeletal 74 OS=Homo sapiens OX=9606 GN=KRT7	6	5	1	0	4	5	4	4	1	1	1	1	0	0	0	0	9.8	2.2	0	58.923	540	540;540;529;529;523;523	0	9.8514	By MS/MS	By MS/MS	By MS/MS	By MS/MS	7.6	9.8	7.6	7.6	167400000	39048000	45620000	46504000	36230000	41335000	39351000	35336000	37126000	2	2	2
sp|Q5D862|FILA2_HUMAN;CON__Q5D862	sp|Q5D862|FILA2_HUMAN;CON__Q5D862	16;16	16;16	16;16	>sp|Q5D862|FILA2_HUMAN Filaggrin-2 OS=Homo sapiens OX=9606 GN=FLG2 PE=1 SV=1;>Q5D862 SWISS-PROT:Q5D862 Tax_Id=9606 Gene_Symbol=FLG2 Filaggrin-2	2	16	16	16	14	14	14	15	14	14	14	15	14	14	14	15	15.3	15.3	15.3	248.07	2391	2391;2391	0	280.16	By MS/MS	By MS/MS	By MS/MS	By MS/MS	14.5	13.5	12.9	14.6	956610000	177530000	261120000	258290000	259670000	249010000	281210000	251820000	332780000	10	15	18
sp|Q9NSB2|KRT84_HUMAN;CON__Q9NSB2;CON__Q6ISB0	sp|Q9NSB2|KRT84_HUMAN;CON__Q9NSB2;CON__Q6ISB0	3;3;3	1;1;1	1;1;1	>sp|Q9NSB2|KRT84_HUMAN Keratin, type II cuticular Hb4 OS=Homo sapiens OX=9606 GN=KRT84 PE=2 SV=2;>Q9NSB2 SWISS-PROT:Q9NSB2 Keratin, type II cuticular Hb4 (Hair keratin, type II Hb4) - Homo sapiens (Human).;>Q6ISB0 TREMBL:Q6ISB0 Keratin, hair, basic, 4 - Ho	3	3	1	1	2	2	2	3	0	0	0	1	0	0	0	1	4.2	1.8	1.8	64.842	600	600;600;600	0.004329	6.1461	By matching	By matching	By matching	By MS/MS	2.3	2.3	2.3	4.2	3996800	0	0	0	3996800	0	0	0	5202100	0	0	0
sp|Q6KB66|K2C80_HUMAN;CON__Q6KB66-1;CON__Q0VBK2	sp|Q6KB66|K2C80_HUMAN;CON__Q6KB66-1	3;3;1	3;3;1	3;3;1	>sp|Q6KB66|K2C80_HUMAN Keratin, type II cytoskeletal 80 OS=Homo sapiens OX=9606 GN=KRT80 PE=1 SV=2;>Q6KB66-1 SWISS-PROT:Q6KB66-1 Tax_Id=9606 Gene_Symbol=KRT80 Isoform 1 of Keratin, type II cytoskeletal 80	3	3	3	3	2	2	3	3	2	2	3	3	2	2	3	3	6.9	6.9	6.9	50.525	452	452;452;452	0	26.926	By MS/MS	By MS/MS	By MS/MS	By MS/MS	4.2	6.9	6.9	6.9	63225000	5523400	12453000	24339000	20910000	18492000	14887000	18055000	21691000	2	2	2
sp|Q7Z794|K2C1B_HUMAN;CON__Q7Z794	sp|Q7Z794|K2C1B_HUMAN;CON__Q7Z794	10;10	7;7	4;4	>sp|Q7Z794|K2C1B_HUMAN Keratin, type II cytoskeletal 1b OS=Homo sapiens OX=9606 GN=KRT77 PE=2 SV=3;>Q7Z794 SWISS-PROT:Q7Z794 Tax_Id=9606 Gene_Symbol=KRT77 Keratin 77	2	10	7	4	10	9	10	9	7	6	7	6	4	3	4	3	19.6	14.5	8.8	61.901	578	578;578	0	43.921	By MS/MS	By MS/MS	By MS/MS	By MS/MS	19.6	17.5	19.6	17.5	180140000	40055000	43254000	42871000	53961000	52544000	45190000	49580000	63805000	5	1	6
sp|Q86YZ3|HORN_HUMAN;CON__Q86YZ3	sp|Q86YZ3|HORN_HUMAN;CON__Q86YZ3	36;36	36;36	36;36	>sp|Q86YZ3|HORN_HUMAN Hornerin OS=Homo sapiens OX=9606 GN=HRNR PE=1 SV=2;>Q86YZ3 SWISS-PROT:Q86YZ3 Tax_Id=9606 Gene_Symbol=HRNR Hornerin	2	36	36	36	25	34	34	31	25	34	34	31	25	34	34	31	27.2	27.2	27.2	282.39	2850	2850;2850	0	323.31	By MS/MS	By MS/MS	By MS/MS	By MS/MS	22.3	25.9	26.5	26.6	2301900000	436370000	593410000	521510000	750560000	611460000	580140000	561070000	1024700000	42	51	49
REV__sp|P35527|K1C9_HUMAN;REV__CON__P35527	REV__sp|P35527|K1C9_HUMAN;REV__CON__P35527	1;1	1;1	1;1	>sp|P35527|K1C9_HUMAN Keratin, type I cytoskeletal 9 OS=Homo sapiens OX=9606 GN=KRT9 PE=1 SV=3;>P35527 SWISS-PROT:P35527 Tax_Id=9606 Gene_Symbol=KRT9 Keratin, type I cytoskeletal 9	2	1	1	1	0	0	0	1	0	0	0	1	0	0	0	1	0	0	0	62.064	623	623;623	0.0084746	6.0252	By matching	By matching	By matching	By MS/MS	0	0	0	0	3393500	0	0	0	3393500	0	0	0	4416800	0	0	0
REV__sp|Q70CQ2|UBP34_HUMAN	REV__sp|Q70CQ2|UBP34_HUMAN	1	1	1	>sp|Q70CQ2|UBP34_HUMAN Ubiquitin carboxyl-terminal hydrolase 34 OS=Homo sapiens OX=9606 GN=USP34 PE=1 SV=2	1	1	1	1	1	1	1	1	1	1	1	1	1	1	1	1	0	0	0	404.23	3546	3546	1	-2	By matching	By MS/MS	By matching	By matching	0	0	0	0	125600000	26054000	45159000	31257000	23134000	35852000	23261000	32612000	32008000	0	1	0
REV__sp|Q8N573|OXR1_HUMAN	REV__sp|Q8N573|OXR1_HUMAN	1	1	1	>sp|Q8N573|OXR1_HUMAN Oxidation resistance protein 1 OS=Homo sapiens OX=9606 GN=OXR1 PE=1 SV=2	1	1	1	1	1	1	1	1	1	1	1	1	1	1	1	1	0	0	0	97.969	874	874	0.0045249	6.4209	By MS/MS	By MS/MS	By MS/MS	By MS/MS	0	0	0	0	68019000	21775000	21760000	11914000	12570000	8002300	6828500	4462000	4856400	3	2	1
sp|P06310|KV230_HUMAN;sp|P01615|KVD28_HUMAN;sp|A2NJV5|KV229_HUMAN;sp|A0A0A0MRZ7|KVD26_HUMAN;sp|A0A075B6S6|KVD30_HUMAN;sp|A0A075B6S2|KVD29_HUMAN;sp|A0A075B6P5|KV228_HUMAN;sp|P01614|KVD40_HUMAN;sp|A0A087WW87|KV240_HUMAN	sp|P06310|KV230_HUMAN;sp|P01615|KVD28_HUMAN;sp|A2NJV5|KV229_HUMAN;sp|A0A0A0MRZ7|KVD26_HUMAN;sp|A0A075B6S6|KVD30_HUMAN;sp|A0A075B6S2|KVD29_HUMAN;sp|A0A075B6P5|KV228_HUMAN;sp|P01614|KVD40_HUMAN;sp|A0A087WW87|KV240_HUMAN	1;1;1;1;1;1;1;1;1	1;1;1;1;1;1;1;1;1	1;1;1;1;1;1;1;1;1	>sp|P06310|KV230_HUMAN Immunoglobulin kappa variable 2-30 OS=Homo sapiens OX=9606 GN=IGKV2-30 PE=3 SV=2;>sp|P01615|KVD28_HUMAN Immunoglobulin kappa variable 2D-28 OS=Homo sapiens OX=9606 GN=IGKV2D-28 PE=1 SV=2;>sp|A2NJV5|KV229_HUMAN Immunoglobulin kappa va	9	1	1	1	1	1	1	1	1	1	1	1	1	1	1	1	10.8	10.8	10.8	13.185	120	120;120;120;120;120;120;120;121;121	0	26.097	By MS/MS	By MS/MS	By MS/MS	By MS/MS	10.8	10.8	10.8	10.8	676260000	174670000	193200000	192260000	116130000	253250000	210400000	192260000	151150000	1	2	2
sp|A0A0A0MS14|HV145_HUMAN	sp|A0A0A0MS14|HV145_HUMAN	1	1	1	>sp|A0A0A0MS14|HV145_HUMAN Immunoglobulin heavy variable 1-45 OS=Homo sapiens OX=9606 GN=IGHV1-45 PE=3 SV=1	1	1	1	1	1	1	1	1	1	1	1	1	1	1	1	1	9.4	9.4	9.4	13.508	117	117	1	-2	By MS/MS	By MS/MS	By MS/MS	By matching	9.4	9.4	9.4	9.4	21611000	0	10157000	7241000	4212500	0	11661000	6483000	5641300	1	1	0
sp|Q13765|NACA_HUMAN;sp|E9PAV3|NACAM_HUMAN	sp|Q13765|NACA_HUMAN;sp|E9PAV3|NACAM_HUMAN	2;2	2;2	2;2	>sp|Q13765|NACA_HUMAN Nascent polypeptide-associated complex subunit alpha OS=Homo sapiens OX=9606 GN=NACA PE=1 SV=1;>sp|E9PAV3|NACAM_HUMAN Nascent polypeptide-associated complex subunit alpha, muscle-specific form OS=Homo sapiens OX=9606 GN=NACA PE=1 SV=1	2	2	2	2	0	1	0	1	0	1	0	1	0	1	0	1	13	13	13	23.384	215	215;2078	0	15.533	By matching	By MS/MS	By matching	By MS/MS	0	6	0	7	6263100	0	0	0	6263100	0	0	0	8151800	0	1	0
sp|E9PRG8|CK098_HUMAN	sp|E9PRG8|CK098_HUMAN	2	2	2	>sp|E9PRG8|CK098_HUMAN Uncharacterized protein C11orf98 OS=Homo sapiens OX=9606 GN=C11orf98 PE=4 SV=2	1	2	2	2	2	2	2	2	2	2	2	2	2	2	2	2	21.1	21.1	21.1	14.234	123	123	0	15.217	By MS/MS	By MS/MS	By MS/MS	By MS/MS	21.1	21.1	21.1	21.1	110480000	32862000	27278000	29038000	21305000	42200000	30507000	33109000	28307000	2	1	2
sp|O00488|ZN593_HUMAN	sp|O00488|ZN593_HUMAN	3	3	3	>sp|O00488|ZN593_HUMAN Zinc finger protein 593 OS=Homo sapiens OX=9606 GN=ZNF593 PE=1 SV=2	1	3	3	3	1	1	3	1	1	1	3	1	1	1	3	1	32.1	32.1	32.1	15.199	134	134	0	23.267	By MS/MS	By MS/MS	By MS/MS	By MS/MS	10.4	14.9	32.1	14.9	52030000	0	10217000	34170000	7642900	0	15276000	26311000	13657000	1	1	4
sp|O00541|PESC_HUMAN	sp|O00541|PESC_HUMAN	2	2	2	>sp|O00541|PESC_HUMAN Pescadillo homolog OS=Homo sapiens OX=9606 GN=PES1 PE=1 SV=1	1	2	2	2	1	1	1	2	1	1	1	2	1	1	1	2	4.8	4.8	4.8	68.002	588	588	0	13.182	By MS/MS	By MS/MS	By matching	By MS/MS	3.1	3.1	1.7	4.8	47215000	8014700	15709000	5914700	17577000	11903000	17522000	12056000	16039000	2	2	0
sp|O00629|IMA3_HUMAN	sp|O00629|IMA3_HUMAN	1	1	1	>sp|O00629|IMA3_HUMAN Importin subunit alpha-3 OS=Homo sapiens OX=9606 GN=KPNA4 PE=1 SV=1	1	1	1	1	1	1	1	1	1	1	1	1	1	1	1	1	1.9	1.9	1.9	57.886	521	521	0.0044444	6.3978	By MS/MS	By matching	By MS/MS	By MS/MS	1.9	1.9	1.9	1.9	18894000000	4273000000	5829900000	4715500000	4075500000	6195500000	6348900000	4715500000	5304500000	1	0	2
sp|P47813|IF1AX_HUMAN;sp|O14602|IF1AY_HUMAN	sp|P47813|IF1AX_HUMAN;sp|O14602|IF1AY_HUMAN	3;3	3;3	3;3	>sp|P47813|IF1AX_HUMAN Eukaryotic translation initiation factor 1A, X-chromosomal OS=Homo sapiens OX=9606 GN=EIF1AX PE=1 SV=2;>sp|O14602|IF1AY_HUMAN Eukaryotic translation initiation factor 1A, Y-chromosomal OS=Homo sapiens OX=9606 GN=EIF1AY PE=1 SV=4	2	3	3	3	2	3	3	2	2	3	3	2	2	3	3	2	20.8	20.8	20.8	16.46	144	144;144	0	28.638	By MS/MS	By MS/MS	By MS/MS	By MS/MS	17.4	20.8	20.8	11.1	100750000	15843000	33565000	31537000	19800000	26960000	35742000	32330000	21800000	1	2	2
sp|O14818|PSA7_HUMAN;sp|Q8TAA3|PSMA8_HUMAN	sp|O14818|PSA7_HUMAN;sp|Q8TAA3|PSMA8_HUMAN	1;1	1;1	1;1	>sp|O14818|PSA7_HUMAN Proteasome subunit alpha type-7 OS=Homo sapiens OX=9606 GN=PSMA7 PE=1 SV=1;>sp|Q8TAA3|PSMA8_HUMAN Proteasome subunit alpha-type 8 OS=Homo sapiens OX=9606 GN=PSMA8 PE=2 SV=3	2	1	1	1	1	1	1	1	1	1	1	1	1	1	1	1	4.4	4.4	4.4	27.887	248	248;256	0.0044843	6.4034	By MS/MS	By MS/MS	By MS/MS	By matching	4.4	4.4	4.4	4.4	17583000	6709600	0	7638800	3235100	9728400	0	7638800	4210600	1	1	1
sp|O15015|ZN646_HUMAN	sp|O15015|ZN646_HUMAN	1	1	1	>sp|O15015|ZN646_HUMAN Zinc finger protein 646 OS=Homo sapiens OX=9606 GN=ZNF646 PE=1 SV=2	1	1	1	1	1	1	1	1	1	1	1	1	1	1	1	1	0.9	0.9	0.9	200.82	1832	1832	0	6.6623	By MS/MS	By MS/MS	By MS/MS	By MS/MS	0.9	0.9	0.9	0.9	301770000	70306000	88049000	81821000	61594000	101940000	95888000	81821000	80168000	1	1	3
sp|O15235|RT12_HUMAN	sp|O15235|RT12_HUMAN	1	1	1	>sp|O15235|RT12_HUMAN 28S ribosomal protein S12, mitochondrial OS=Homo sapiens OX=9606 GN=MRPS12 PE=1 SV=1	1	1	1	1	1	0	1	0	1	0	1	0	1	0	1	0	18.1	18.1	18.1	15.173	138	138	0	8.2765	By matching	By matching	By MS/MS	By matching	18.1	0	18.1	0	26559000	6025600	0	20534000	0	8736600	0	20534000	0	0	0	1
sp|O43290|SNUT1_HUMAN	sp|O43290|SNUT1_HUMAN	2	2	2	>sp|O43290|SNUT1_HUMAN U4/U6.U5 tri-snRNP-associated protein 1 OS=Homo sapiens OX=9606 GN=SART1 PE=1 SV=1	1	2	2	2	2	1	2	1	2	1	2	1	2	1	2	1	3.6	3.6	3.6	90.254	800	800	0	11.676	By matching	By MS/MS	By MS/MS	By MS/MS	3.6	2.2	3.6	1.4	7622400	2419000	952280	2514200	1736900	2047900	2777300	2139200	2355000	0	2	1
sp|O43809|CPSF5_HUMAN	sp|O43809|CPSF5_HUMAN	1	1	1	>sp|O43809|CPSF5_HUMAN Cleavage and polyadenylation specificity factor subunit 5 OS=Homo sapiens OX=9606 GN=NUDT21 PE=1 SV=1	1	1	1	1	1	1	0	0	1	1	0	0	1	1	0	0	7.9	7.9	7.9	26.227	227	227	0	14.665	By MS/MS	By MS/MS	By matching	By matching	7.9	7.9	0	0	10323000	3401500	6921000	0	0	4931900	7537200	0	0	1	1	0
sp|O43920|NDUS5_HUMAN	sp|O43920|NDUS5_HUMAN	2	2	2	>sp|O43920|NDUS5_HUMAN NADH dehydrogenase [ubiquinone] iron-sulfur protein 5 OS=Homo sapiens OX=9606 GN=NDUFS5 PE=1 SV=3	1	2	2	2	1	2	2	2	1	2	2	2	1	2	2	2	22.6	22.6	22.6	12.517	106	106	0	14.137	By matching	By MS/MS	By MS/MS	By MS/MS	11.3	22.6	22.6	22.6	36758000	2152100	11269000	10989000	12347000	6890600	10493000	9033700	16036000	0	1	1
sp|O60568|PLOD3_HUMAN	sp|O60568|PLOD3_HUMAN	24	24	24	>sp|O60568|PLOD3_HUMAN Multifunctional procollagen lysine hydroxylase and glycosyltransferase LH3 OS=Homo sapiens OX=9606 GN=PLOD3 PE=1 SV=1	1	24	24	24	23	23	24	24	23	23	24	24	23	23	24	24	46.2	46.2	46.2	84.784	738	738	0	323.31	By MS/MS	By MS/MS	By MS/MS	By MS/MS	43.4	45	46.2	46.2	2915500000	767480000	596040000	1016000000	535960000	1050700000	655900000	984400000	683110000	39	34	48
sp|O60762|DPM1_HUMAN	sp|O60762|DPM1_HUMAN	2	2	2	>sp|O60762|DPM1_HUMAN Dolichol-phosphate mannosyltransferase subunit 1 OS=Homo sapiens OX=9606 GN=DPM1 PE=1 SV=1	1	2	2	2	2	2	2	2	2	2	2	2	2	2	2	2	12.7	12.7	12.7	29.634	260	260	0	13.011	By matching	By MS/MS	By MS/MS	By MS/MS	12.7	12.7	12.7	12.7	20878000	3026100	7432400	5296300	5122700	2044700	10874000	5369200	6157300	0	1	1
sp|Q99880|H2B1L_HUMAN;sp|Q99879|H2B1M_HUMAN;sp|Q99877|H2B1N_HUMAN;sp|Q93079|H2B1H_HUMAN;sp|Q8N257|H2B3B_HUMAN;sp|Q5QNW6|H2B2F_HUMAN;sp|Q16778|H2B2E_HUMAN;sp|P62807|H2B1C_HUMAN;sp|P58876|H2B1D_HUMAN;sp|P57053|H2BFS_HUMAN;sp|P33778|H2B1B_HUMAN;sp|P23527|H2B1O_HUMAN;sp|P06899|H2B1J_HUMAN;sp|O60814|H2B1K_HUMAN;sp|Q96A08|H2B1A_HUMAN	sp|Q99880|H2B1L_HUMAN;sp|Q99879|H2B1M_HUMAN;sp|Q99877|H2B1N_HUMAN;sp|Q93079|H2B1H_HUMAN;sp|Q8N257|H2B3B_HUMAN;sp|Q5QNW6|H2B2F_HUMAN;sp|Q16778|H2B2E_HUMAN;sp|P62807|H2B1C_HUMAN;sp|P58876|H2B1D_HUMAN;sp|P57053|H2BFS_HUMAN;sp|P33778|H2B1B_HUMAN;sp|P23527|H2B1O_HUMAN;sp|P06899|H2B1J_HUMAN;sp|O60814|H2B1K_HUMAN;sp|Q96A08|H2B1A_HUMAN	2;2;2;2;2;2;2;2;2;2;2;2;2;2;1	2;2;2;2;2;2;2;2;2;2;2;2;2;2;1	2;2;2;2;2;2;2;2;2;2;2;2;2;2;1	>sp|Q99880|H2B1L_HUMAN Histone H2B type 1-L OS=Homo sapiens OX=9606 GN=HIST1H2BL PE=1 SV=3;>sp|Q99879|H2B1M_HUMAN Histone H2B type 1-M OS=Homo sapiens OX=9606 GN=HIST1H2BM PE=1 SV=3;>sp|Q99877|H2B1N_HUMAN Histone H2B type 1-N OS=Homo sapiens OX=9606 GN=HIS	15	2	2	2	2	2	2	2	2	2	2	2	2	2	2	2	20.6	20.6	20.6	13.952	126	126;126;126;126;126;126;126;126;126;126;126;126;126;126;127	0	14.05	By MS/MS	By MS/MS	By MS/MS	By matching	20.6	20.6	20.6	20.6	19373000	2408200	5136400	9688700	2139400	4284100	6549000	4856700	2972700	1	3	2
sp|O60841|IF2P_HUMAN	sp|O60841|IF2P_HUMAN	2	2	2	>sp|O60841|IF2P_HUMAN Eukaryotic translation initiation factor 5B OS=Homo sapiens OX=9606 GN=EIF5B PE=1 SV=4	1	2	2	2	1	1	2	0	1	1	2	0	1	1	2	0	3	3	3	138.83	1220	1220	0	13.597	By MS/MS	By matching	By MS/MS	By matching	2	1	3	0	11002000	1012900	2947500	7041800	0	3671500	3088000	4960900	0	1	0	1
sp|O75394|RM33_HUMAN	sp|O75394|RM33_HUMAN	1	1	1	>sp|O75394|RM33_HUMAN 39S ribosomal protein L33, mitochondrial OS=Homo sapiens OX=9606 GN=MRPL33 PE=1 SV=1	1	1	1	1	1	1	1	1	1	1	1	1	1	1	1	1	21.5	21.5	21.5	7.6191	65	65	0	15.027	By MS/MS	By matching	By MS/MS	By MS/MS	21.5	21.5	21.5	21.5	31607000	5911300	7508800	13431000	4755100	8571000	8177200	13431000	6189000	1	0	1
sp|O94905|ERLN2_HUMAN;sp|O75477|ERLN1_HUMAN	sp|O94905|ERLN2_HUMAN;sp|O75477|ERLN1_HUMAN	1;1	1;1	1;1	>sp|O94905|ERLN2_HUMAN Erlin-2 OS=Homo sapiens OX=9606 GN=ERLIN2 PE=1 SV=1;>sp|O75477|ERLN1_HUMAN Erlin-1 OS=Homo sapiens OX=9606 GN=ERLIN1 PE=1 SV=2	2	1	1	1	1	1	1	1	1	1	1	1	1	1	1	1	3.5	3.5	3.5	37.839	339	339;348	0	16.982	By MS/MS	By MS/MS	By MS/MS	By MS/MS	3.5	3.5	3.5	3.5	27276000	6701700	6475500	9660900	4438100	9717000	7052000	9660900	5776500	1	1	2
sp|O75629|CREG1_HUMAN	sp|O75629|CREG1_HUMAN	1	1	1	>sp|O75629|CREG1_HUMAN Protein CREG1 OS=Homo sapiens OX=9606 GN=CREG1 PE=1 SV=1	1	1	1	1	0	1	1	1	0	1	1	1	0	1	1	1	9.5	9.5	9.5	24.074	220	220	0	6.9101	By matching	By MS/MS	By MS/MS	By MS/MS	0	9.5	9.5	9.5	3647100	0	1041100	1366200	1239800	0	1133800	1366200	1613700	0	1	1
sp|P01024|CO3_HUMAN	sp|P01024|CO3_HUMAN	3	3	2	>sp|P01024|CO3_HUMAN Complement C3 OS=Homo sapiens OX=9606 GN=C3 PE=1 SV=2	1	3	3	2	3	3	3	3	3	3	3	3	2	2	2	2	2.5	2.5	1.8	187.15	1663	1663	0	23.995	By MS/MS	By MS/MS	By MS/MS	By MS/MS	2.5	2.5	2.5	2.5	186220000	54879000	51551000	49791000	30002000	75671000	53316000	53935000	41629000	4	4	4
sp|P03973|SLPI_HUMAN	sp|P03973|SLPI_HUMAN	2	2	2	>sp|P03973|SLPI_HUMAN Antileukoproteinase OS=Homo sapiens OX=9606 GN=SLPI PE=1 SV=2	1	2	2	2	2	2	2	2	2	2	2	2	2	2	2	2	18.9	18.9	18.9	14.326	132	132	0	14.976	By MS/MS	By MS/MS	By MS/MS	By MS/MS	18.9	18.9	18.9	18.9	59443000	12360000	12625000	18736000	15722000	14764000	17143000	18778000	20185000	1	2	2
sp|P04040|CATA_HUMAN	sp|P04040|CATA_HUMAN	3	3	3	>sp|P04040|CATA_HUMAN Catalase OS=Homo sapiens OX=9606 GN=CAT PE=1 SV=3	1	3	3	3	2	1	3	3	2	1	3	3	2	1	3	3	6.1	6.1	6.1	59.755	527	527	0	21.378	By MS/MS	By MS/MS	By MS/MS	By MS/MS	5.9	2.5	6.1	6.1	34100000	2496400	4973000	12521000	14110000	7531100	7382700	9726200	15281000	1	1	2
sp|P04264|K2C1_HUMAN	sp|P04264|K2C1_HUMAN	65	61	3	>sp|P04264|K2C1_HUMAN Keratin, type II cytoskeletal 1 OS=Homo sapiens OX=9606 GN=KRT1 PE=1 SV=6	1	65	61	3	59	60	60	63	55	56	56	59	2	3	3	3	73.3	73.3	3.6	66.038	644	644	0	323.31	By MS/MS	By MS/MS	By MS/MS	By MS/MS	72	65.8	66.1	66.3	58387000000	12104000000	15356000000	16044000000	14884000000	16537000000	17274000000	15222000000	18377000000	142	164	163
sp|P04406|G3P_HUMAN	sp|P04406|G3P_HUMAN	3	3	3	>sp|P04406|G3P_HUMAN Glyceraldehyde-3-phosphate dehydrogenase OS=Homo sapiens OX=9606 GN=GAPDH PE=1 SV=3	1	3	3	3	2	1	1	3	2	1	1	3	2	1	1	3	12.5	12.5	12.5	36.053	335	335	0	21.549	By matching	By MS/MS	By MS/MS	By MS/MS	11.6	4.5	4.5	12.5	59534000	10536000	11358000	15981000	21660000	15244000	14631000	18903000	23038000	0	1	1
sp|P04792|HSPB1_HUMAN	sp|P04792|HSPB1_HUMAN	1	1	1	>sp|P04792|HSPB1_HUMAN Heat shock protein beta-1 OS=Homo sapiens OX=9606 GN=HSPB1 PE=1 SV=2	1	1	1	1	1	1	1	1	1	1	1	1	1	1	1	1	7.8	7.8	7.8	22.782	205	205	0	6.6027	By matching	By MS/MS	By MS/MS	By MS/MS	7.8	7.8	7.8	7.8	21529000	4814000	4989400	6065900	5660200	6979900	5433600	6065900	7367000	0	1	1
sp|P04844|RPN2_HUMAN	sp|P04844|RPN2_HUMAN	2	2	2	>sp|P04844|RPN2_HUMAN Dolichyl-diphosphooligosaccharide--protein glycosyltransferase subunit 2 OS=Homo sapiens OX=9606 GN=RPN2 PE=1 SV=3	1	2	2	2	2	2	1	1	2	2	1	1	2	2	1	1	5.4	5.4	5.4	69.283	631	631	0	11.822	By MS/MS	By MS/MS	By MS/MS	By matching	5.4	5.4	1.9	1.9	5146400	1286300	1365100	1643600	851390	1388600	1168700	2153400	1392700	1	1	1
sp|Q99878|H2A1J_HUMAN;sp|Q96KK5|H2A1H_HUMAN;sp|Q9BTM1|H2AJ_HUMAN;sp|Q16777|H2A2C_HUMAN;sp|Q93077|H2A1C_HUMAN;sp|Q7L7L0|H2A3_HUMAN;sp|Q6FI13|H2A2A_HUMAN;sp|P20671|H2A1D_HUMAN;sp|P0C0S8|H2A1_HUMAN;sp|P04908|H2A1B_HUMAN	sp|Q99878|H2A1J_HUMAN;sp|Q96KK5|H2A1H_HUMAN;sp|Q9BTM1|H2AJ_HUMAN;sp|Q16777|H2A2C_HUMAN;sp|Q93077|H2A1C_HUMAN;sp|Q7L7L0|H2A3_HUMAN;sp|Q6FI13|H2A2A_HUMAN;sp|P20671|H2A1D_HUMAN;sp|P0C0S8|H2A1_HUMAN;sp|P04908|H2A1B_HUMAN	1;1;1;1;1;1;1;1;1;1	1;1;1;1;1;1;1;1;1;1	1;1;1;1;1;1;1;1;1;1	>sp|Q99878|H2A1J_HUMAN Histone H2A type 1-J OS=Homo sapiens OX=9606 GN=HIST1H2AJ PE=1 SV=3;>sp|Q96KK5|H2A1H_HUMAN Histone H2A type 1-H OS=Homo sapiens OX=9606 GN=HIST1H2AH PE=1 SV=3;>sp|Q9BTM1|H2AJ_HUMAN Histone H2A.J OS=Homo sapiens OX=9606 GN=H2AFJ PE=1	10	1	1	1	1	1	1	1	1	1	1	1	1	1	1	1	14.8	14.8	14.8	13.936	128	128;128;129;129;130;130;130;130;130;130	0	6.7566	By MS/MS	By MS/MS	By MS/MS	By matching	14.8	14.8	14.8	14.8	54133000	10812000	11616000	21503000	10202000	15960000	13728000	21067000	12353000	3	1	1
sp|P05089|ARGI1_HUMAN	sp|P05089|ARGI1_HUMAN	3	3	3	>sp|P05089|ARGI1_HUMAN Arginase-1 OS=Homo sapiens OX=9606 GN=ARG1 PE=1 SV=2	1	3	3	3	3	3	3	3	3	3	3	3	3	3	3	3	8.4	8.4	8.4	34.735	322	322	0	17.648	By MS/MS	By matching	By MS/MS	By MS/MS	8.4	8.4	8.4	8.4	58511000	11516000	12686000	15905000	18403000	16156000	12941000	14450000	26825000	1	0	2
sp|P05090|APOD_HUMAN	sp|P05090|APOD_HUMAN	1	1	1	>sp|P05090|APOD_HUMAN Apolipoprotein D OS=Homo sapiens OX=9606 GN=APOD PE=1 SV=1	1	1	1	1	0	0	0	1	0	0	0	1	0	0	0	1	5.8	5.8	5.8	21.275	189	189	0	6.7018	By matching	By matching	By matching	By MS/MS	0	0	0	5.8	3885600	0	0	0	3885600	0	0	0	5057300	0	0	0
sp|P05141|ADT2_HUMAN	sp|P05141|ADT2_HUMAN	8	8	4	>sp|P05141|ADT2_HUMAN ADP/ATP translocase 2 OS=Homo sapiens OX=9606 GN=SLC25A5 PE=1 SV=7	1	8	8	4	7	8	7	8	7	8	7	8	3	4	3	4	27.5	27.5	14.4	32.852	298	298	0	56.809	By MS/MS	By MS/MS	By MS/MS	By MS/MS	23.8	27.5	24.2	27.5	674010000	91332000	197750000	207230000	177690000	199610000	193840000	189380000	203470000	5	8	8
sp|P06312|KV401_HUMAN	sp|P06312|KV401_HUMAN	2	2	2	>sp|P06312|KV401_HUMAN Immunoglobulin kappa variable 4-1 OS=Homo sapiens OX=9606 GN=IGKV4-1 PE=1 SV=1	1	2	2	2	2	2	2	2	2	2	2	2	2	2	2	2	14.9	14.9	14.9	13.38	121	121	0	12.036	By MS/MS	By MS/MS	By MS/MS	By matching	14.9	14.9	14.9	14.9	199140000	30578000	82499000	54766000	31298000	56940000	78833000	58417000	35492000	1	2	2
sp|P06702|S10A9_HUMAN	sp|P06702|S10A9_HUMAN	2	2	2	>sp|P06702|S10A9_HUMAN Protein S100-A9 OS=Homo sapiens OX=9606 GN=S100A9 PE=1 SV=1	1	2	2	2	2	2	2	1	2	2	2	1	2	2	2	1	24.6	24.6	24.6	13.242	114	114	0	21.848	By matching	By MS/MS	By MS/MS	By MS/MS	24.6	24.6	24.6	13.2	51204000	9417800	22056000	14639000	5091300	10106000	21234000	14841000	12759000	0	4	1
sp|P06748|NPM_HUMAN	sp|P06748|NPM_HUMAN	5	5	5	>sp|P06748|NPM_HUMAN Nucleophosmin OS=Homo sapiens OX=9606 GN=NPM1 PE=1 SV=2	1	5	5	5	4	5	4	4	4	5	4	4	4	5	4	4	23.5	23.5	23.5	32.575	294	294	0	93.823	By MS/MS	By MS/MS	By MS/MS	By MS/MS	19.4	23.5	19.4	19.4	717130000	128560000	230930000	206030000	151610000	154480000	222840000	199880000	181810000	8	12	9
sp|P07305|H10_HUMAN	sp|P07305|H10_HUMAN	4	4	4	>sp|P07305|H10_HUMAN Histone H1.0 OS=Homo sapiens OX=9606 GN=H1F0 PE=1 SV=3	1	4	4	4	4	2	3	3	4	2	3	3	4	2	3	3	19.1	19.1	19.1	20.863	194	194	0	31.172	By MS/MS	By MS/MS	By MS/MS	By MS/MS	19.1	11.9	19.1	19.1	244020000	56439000	41852000	91519000	54208000	58115000	51021000	97940000	68642000	5	2	4
sp|P07355|ANXA2_HUMAN;sp|A6NMY6|AXA2L_HUMAN	sp|P07355|ANXA2_HUMAN;sp|A6NMY6|AXA2L_HUMAN	23;16	23;16	23;16	>sp|P07355|ANXA2_HUMAN Annexin A2 OS=Homo sapiens OX=9606 GN=ANXA2 PE=1 SV=2;>sp|A6NMY6|AXA2L_HUMAN Putative annexin A2-like protein OS=Homo sapiens OX=9606 GN=ANXA2P2 PE=5 SV=2	2	23	23	23	22	22	22	23	22	22	22	23	22	22	22	23	57.2	57.2	57.2	38.604	339	339;339	0	323.31	By MS/MS	By MS/MS	By MS/MS	By MS/MS	57.2	57.2	57.2	57.2	10751000000	2551900000	3033300000	2470100000	2696000000	3726300000	3335200000	2442800000	3432200000	47	50	46
sp|P08238|HS90B_HUMAN;sp|P07900|HS90A_HUMAN	sp|P08238|HS90B_HUMAN;sp|P07900|HS90A_HUMAN	1;1	1;1	1;1	>sp|P08238|HS90B_HUMAN Heat shock protein HSP 90-beta OS=Homo sapiens OX=9606 GN=HSP90AB1 PE=1 SV=4;>sp|P07900|HS90A_HUMAN Heat shock protein HSP 90-alpha OS=Homo sapiens OX=9606 GN=HSP90AA1 PE=1 SV=5	2	1	1	1	0	1	1	1	0	1	1	1	0	1	1	1	1.9	1.9	1.9	83.263	724	724;732	0	12.803	By matching	By MS/MS	By MS/MS	By MS/MS	0	1.9	1.9	1.9	30984000	0	9918300	9854700	11211000	0	10801000	9854700	14592000	0	1	1
sp|P08708|RS17_HUMAN	sp|P08708|RS17_HUMAN	6	6	6	>sp|P08708|RS17_HUMAN 40S ribosomal protein S17 OS=Homo sapiens OX=9606 GN=RPS17 PE=1 SV=2	1	6	6	6	5	5	5	6	5	5	5	6	5	5	5	6	49.6	49.6	49.6	15.55	135	135	0	109.11	By MS/MS	By MS/MS	By MS/MS	By MS/MS	48.9	48.9	48.9	49.6	979510000	233370000	246730000	315080000	184330000	311650000	241610000	291580000	191760000	7	10	12
sp|P09429|HMGB1_HUMAN;sp|B2RPK0|HGB1A_HUMAN	sp|P09429|HMGB1_HUMAN;sp|B2RPK0|HGB1A_HUMAN	4;2	4;2	3;1	>sp|P09429|HMGB1_HUMAN High mobility group protein B1 OS=Homo sapiens OX=9606 GN=HMGB1 PE=1 SV=3;>sp|B2RPK0|HGB1A_HUMAN Putative high mobility group protein B1-like 1 OS=Homo sapiens OX=9606 GN=HMGB1P1 PE=5 SV=1	2	4	4	3	3	4	3	3	3	4	3	3	2	3	2	2	26.5	26.5	20.9	24.893	215	215;211	0	27.185	By matching	By MS/MS	By MS/MS	By MS/MS	19.1	26.5	19.1	19.1	167020000	31515000	61317000	43126000	31058000	39048000	71224000	46188000	39560000	0	3	2
sp|P09543|CN37_HUMAN	sp|P09543|CN37_HUMAN	1	1	1	>sp|P09543|CN37_HUMAN 2,3-cyclic-nucleotide 3-phosphodiesterase OS=Homo sapiens OX=9606 GN=CNP PE=1 SV=2	1	1	1	1	1	1	1	1	1	1	1	1	1	1	1	1	5.5	5.5	5.5	47.578	421	421	0	7.1762	By matching	By MS/MS	By matching	By MS/MS	5.5	5.5	5.5	5.5	5685900	672130	2201400	1269000	1543300	944820	2491000	1126700	2087200	0	1	0
sp|P0C0L5|CO4B_HUMAN;sp|P0C0L4|CO4A_HUMAN	sp|P0C0L5|CO4B_HUMAN;sp|P0C0L4|CO4A_HUMAN	2;2	2;2	2;2	>sp|P0C0L5|CO4B_HUMAN Complement C4-B OS=Homo sapiens OX=9606 GN=C4B PE=1 SV=2;>sp|P0C0L4|CO4A_HUMAN Complement C4-A OS=Homo sapiens OX=9606 GN=C4A PE=1 SV=2	2	2	2	2	2	2	2	2	2	2	2	2	2	2	2	2	1.8	1.8	1.8	192.75	1744	1744;1744	0	137.82	By MS/MS	By MS/MS	By MS/MS	By MS/MS	1.8	1.8	1.8	1.8	16031000	3503400	4696700	4621200	3209800	5079600	5114800	4621200	4177800	2	2	2
sp|P10412|H14_HUMAN;sp|P16402|H13_HUMAN;sp|P22492|H1T_HUMAN	sp|P10412|H14_HUMAN;sp|P16402|H13_HUMAN	7;6;3	1;0;0	1;0;0	>sp|P10412|H14_HUMAN Histone H1.4 OS=Homo sapiens OX=9606 GN=HIST1H1E PE=1 SV=2;>sp|P16402|H13_HUMAN Histone H1.3 OS=Homo sapiens OX=9606 GN=HIST1H1D PE=1 SV=2	3	7	1	1	7	7	7	7	1	1	1	1	1	1	1	1	24.7	7.3	7.3	21.865	219	219;221;207	0	11.787	By MS/MS	By MS/MS	By MS/MS	By MS/MS	24.7	24.7	24.7	24.7	44357000	9932200	12013000	16743000	5668400	14401000	13083000	16743000	7377700	1	1	1
sp|P10599|THIO_HUMAN	sp|P10599|THIO_HUMAN	3	3	3	>sp|P10599|THIO_HUMAN Thioredoxin OS=Homo sapiens OX=9606 GN=TXN PE=1 SV=3	1	3	3	3	1	2	3	2	1	2	3	2	1	2	3	2	31.4	31.4	31.4	11.737	105	105	0	19.655	By MS/MS	By MS/MS	By MS/MS	By MS/MS	12.4	31.4	31.4	31.4	75608000	10329000	19991000	24642000	20646000	25292000	19246000	21888000	21835000	2	1	3
sp|P10809|CH60_HUMAN	sp|P10809|CH60_HUMAN	8	8	8	>sp|P10809|CH60_HUMAN 60 kDa heat shock protein, mitochondrial OS=Homo sapiens OX=9606 GN=HSPD1 PE=1 SV=2	1	8	8	8	5	7	8	5	5	7	8	5	5	7	8	5	23.9	23.9	23.9	61.054	573	573	0	65.738	By MS/MS	By MS/MS	By MS/MS	By MS/MS	14.3	20.8	23.9	15	100110000	16142000	35291000	33287000	15391000	28526000	35204000	29628000	21800000	4	6	7
sp|P11021|BIP_HUMAN	sp|P11021|BIP_HUMAN	17	17	17	>sp|P11021|BIP_HUMAN Endoplasmic reticulum chaperone BiP OS=Homo sapiens OX=9606 GN=HSPA5 PE=1 SV=2	1	17	17	17	14	12	16	15	14	12	16	15	14	12	16	15	37.2	37.2	37.2	72.332	654	654	0	181.46	By MS/MS	By MS/MS	By MS/MS	By MS/MS	30.4	25.5	34.6	32.6	1204200000	310000000	334100000	366280000	193850000	428360000	313480000	392030000	298040000	16	10	19
sp|P11142|HSP7C_HUMAN;sp|P54652|HSP72_HUMAN	sp|P11142|HSP7C_HUMAN;sp|P54652|HSP72_HUMAN	2;1	2;1	2;1	>sp|P11142|HSP7C_HUMAN Heat shock cognate 71 kDa protein OS=Homo sapiens OX=9606 GN=HSPA8 PE=1 SV=1;>sp|P54652|HSP72_HUMAN Heat shock-related 70 kDa protein 2 OS=Homo sapiens OX=9606 GN=HSPA2 PE=1 SV=1	2	2	2	2	2	0	1	1	2	0	1	1	2	0	1	1	6	6	6	70.897	646	646;639	0	12.553	By MS/MS	By matching	By MS/MS	By matching	6	0	3.6	2.5	7020100	3780200	0	720830	2519000	4149600	0	2521600	2809400	1	0	1
sp|P11387|TOP1_HUMAN;sp|Q969P6|TOP1M_HUMAN	sp|P11387|TOP1_HUMAN	17;2	17;2	17;2	>sp|P11387|TOP1_HUMAN DNA topoisomerase 1 OS=Homo sapiens OX=9606 GN=TOP1 PE=1 SV=2	2	17	17	17	16	16	16	15	16	16	16	15	16	16	16	15	26.3	26.3	26.3	90.725	765	765;601	0	278.91	By MS/MS	By MS/MS	By MS/MS	By MS/MS	25.1	25.4	25.1	23.7	1981300000	464940000	497970000	668390000	349950000	664880000	573730000	600850000	457570000	24	19	24
sp|P12235|ADT1_HUMAN;sp|Q9H0C2|ADT4_HUMAN	sp|P12235|ADT1_HUMAN	5;1	1;0	1;0	>sp|P12235|ADT1_HUMAN ADP/ATP translocase 1 OS=Homo sapiens OX=9606 GN=SLC25A4 PE=1 SV=4	2	5	1	1	4	5	4	5	1	1	0	1	1	1	0	1	22.1	3	3	33.064	298	298;315	0.0084034	6.0042	By MS/MS	By MS/MS	By matching	By matching	13.1	22.1	19.1	22.1	7887600	2450900	2868600	0	2568100	3591100	3160200	0	3268900	1	0	0
sp|P12236|ADT3_HUMAN	sp|P12236|ADT3_HUMAN	8	4	3	>sp|P12236|ADT3_HUMAN ADP/ATP translocase 3 OS=Homo sapiens OX=9606 GN=SLC25A6 PE=1 SV=4	1	8	4	3	5	8	8	7	1	4	4	3	1	3	3	2	34.9	21.8	12.8	32.866	298	298	0	23.068	By matching	By MS/MS	By MS/MS	By matching	17.4	34.9	34.9	29.5	37067000	4709400	10607000	13255000	8495700	0	10129000	16512000	9221900	0	1	2
sp|P12883|MYH7_HUMAN	sp|P12883|MYH7_HUMAN	1	1	1	>sp|P12883|MYH7_HUMAN Myosin-7 OS=Homo sapiens OX=9606 GN=MYH7 PE=1 SV=5	1	1	1	1	1	1	1	1	1	1	1	1	1	1	1	1	0.8	0.8	0.8	223.09	1935	1935	1	-2	By matching	By MS/MS	By matching	By matching	0.8	0.8	0.8	0.8	40863000	10047000	10927000	11896000	7993000	13406000	11914000	12115000	11330000	0	1	0
sp|P14618|KPYM_HUMAN;sp|P30613|KPYR_HUMAN	sp|P14618|KPYM_HUMAN	7;1	7;1	7;1	>sp|P14618|KPYM_HUMAN Pyruvate kinase PKM OS=Homo sapiens OX=9606 GN=PKM PE=1 SV=4	2	7	7	7	5	5	6	5	5	5	6	5	5	5	6	5	21.7	21.7	21.7	57.936	531	531;574	0	45.406	By MS/MS	By MS/MS	By MS/MS	By MS/MS	16.2	17.1	17.5	16.2	66748000	20666000	13373000	17819000	14889000	24192000	17861000	22020000	17654000	3	4	4
sp|P14923|PLAK_HUMAN	sp|P14923|PLAK_HUMAN	6	6	6	>sp|P14923|PLAK_HUMAN Junction plakoglobin OS=Homo sapiens OX=9606 GN=JUP PE=1 SV=3	1	6	6	6	3	3	6	4	3	3	6	4	3	3	6	4	11	11	11	81.744	745	745	0	48.171	By MS/MS	By MS/MS	By MS/MS	By MS/MS	5.8	5.9	11	7.2	55748000	9898100	14032000	15832000	15986000	14555000	17860000	14337000	19519000	1	2	6
sp|P15924|DESP_HUMAN	sp|P15924|DESP_HUMAN	15	15	15	>sp|P15924|DESP_HUMAN Desmoplakin OS=Homo sapiens OX=9606 GN=DSP PE=1 SV=3	1	15	15	15	10	12	15	13	10	12	15	13	10	12	15	13	7.8	7.8	7.8	331.77	2871	2871	0	102.86	By MS/MS	By MS/MS	By MS/MS	By MS/MS	4.9	6.3	7.8	6.4	228710000	36176000	63372000	70797000	58361000	64156000	58238000	69968000	75862000	4	8	11
sp|P16403|H12_HUMAN	sp|P16403|H12_HUMAN	7	7	1	>sp|P16403|H12_HUMAN Histone H1.2 OS=Homo sapiens OX=9606 GN=HIST1H1C PE=1 SV=2	1	7	7	1	7	7	7	7	7	7	7	7	1	1	1	1	25.4	25.4	7.5	21.364	213	213	0	83.772	By MS/MS	By MS/MS	By MS/MS	By MS/MS	25.4	25.4	25.4	25.4	3565200000	541820000	772930000	1453600000	796830000	885740000	884750000	1212700000	1092100000	10	11	11
sp|P17024|ZNF20_HUMAN	sp|P17024|ZNF20_HUMAN	1	1	1	>sp|P17024|ZNF20_HUMAN Zinc finger protein 20 OS=Homo sapiens OX=9606 GN=ZNF20 PE=1 SV=2	1	1	1	1	1	0	0	1	1	0	0	1	1	0	0	1	2.4	2.4	2.4	61.567	532	532	0	6.7673	By MS/MS	By matching	By matching	By MS/MS	2.4	0	0	2.4	0	0	0	0	0	0	0	0	0	1	0	0
sp|P48741|HSP77_HUMAN;sp|P17066|HSP76_HUMAN	sp|P48741|HSP77_HUMAN;sp|P17066|HSP76_HUMAN	1;1	1;1	1;1	>sp|P48741|HSP77_HUMAN Putative heat shock 70 kDa protein 7 OS=Homo sapiens OX=9606 GN=HSPA7 PE=5 SV=2;>sp|P17066|HSP76_HUMAN Heat shock 70 kDa protein 6 OS=Homo sapiens OX=9606 GN=HSPA6 PE=1 SV=2	2	1	1	1	1	1	1	1	1	1	1	1	1	1	1	1	3	3	3	40.244	367	367;643	0	10.553	By MS/MS	By MS/MS	By MS/MS	By MS/MS	3	3	3	3	53059000	12653000	15684000	15471000	9251700	18346000	17080000	15471000	12042000	1	1	2
sp|P17096|HMGA1_HUMAN	sp|P17096|HMGA1_HUMAN	3	3	3	>sp|P17096|HMGA1_HUMAN High mobility group protein HMG-I/HMG-Y OS=Homo sapiens OX=9606 GN=HMGA1 PE=1 SV=3	1	3	3	3	3	3	3	2	3	3	3	2	3	3	3	2	23.4	23.4	23.4	11.676	107	107	0	50.363	By MS/MS	By MS/MS	By MS/MS	By MS/MS	23.4	23.4	23.4	23.4	143940000	48803000	36104000	48773000	10256000	66370000	35984000	49891000	19956000	6	4	3
sp|P17844|DDX5_HUMAN;sp|Q92841|DDX17_HUMAN	sp|P17844|DDX5_HUMAN	3;1	3;1	3;1	>sp|P17844|DDX5_HUMAN Probable ATP-dependent RNA helicase DDX5 OS=Homo sapiens OX=9606 GN=DDX5 PE=1 SV=1	2	3	3	3	2	3	1	2	2	3	1	2	2	3	1	2	5.2	5.2	5.2	69.147	614	614;729	0	16.976	By matching	By MS/MS	By matching	By MS/MS	3.3	5.2	1.5	3.4	38360000	4869400	18601000	2893500	11997000	8526700	16668000	5929400	14701000	0	3	0
sp|P18621|RL17_HUMAN	sp|P18621|RL17_HUMAN	3	3	3	>sp|P18621|RL17_HUMAN 60S ribosomal protein L17 OS=Homo sapiens OX=9606 GN=RPL17 PE=1 SV=3	1	3	3	3	3	3	3	3	3	3	3	3	3	3	3	3	21.7	21.7	21.7	21.397	184	184	0	20.409	By MS/MS	By MS/MS	By MS/MS	By MS/MS	21.7	21.7	21.7	21.7	68568000	20097000	11149000	28491000	8830600	20372000	19874000	22679000	18341000	1	2	2
sp|P19474|RO52_HUMAN	sp|P19474|RO52_HUMAN	8	8	8	>sp|P19474|RO52_HUMAN E3 ubiquitin-protein ligase TRIM21 OS=Homo sapiens OX=9606 GN=TRIM21 PE=1 SV=1	1	8	8	8	8	6	7	6	8	6	7	6	8	6	7	6	15.8	15.8	15.8	54.169	475	475	0	63.138	By MS/MS	By MS/MS	By MS/MS	By MS/MS	15.8	11.8	13.7	11.8	303460000	122160000	63907000	82967000	34425000	153400000	78578000	87965000	54542000	6	7	8
sp|P20042|IF2B_HUMAN	sp|P20042|IF2B_HUMAN	1	1	1	>sp|P20042|IF2B_HUMAN Eukaryotic translation initiation factor 2 subunit 2 OS=Homo sapiens OX=9606 GN=EIF2S2 PE=1 SV=2	1	1	1	1	0	1	1	1	0	1	1	1	0	1	1	1	6	6	6	38.388	333	333	0	10.299	By matching	By matching	By matching	By MS/MS	0	6	6	6	12849000	0	4452800	3275900	5119800	0	4257900	3499700	7031200	0	0	0
sp|Q9NRW1|RAB6B_HUMAN;sp|P20340|RAB6A_HUMAN;sp|Q14964|RB39A_HUMAN	sp|Q9NRW1|RAB6B_HUMAN;sp|P20340|RAB6A_HUMAN;sp|Q14964|RB39A_HUMAN	1;1;1	1;1;1	1;1;1	>sp|Q9NRW1|RAB6B_HUMAN Ras-related protein Rab-6B OS=Homo sapiens OX=9606 GN=RAB6B PE=1 SV=1;>sp|P20340|RAB6A_HUMAN Ras-related protein Rab-6A OS=Homo sapiens OX=9606 GN=RAB6A PE=1 SV=3;>sp|Q14964|RB39A_HUMAN Ras-related protein Rab-39A OS=Homo sapiens OX=	3	1	1	1	1	1	1	1	1	1	1	1	1	1	1	1	5.3	5.3	5.3	23.461	208	208;208;217	0	7.7679	By MS/MS	By MS/MS	By MS/MS	By MS/MS	5.3	5.3	5.3	5.3	46131000	10613000	11705000	15047000	8765800	15388000	12747000	15047000	11409000	1	1	1
sp|P21291|CSRP1_HUMAN	sp|P21291|CSRP1_HUMAN	1	1	1	>sp|P21291|CSRP1_HUMAN Cysteine and glycine-rich protein 1 OS=Homo sapiens OX=9606 GN=CSRP1 PE=1 SV=3	1	1	1	1	0	1	1	1	0	1	1	1	0	1	1	1	8.8	8.8	8.8	20.567	193	193	0	12.385	By matching	By MS/MS	By MS/MS	By MS/MS	0	8.8	8.8	8.8	6859000	0	1776500	2655800	2426700	0	1934600	2655800	3158500	0	1	1
sp|P22735|TGM1_HUMAN	sp|P22735|TGM1_HUMAN	2	2	2	>sp|P22735|TGM1_HUMAN Protein-glutamine gamma-glutamyltransferase K OS=Homo sapiens OX=9606 GN=TGM1 PE=1 SV=4	1	2	2	2	0	2	2	1	0	2	2	1	0	2	2	1	2.3	2.3	2.3	89.786	817	817	0	12.432	By matching	By MS/MS	By MS/MS	By MS/MS	0	2.3	2.3	2.3	10972000	0	3944100	4340400	2687100	0	4059300	3382300	4691300	0	1	1
sp|P23284|PPIB_HUMAN	sp|P23284|PPIB_HUMAN	11	11	11	>sp|P23284|PPIB_HUMAN Peptidyl-prolyl cis-trans isomerase B OS=Homo sapiens OX=9606 GN=PPIB PE=1 SV=2	1	11	11	11	11	11	11	10	11	11	11	10	11	11	11	10	42.1	42.1	42.1	23.742	216	216	0	323.31	By MS/MS	By MS/MS	By MS/MS	By MS/MS	42.1	42.1	42.1	41.2	9084300000	1982100000	2767700000	2473200000	1861200000	2718200000	2951500000	2337800000	2123600000	28	34	29
sp|P23396|RS3_HUMAN	sp|P23396|RS3_HUMAN	5	5	5	>sp|P23396|RS3_HUMAN 40S ribosomal protein S3 OS=Homo sapiens OX=9606 GN=RPS3 PE=1 SV=2	1	5	5	5	5	5	5	4	5	5	5	4	5	5	5	4	24.7	24.7	24.7	26.688	243	243	0	30.356	By MS/MS	By MS/MS	By MS/MS	By MS/MS	24.7	24.7	24.7	21	181380000	59137000	44270000	50070000	27906000	85357000	47585000	43818000	43586000	3	4	2
sp|P23528|COF1_HUMAN;sp|Q9Y281|COF2_HUMAN	sp|P23528|COF1_HUMAN	4;1	4;1	4;1	>sp|P23528|COF1_HUMAN Cofilin-1 OS=Homo sapiens OX=9606 GN=CFL1 PE=1 SV=3	2	4	4	4	3	4	3	4	3	4	3	4	3	4	3	4	39.2	39.2	39.2	18.502	166	166;166	0	30.378	By MS/MS	By MS/MS	By MS/MS	By MS/MS	32.5	39.2	32.5	39.2	55537000	3502300	18110000	16412000	17512000	8326100	19513000	15460000	20706000	3	3	2
sp|P25311|ZA2G_HUMAN	sp|P25311|ZA2G_HUMAN	1	1	1	>sp|P25311|ZA2G_HUMAN Zinc-alpha-2-glycoprotein OS=Homo sapiens OX=9606 GN=AZGP1 PE=1 SV=2	1	1	1	1	1	0	0	1	1	0	0	1	1	0	0	1	3.4	3.4	3.4	34.258	298	298	0.0044053	6.3343	By MS/MS	By matching	By matching	By MS/MS	3.4	0	0	3.4	11644000	5789200	0	0	5855100	8393900	0	0	7620800	1	0	0
sp|P25705|ATPA_HUMAN	sp|P25705|ATPA_HUMAN	10	10	10	>sp|P25705|ATPA_HUMAN ATP synthase subunit alpha, mitochondrial OS=Homo sapiens OX=9606 GN=ATP5F1A PE=1 SV=1	1	10	10	10	9	10	9	8	9	10	9	8	9	10	9	8	26.2	26.2	26.2	59.75	553	553	0	130.81	By MS/MS	By MS/MS	By MS/MS	By MS/MS	22.4	26.2	22.4	20.3	356010000	75246000	92810000	128470000	59488000	119040000	93445000	118650000	84936000	6	12	10
sp|P26373|RL13_HUMAN	sp|P26373|RL13_HUMAN	4	4	4	>sp|P26373|RL13_HUMAN 60S ribosomal protein L13 OS=Homo sapiens OX=9606 GN=RPL13 PE=1 SV=4	1	4	4	4	3	3	4	3	3	3	4	3	3	3	4	3	19.9	19.9	19.9	24.261	211	211	0	32.391	By MS/MS	By MS/MS	By MS/MS	By MS/MS	16.1	16.1	19.9	16.1	122540000	25334000	28282000	44605000	24315000	35496000	28722000	45385000	30971000	3	2	3
sp|P26583|HMGB2_HUMAN	sp|P26583|HMGB2_HUMAN	2	1	1	>sp|P26583|HMGB2_HUMAN High mobility group protein B2 OS=Homo sapiens OX=9606 GN=HMGB2 PE=1 SV=2	1	2	1	1	2	2	2	1	1	1	1	0	1	1	1	0	12.4	6.7	6.7	24.033	209	209	0.0084388	6.0162	By MS/MS	By MS/MS	By MS/MS	By matching	12.4	12.4	12.4	5.7	31893000	10715000	11416000	9762000	0	15536000	12433000	9762000	0	1	2	1
sp|P27658|CO8A1_HUMAN	sp|P27658|CO8A1_HUMAN	2	2	2	>sp|P27658|CO8A1_HUMAN Collagen alpha-1(VIII) chain OS=Homo sapiens OX=9606 GN=COL8A1 PE=1 SV=2	1	2	2	2	2	2	2	2	2	2	2	2	2	2	2	2	3.9	3.9	3.9	73.363	744	744	0	20.065	By MS/MS	By matching	By MS/MS	By MS/MS	3.9	3.9	3.9	3.9	25723000	6004900	6008300	8273200	5437100	8440000	6453100	8724500	6982100	1	0	2
sp|P30050|RL12_HUMAN	sp|P30050|RL12_HUMAN	5	5	5	>sp|P30050|RL12_HUMAN 60S ribosomal protein L12 OS=Homo sapiens OX=9606 GN=RPL12 PE=1 SV=1	1	5	5	5	5	5	5	5	5	5	5	5	5	5	5	5	49.1	49.1	49.1	17.818	165	165	0	80.651	By MS/MS	By MS/MS	By MS/MS	By MS/MS	49.1	49.1	49.1	49.1	388640000	79672000	109740000	99919000	99311000	129470000	116660000	97502000	120580000	3	4	5
sp|P30533|AMRP_HUMAN	sp|P30533|AMRP_HUMAN	6	6	6	>sp|P30533|AMRP_HUMAN Alpha-2-macroglobulin receptor-associated protein OS=Homo sapiens OX=9606 GN=LRPAP1 PE=1 SV=1	1	6	6	6	2	5	2	6	2	5	2	6	2	5	2	6	23.8	23.8	23.8	41.465	357	357	0	41.13	By matching	By MS/MS	By MS/MS	By MS/MS	8.4	20.7	6.2	23.8	69274000	3594000	22844000	9870800	32965000	9290800	21132000	18926000	33516000	0	2	2
sp|Q5VSP4|LC1L1_HUMAN;sp|P31025|LCN1_HUMAN	sp|Q5VSP4|LC1L1_HUMAN;sp|P31025|LCN1_HUMAN	1;1	1;1	1;1	>sp|Q5VSP4|LC1L1_HUMAN Putative lipocalin 1-like protein 1 OS=Homo sapiens OX=9606 GN=LCN1P1 PE=5 SV=1;>sp|P31025|LCN1_HUMAN Lipocalin-1 OS=Homo sapiens OX=9606 GN=LCN1 PE=1 SV=1	2	1	1	1	1	0	1	1	1	0	1	1	1	0	1	1	6.8	6.8	6.8	17.918	162	162;176	0	6.4299	By MS/MS	By matching	By MS/MS	By matching	6.8	0	6.8	6.8	17207000	5199700	0	9182300	2824600	6186000	0	9891900	4319800	0	0	1
sp|P31944|CASPE_HUMAN	sp|P31944|CASPE_HUMAN	3	3	3	>sp|P31944|CASPE_HUMAN Caspase-14 OS=Homo sapiens OX=9606 GN=CASP14 PE=1 SV=2	1	3	3	3	2	2	2	1	2	2	2	1	2	2	2	1	16.9	16.9	16.9	27.679	242	242	0	19.663	By MS/MS	By MS/MS	By MS/MS	By MS/MS	11.6	11.6	11.6	6.2	16938000	3237700	4768100	5472000	3460600	4694400	5192600	5472000	4504200	2	2	2
sp|P32119|PRDX2_HUMAN;sp|Q06830|PRDX1_HUMAN	sp|P32119|PRDX2_HUMAN;sp|Q06830|PRDX1_HUMAN	2;1	2;1	2;1	>sp|P32119|PRDX2_HUMAN Peroxiredoxin-2 OS=Homo sapiens OX=9606 GN=PRDX2 PE=1 SV=5;>sp|Q06830|PRDX1_HUMAN Peroxiredoxin-1 OS=Homo sapiens OX=9606 GN=PRDX1 PE=1 SV=1	2	2	2	2	1	2	2	2	1	2	2	2	1	2	2	2	14.6	14.6	14.6	21.892	198	198;199	0	14.409	By MS/MS	By MS/MS	By MS/MS	By MS/MS	9.1	14.6	14.6	14.6	32817000	1410600	8932200	11863000	10611000	7988100	7912000	10626000	10921000	1	2	2
sp|P32969|RL9_HUMAN	sp|P32969|RL9_HUMAN	7	7	7	>sp|P32969|RL9_HUMAN 60S ribosomal protein L9 OS=Homo sapiens OX=9606 GN=RPL9 PE=1 SV=1	1	7	7	7	7	7	7	7	7	7	7	7	7	7	7	7	50	50	50	21.863	192	192	0	229.7	By MS/MS	By MS/MS	By MS/MS	By MS/MS	50	50	50	50	1157900000	178600000	366370000	320440000	292500000	228880000	342200000	285150000	354320000	7	21	19
sp|P35268|RL22_HUMAN	sp|P35268|RL22_HUMAN	5	5	5	>sp|P35268|RL22_HUMAN 60S ribosomal protein L22 OS=Homo sapiens OX=9606 GN=RPL22 PE=1 SV=2	1	5	5	5	5	5	4	5	5	5	4	5	5	5	4	5	60.2	60.2	60.2	14.787	128	128	0	37.093	By MS/MS	By MS/MS	By MS/MS	By MS/MS	60.2	60.2	50.8	60.2	2640300000	847550000	512390000	893860000	386480000	1252800000	542320000	900740000	487920000	6	4	7
sp|P35527|K1C9_HUMAN;CON__P35527	sp|P35527|K1C9_HUMAN;CON__P35527	56;51	56;51	56;51	>sp|P35527|K1C9_HUMAN Keratin, type I cytoskeletal 9 OS=Homo sapiens OX=9606 GN=KRT9 PE=1 SV=3;>P35527 SWISS-PROT:P35527 Tax_Id=9606 Gene_Symbol=KRT9 Keratin, type I cytoskeletal 9	2	56	56	56	46	50	45	54	46	50	45	54	46	50	45	54	76.4	76.4	76.4	62.064	623	623;623	0	323.31	By MS/MS	By MS/MS	By MS/MS	By MS/MS	72.7	74.8	74	72.7	44150000000	9186900000	10720000000	11286000000	12956000000	12310000000	11105000000	10590000000	14645000000	121	137	132
sp|P35908|K22E_HUMAN;sp|Q01546|K22O_HUMAN;CON__Q01546;sp|Q5XKE5|K2C79_HUMAN;CON__Q5XKE5;CON__P07744;CON__Q9DCV7;sp|P08729|K2C7_HUMAN;CON__Q3KNV1;CON__P08729;CON__REFSEQ:XP_932229;sp|P12036|NFH_HUMAN	sp|P35908|K22E_HUMAN	67;11;10;6;6;4;2;2;2;2;1;1	67;11;10;6;6;4;2;2;2;2;1;1	1;0;0;0;0;0;0;0;0;0;0;0	>sp|P35908|K22E_HUMAN Keratin, type II cytoskeletal 2 epidermal OS=Homo sapiens OX=9606 GN=KRT2 PE=1 SV=2	12	67	67	1	63	65	62	65	63	65	62	65	1	1	1	1	92.8	92.8	4.7	65.432	639	639;638;638;535;535;525;457;469;469;469;345;1026	0	323.31	By MS/MS	By MS/MS	By MS/MS	By MS/MS	90.9	92.3	91.4	92.3	34579000000	7106200000	9345400000	9292300000	8834800000	9785700000	9661900000	9537000000	11176000000	115	144	156
sp|P36542|ATPG_HUMAN	sp|P36542|ATPG_HUMAN	6	6	6	>sp|P36542|ATPG_HUMAN ATP synthase subunit gamma, mitochondrial OS=Homo sapiens OX=9606 GN=ATP5F1C PE=1 SV=1	1	6	6	6	6	6	4	6	6	6	4	6	6	6	4	6	22.8	22.8	22.8	32.996	298	298	0	46.491	By MS/MS	By MS/MS	By MS/MS	By MS/MS	22.8	22.8	15.4	22.8	315120000	49885000	115820000	64810000	84609000	63178000	115360000	82938000	111910000	5	4	4
sp|P36578|RL4_HUMAN	sp|P36578|RL4_HUMAN	1	1	1	>sp|P36578|RL4_HUMAN 60S ribosomal protein L4 OS=Homo sapiens OX=9606 GN=RPL4 PE=1 SV=5	1	1	1	1	1	1	1	1	1	1	1	1	1	1	1	1	2.6	2.6	2.6	47.697	427	427	0.0044643	6.4022	By MS/MS	By MS/MS	By MS/MS	By MS/MS	2.6	2.6	2.6	2.6	36042000	6953200	8213400	14339000	6536900	10082000	8944600	14339000	8508200	1	1	1
sp|P37108|SRP14_HUMAN	sp|P37108|SRP14_HUMAN	4	4	4	>sp|P37108|SRP14_HUMAN Signal recognition particle 14 kDa protein OS=Homo sapiens OX=9606 GN=SRP14 PE=1 SV=2	1	4	4	4	3	4	4	4	3	4	4	4	3	4	4	4	48.5	48.5	48.5	14.57	136	136	0	32.468	By MS/MS	By MS/MS	By MS/MS	By MS/MS	41.2	48.5	48.5	48.5	148110000	26593000	43279000	50288000	27953000	46673000	45312000	45863000	34512000	3	4	5
sp|P38646|GRP75_HUMAN	sp|P38646|GRP75_HUMAN	7	7	7	>sp|P38646|GRP75_HUMAN Stress-70 protein, mitochondrial OS=Homo sapiens OX=9606 GN=HSPA9 PE=1 SV=2	1	7	7	7	6	5	7	6	6	5	7	6	6	5	7	6	14.1	14.1	14.1	73.68	679	679	0	48.603	By MS/MS	By MS/MS	By MS/MS	By MS/MS	12.1	9.7	14.1	12.5	134740000	31744000	30068000	45532000	27392000	44435000	40143000	38999000	36377000	2	1	6
sp|P39019|RS19_HUMAN	sp|P39019|RS19_HUMAN	9	9	9	>sp|P39019|RS19_HUMAN 40S ribosomal protein S19 OS=Homo sapiens OX=9606 GN=RPS19 PE=1 SV=2	1	9	9	9	9	9	9	9	9	9	9	9	9	9	9	9	38.6	38.6	38.6	16.06	145	145	0	89.802	By MS/MS	By MS/MS	By MS/MS	By MS/MS	38.6	38.6	38.6	38.6	1602000000	308290000	554790000	374760000	364130000	452820000	546100000	372820000	521240000	12	10	10
sp|P39023|RL3_HUMAN	sp|P39023|RL3_HUMAN	6	6	6	>sp|P39023|RL3_HUMAN 60S ribosomal protein L3 OS=Homo sapiens OX=9606 GN=RPL3 PE=1 SV=2	1	6	6	6	3	2	6	5	3	2	6	5	3	2	6	5	22.1	22.1	22.1	46.108	403	403	0	49.124	By MS/MS	By MS/MS	By MS/MS	By MS/MS	14.4	11.4	22.1	18.9	49492000	1735800	6158300	26803000	14794000	3873500	13968000	25544000	11897000	1	1	6
sp|P39748|FEN1_HUMAN	sp|P39748|FEN1_HUMAN	1	1	1	>sp|P39748|FEN1_HUMAN Flap endonuclease 1 OS=Homo sapiens OX=9606 GN=FEN1 PE=1 SV=1	1	1	1	1	0	1	1	1	0	1	1	1	0	1	1	1	5.3	5.3	5.3	42.592	380	380	0	12.196	By matching	By matching	By matching	By MS/MS	0	5.3	5.3	5.3	8568800	0	3072000	2895900	2600900	0	3215000	2991200	3420300	0	0	0
sp|P40429|RL13A_HUMAN	sp|P40429|RL13A_HUMAN	1	1	1	>sp|P40429|RL13A_HUMAN 60S ribosomal protein L13a OS=Homo sapiens OX=9606 GN=RPL13A PE=1 SV=2	1	1	1	1	1	1	0	1	1	1	0	1	1	1	0	1	5.4	5.4	5.4	23.577	203	203	0.0043478	6.2117	By matching	By matching	By matching	By MS/MS	5.4	5.4	0	5.4	1683300	560140	528470	0	594720	744830	627000	0	789910	0	0	0
sp|P41091|IF2G_HUMAN;sp|Q2VIR3|IF2GL_HUMAN	sp|P41091|IF2G_HUMAN;sp|Q2VIR3|IF2GL_HUMAN	3;2	3;2	3;2	>sp|P41091|IF2G_HUMAN Eukaryotic translation initiation factor 2 subunit 3 OS=Homo sapiens OX=9606 GN=EIF2S3 PE=1 SV=3;>sp|Q2VIR3|IF2GL_HUMAN Eukaryotic translation initiation factor 2 subunit 3B OS=Homo sapiens OX=9606 GN=EIF2S3B PE=2 SV=2	2	3	3	3	0	2	1	3	0	2	1	3	0	2	1	3	11	11	11	51.109	472	472;472	0	18.627	By matching	By MS/MS	By MS/MS	By MS/MS	0	8.1	5.3	11	19577000	0	7879800	2255400	9442000	0	8338100	6565300	8222600	0	2	1
sp|P42766|RL35_HUMAN	sp|P42766|RL35_HUMAN	3	3	3	>sp|P42766|RL35_HUMAN 60S ribosomal protein L35 OS=Homo sapiens OX=9606 GN=RPL35 PE=1 SV=2	1	3	3	3	3	2	2	3	3	2	2	3	3	2	2	3	22.8	22.8	22.8	14.551	123	123	0	65.259	By MS/MS	By MS/MS	By MS/MS	By MS/MS	22.8	18.7	18.7	22.8	1322400000	370910000	278480000	404650000	268390000	508920000	313950000	442010000	330160000	5	3	5
sp|P46776|RL27A_HUMAN	sp|P46776|RL27A_HUMAN	2	2	2	>sp|P46776|RL27A_HUMAN 60S ribosomal protein L27a OS=Homo sapiens OX=9606 GN=RPL27A PE=1 SV=2	1	2	2	2	2	2	2	2	2	2	2	2	2	2	2	2	14.2	14.2	14.2	16.561	148	148	0	11.337	By MS/MS	By matching	By MS/MS	By MS/MS	14.2	14.2	14.2	14.2	64677000	14421000	15978000	18117000	16161000	21600000	17102000	17178000	21582000	1	0	2
sp|P46782|RS5_HUMAN	sp|P46782|RS5_HUMAN	6	6	6	>sp|P46782|RS5_HUMAN 40S ribosomal protein S5 OS=Homo sapiens OX=9606 GN=RPS5 PE=1 SV=4	1	6	6	6	3	6	4	5	3	6	4	5	3	6	4	5	27.5	27.5	27.5	22.876	204	204	0	57.171	By MS/MS	By MS/MS	By MS/MS	By MS/MS	22.1	27.5	26.5	27.5	273040000	37484000	100790000	56295000	78473000	64773000	97551000	55593000	104630000	3	5	3
sp|P47914|RL29_HUMAN	sp|P47914|RL29_HUMAN	1	1	1	>sp|P47914|RL29_HUMAN 60S ribosomal protein L29 OS=Homo sapiens OX=9606 GN=RPL29 PE=1 SV=2	1	1	1	1	1	1	1	1	1	1	1	1	1	1	1	1	9.4	9.4	9.4	17.752	159	159	0	6.5335	By matching	By matching	By MS/MS	By MS/MS	9.4	9.4	9.4	9.4	40308000	8255900	8977500	14190000	8885000	11411000	9970800	14391000	11728000	0	0	1
sp|P47985|UCRI_HUMAN;sp|P0C7P4|UCRIL_HUMAN	sp|P47985|UCRI_HUMAN;sp|P0C7P4|UCRIL_HUMAN	2;1	2;1	2;1	>sp|P47985|UCRI_HUMAN Cytochrome b-c1 complex subunit Rieske, mitochondrial OS=Homo sapiens OX=9606 GN=UQCRFS1 PE=1 SV=2;>sp|P0C7P4|UCRIL_HUMAN Putative cytochrome b-c1 complex subunit Rieske-like protein 1 OS=Homo sapiens OX=9606 GN=UQCRFS1P1 PE=5 SV=1	2	2	2	2	1	1	1	2	1	1	1	2	1	1	1	2	11.3	11.3	11.3	29.668	274	274;283	0	11.897	By matching	By matching	By MS/MS	By MS/MS	3.3	3.3	3.3	11.3	15313000	2544800	3185100	3407200	6176200	4954900	4804100	4761400	4084000	0	0	0
sp|P48047|ATPO_HUMAN	sp|P48047|ATPO_HUMAN	8	8	8	>sp|P48047|ATPO_HUMAN ATP synthase subunit O, mitochondrial OS=Homo sapiens OX=9606 GN=ATP5PO PE=1 SV=1	1	8	8	8	7	8	8	8	7	8	8	8	7	8	8	8	54.5	54.5	54.5	23.277	213	213	0	169.83	By MS/MS	By MS/MS	By MS/MS	By MS/MS	47.9	54.5	54.5	54.5	874160000	81806000	284030000	241820000	266500000	140230000	307560000	232220000	336620000	5	9	10
sp|P49411|EFTU_HUMAN	sp|P49411|EFTU_HUMAN	3	3	3	>sp|P49411|EFTU_HUMAN Elongation factor Tu, mitochondrial OS=Homo sapiens OX=9606 GN=TUFM PE=1 SV=2	1	3	3	3	3	3	3	3	3	3	3	3	3	3	3	3	10	10	10	49.541	452	452	0	20.87	By MS/MS	By MS/MS	By MS/MS	By MS/MS	10	10	10	10	31280000	7590600	7704000	8613100	7372200	10993000	8601600	8790900	9219000	2	1	2
sp|P49458|SRP09_HUMAN	sp|P49458|SRP09_HUMAN	1	1	1	>sp|P49458|SRP09_HUMAN Signal recognition particle 9 kDa protein OS=Homo sapiens OX=9606 GN=SRP9 PE=1 SV=2	1	1	1	1	1	1	1	1	1	1	1	1	1	1	1	1	12.8	12.8	12.8	10.112	86	86	0	7.0488	By MS/MS	By MS/MS	By MS/MS	By MS/MS	12.8	12.8	12.8	12.8	29332000	6064600	8583900	9563500	5120300	8793200	9348000	9563500	6664300	1	1	1
sp|P49720|PSB3_HUMAN	sp|P49720|PSB3_HUMAN	1	1	1	>sp|P49720|PSB3_HUMAN Proteasome subunit beta type-3 OS=Homo sapiens OX=9606 GN=PSMB3 PE=1 SV=2	1	1	1	1	1	1	1	1	1	1	1	1	1	1	1	1	8.8	8.8	8.8	22.949	205	205	0	7.653	By matching	By MS/MS	By MS/MS	By MS/MS	8.8	8.8	8.8	8.8	5905900	1145500	1475600	2032600	1252200	1660900	1606900	2032600	1629900	0	1	1
sp|P50454|SERPH_HUMAN	sp|P50454|SERPH_HUMAN	1	1	1	>sp|P50454|SERPH_HUMAN Serpin H1 OS=Homo sapiens OX=9606 GN=SERPINH1 PE=1 SV=2	1	1	1	1	0	0	1	1	0	0	1	1	0	0	1	1	6.2	6.2	6.2	46.44	418	418	0	7.6246	By matching	By matching	By MS/MS	By MS/MS	0	0	6.2	6.2	2868400	0	0	1658200	1210200	0	0	1658200	1575200	0	0	1
sp|P51636|CAV2_HUMAN	sp|P51636|CAV2_HUMAN	3	3	3	>sp|P51636|CAV2_HUMAN Caveolin-2 OS=Homo sapiens OX=9606 GN=CAV2 PE=1 SV=2	1	3	3	3	3	3	3	3	3	3	3	3	3	3	3	3	28.4	28.4	28.4	18.291	162	162	0	35.012	By MS/MS	By MS/MS	By MS/MS	By MS/MS	28.4	28.4	28.4	28.4	187910000	60116000	34800000	56986000	36011000	86029000	37743000	57959000	47187000	5	2	4
sp|P52926|HMGA2_HUMAN	sp|P52926|HMGA2_HUMAN	2	2	2	>sp|P52926|HMGA2_HUMAN High mobility group protein HMGI-C OS=Homo sapiens OX=9606 GN=HMGA2 PE=1 SV=1	1	2	2	2	1	2	1	1	1	2	1	1	1	2	1	1	33	33	33	11.832	109	109	0	14.488	By matching	By MS/MS	By MS/MS	By MS/MS	11.9	33	11.9	11.9	8568300	2597700	2173600	2724100	1073000	3050400	2418200	2928200	1857400	0	1	1
sp|P53007|TXTP_HUMAN	sp|P53007|TXTP_HUMAN	1	1	1	>sp|P53007|TXTP_HUMAN Tricarboxylate transport protein, mitochondrial OS=Homo sapiens OX=9606 GN=SLC25A1 PE=1 SV=2	1	1	1	1	0	1	0	1	0	1	0	1	0	1	0	1	3.9	3.9	3.9	34.012	311	311	0	6.5841	By matching	By MS/MS	By matching	By MS/MS	0	3.9	0	3.9	10151000	0	4941200	0	5209500	0	5381100	0	6780500	0	1	0
sp|P55072|TERA_HUMAN	sp|P55072|TERA_HUMAN	7	7	7	>sp|P55072|TERA_HUMAN Transitional endoplasmic reticulum ATPase OS=Homo sapiens OX=9606 GN=VCP PE=1 SV=4	1	7	7	7	7	6	6	6	7	6	6	6	7	6	6	6	15.4	15.4	15.4	89.321	806	806	0	64.299	By MS/MS	By MS/MS	By MS/MS	By MS/MS	15.4	13.6	13.6	13.6	102470000	27153000	25348000	28902000	21063000	42409000	26099000	27819000	26964000	6	4	5
sp|P55145|MANF_HUMAN	sp|P55145|MANF_HUMAN	4	4	4	>sp|P55145|MANF_HUMAN Mesencephalic astrocyte-derived neurotrophic factor OS=Homo sapiens OX=9606 GN=MANF PE=1 SV=3	1	4	4	4	3	4	4	3	3	4	4	3	3	4	4	3	20.3	20.3	20.3	20.7	182	182	0	38.069	By MS/MS	By MS/MS	By MS/MS	By MS/MS	14.8	20.3	20.3	14.8	99587000	9480300	37076000	26061000	26969000	15922000	31832000	22699000	44833000	1	3	5
sp|P56134|ATPK_HUMAN	sp|P56134|ATPK_HUMAN	1	1	1	>sp|P56134|ATPK_HUMAN ATP synthase subunit f, mitochondrial OS=Homo sapiens OX=9606 GN=ATP5MF PE=1 SV=3	1	1	1	1	1	1	1	1	1	1	1	1	1	1	1	1	13.8	13.8	13.8	10.918	94	94	0	7.0205	By MS/MS	By matching	By MS/MS	By MS/MS	13.8	13.8	13.8	13.8	17761000	3039700	4633400	5312400	4775800	4407400	5045900	5312400	6216000	1	0	2
sp|P60709|ACTB_HUMAN;sp|P63261|ACTG_HUMAN;sp|P68133|ACTS_HUMAN;sp|P68032|ACTC_HUMAN;sp|Q6S8J3|POTEE_HUMAN;sp|P63267|ACTH_HUMAN;sp|P62736|ACTA_HUMAN;sp|A5A3E0|POTEF_HUMAN;sp|Q9BYX7|ACTBM_HUMAN;sp|P0CG39|POTEJ_HUMAN;sp|P0CG38|POTEI_HUMAN;sp|Q562R1|ACTBL_HUMAN	sp|P60709|ACTB_HUMAN;sp|P63261|ACTG_HUMAN	13;12;5;5;5;4;4;4;3;3;3;1	13;12;5;5;5;4;4;4;3;3;3;1	13;12;5;5;5;4;4;4;3;3;3;1	>sp|P60709|ACTB_HUMAN Actin, cytoplasmic 1 OS=Homo sapiens OX=9606 GN=ACTB PE=1 SV=1;>sp|P63261|ACTG_HUMAN Actin, cytoplasmic 2 OS=Homo sapiens OX=9606 GN=ACTG1 PE=1 SV=1	12	13	13	13	9	11	10	10	9	11	10	10	9	11	10	10	58.4	58.4	58.4	41.736	375	375;375;377;377;1075;376;377;1075;375;1038;1075;376	0	105.61	By MS/MS	By MS/MS	By MS/MS	By MS/MS	37.9	42.9	38.7	42.4	472830000	119260000	152220000	107380000	93966000	183600000	148720000	119040000	117020000	8	13	10
sp|P60866|RS20_HUMAN	sp|P60866|RS20_HUMAN	2	2	2	>sp|P60866|RS20_HUMAN 40S ribosomal protein S20 OS=Homo sapiens OX=9606 GN=RPS20 PE=1 SV=1	1	2	2	2	1	2	1	2	1	2	1	2	1	2	1	2	19.3	19.3	19.3	13.373	119	119	0	13.474	By MS/MS	By MS/MS	By MS/MS	By MS/MS	10.1	19.3	10.1	19.3	139630000	23915000	48798000	27353000	39569000	38624000	51512000	27939000	48596000	2	1	1
sp|P60903|S10AA_HUMAN	sp|P60903|S10AA_HUMAN	2	2	2	>sp|P60903|S10AA_HUMAN Protein S100-A10 OS=Homo sapiens OX=9606 GN=S100A10 PE=1 SV=2	1	2	2	2	1	2	2	2	1	2	2	2	1	2	2	2	35.1	35.1	35.1	11.203	97	97	0	25.58	By MS/MS	By MS/MS	By MS/MS	By MS/MS	17.5	35.1	35.1	35.1	99835000	15133000	28738000	27751000	28213000	24490000	35561000	25219000	32439000	2	4	2
sp|P61026|RAB10_HUMAN	sp|P61026|RAB10_HUMAN	2	2	2	>sp|P61026|RAB10_HUMAN Ras-related protein Rab-10 OS=Homo sapiens OX=9606 GN=RAB10 PE=1 SV=1	1	2	2	2	2	2	2	2	2	2	2	2	2	2	2	2	11.5	11.5	11.5	22.541	200	200	0	12.845	By MS/MS	By MS/MS	By MS/MS	By MS/MS	11.5	11.5	11.5	11.5	34636000	9915700	9082500	13442000	2195800	10985000	8116000	12899000	8568800	1	0	1
sp|P61247|RS3A_HUMAN	sp|P61247|RS3A_HUMAN	11	11	11	>sp|P61247|RS3A_HUMAN 40S ribosomal protein S3a OS=Homo sapiens OX=9606 GN=RPS3A PE=1 SV=2	1	11	11	11	11	10	9	10	11	10	9	10	11	10	9	10	42.8	42.8	42.8	29.945	264	264	0	104.47	By MS/MS	By MS/MS	By MS/MS	By MS/MS	42.8	39.8	36	39	1886900000	550340000	435560000	543510000	357490000	681520000	464160000	570490000	393150000	9	8	11
sp|P61513|RL37A_HUMAN	sp|P61513|RL37A_HUMAN	3	3	3	>sp|P61513|RL37A_HUMAN 60S ribosomal protein L37a OS=Homo sapiens OX=9606 GN=RPL37A PE=1 SV=2	1	3	3	3	3	3	3	2	3	3	3	2	3	3	3	2	33.7	33.7	33.7	10.275	92	92	0	69.085	By MS/MS	By MS/MS	By MS/MS	By MS/MS	33.7	33.7	33.7	32.6	295530000	76513000	39457000	130930000	48623000	122330000	59086000	116760000	49949000	4	5	6
sp|P61626|LYSC_HUMAN	sp|P61626|LYSC_HUMAN	1	1	1	>sp|P61626|LYSC_HUMAN Lysozyme C OS=Homo sapiens OX=9606 GN=LYZ PE=1 SV=1	1	1	1	1	1	1	1	1	1	1	1	1	1	1	1	1	8.1	8.1	8.1	16.537	148	148	0	6.5116	By matching	By MS/MS	By MS/MS	By MS/MS	8.1	8.1	8.1	8.1	25317000	4221700	5678900	8133600	7282500	6121100	6184500	8133600	9478600	0	1	1
sp|P62081|RS7_HUMAN	sp|P62081|RS7_HUMAN	10	10	10	>sp|P62081|RS7_HUMAN 40S ribosomal protein S7 OS=Homo sapiens OX=9606 GN=RPS7 PE=1 SV=1	1	10	10	10	8	10	8	9	8	10	8	9	8	10	8	9	57.2	57.2	57.2	22.127	194	194	0	175.72	By MS/MS	By MS/MS	By MS/MS	By MS/MS	52.6	57.2	52.1	56.7	2178300000	397950000	697430000	589720000	493200000	466060000	771690000	656830000	636860000	14	17	15
sp|P62241|RS8_HUMAN	sp|P62241|RS8_HUMAN	2	2	2	>sp|P62241|RS8_HUMAN 40S ribosomal protein S8 OS=Homo sapiens OX=9606 GN=RPS8 PE=1 SV=2	1	2	2	2	2	2	2	2	2	2	2	2	2	2	2	2	11.5	11.5	11.5	24.205	208	208	0	173.63	By MS/MS	By MS/MS	By MS/MS	By MS/MS	11.5	11.5	11.5	11.5	110880000	26660000	26658000	36746000	20816000	38989000	28999000	38379000	25158000	2	2	2
sp|P62244|RS15A_HUMAN	sp|P62244|RS15A_HUMAN	2	2	2	>sp|P62244|RS15A_HUMAN 40S ribosomal protein S15a OS=Homo sapiens OX=9606 GN=RPS15A PE=1 SV=2	1	2	2	2	2	2	2	2	2	2	2	2	2	2	2	2	17.7	17.7	17.7	14.839	130	130	0	13.833	By MS/MS	By MS/MS	By MS/MS	By MS/MS	17.7	17.7	17.7	17.7	137080000	31483000	37299000	42291000	26003000	44293000	42210000	41977000	33924000	1	1	2
sp|P62249|RS16_HUMAN	sp|P62249|RS16_HUMAN	4	4	4	>sp|P62249|RS16_HUMAN 40S ribosomal protein S16 OS=Homo sapiens OX=9606 GN=RPS16 PE=1 SV=2	1	4	4	4	3	4	4	3	3	4	4	3	3	4	4	3	30.1	30.1	30.1	16.445	146	146	0	105.02	By MS/MS	By MS/MS	By MS/MS	By MS/MS	21.9	30.1	30.1	21.9	549410000	142700000	137210000	182510000	86986000	209950000	144840000	172920000	124350000	4	5	6
sp|P62263|RS14_HUMAN	sp|P62263|RS14_HUMAN	6	6	6	>sp|P62263|RS14_HUMAN 40S ribosomal protein S14 OS=Homo sapiens OX=9606 GN=RPS14 PE=1 SV=3	1	6	6	6	5	6	5	5	5	6	5	5	5	6	5	5	38.4	38.4	38.4	16.273	151	151	0	59.239	By MS/MS	By MS/MS	By MS/MS	By MS/MS	37.7	38.4	37.1	37.1	551420000	122940000	158780000	182020000	87687000	179920000	162010000	178200000	115250000	6	7	7
sp|P62266|RS23_HUMAN	sp|P62266|RS23_HUMAN	2	2	2	>sp|P62266|RS23_HUMAN 40S ribosomal protein S23 OS=Homo sapiens OX=9606 GN=RPS23 PE=1 SV=3	1	2	2	2	2	1	1	2	2	1	1	2	2	1	1	2	26.6	26.6	26.6	15.807	143	143	0	13.917	By MS/MS	By MS/MS	By MS/MS	By MS/MS	26.6	7.7	7.7	26.6	93659000	24520000	17158000	31563000	20419000	30656000	19997000	33778000	27944000	1	1	2
sp|P62269|RS18_HUMAN	sp|P62269|RS18_HUMAN	10	10	10	>sp|P62269|RS18_HUMAN 40S ribosomal protein S18 OS=Homo sapiens OX=9606 GN=RPS18 PE=1 SV=3	1	10	10	10	10	10	10	10	10	10	10	10	10	10	10	10	57.9	57.9	57.9	17.718	152	152	0	110.03	By MS/MS	By MS/MS	By MS/MS	By MS/MS	57.9	57.9	57.9	57.9	3175100000	972580000	655970000	992550000	553970000	1355800000	741720000	912070000	697290000	13	11	15
sp|P62273|RS29_HUMAN	sp|P62273|RS29_HUMAN	1	1	1	>sp|P62273|RS29_HUMAN 40S ribosomal protein S29 OS=Homo sapiens OX=9606 GN=RPS29 PE=1 SV=2	1	1	1	1	1	1	1	1	1	1	1	1	1	1	1	1	19.6	19.6	19.6	6.6767	56	56	0	12.024	By MS/MS	By MS/MS	By MS/MS	By MS/MS	19.6	19.6	19.6	19.6	213120000	53084000	61593000	61964000	36481000	76967000	67077000	61964000	46726000	1	2	1
sp|P62277|RS13_HUMAN	sp|P62277|RS13_HUMAN	4	4	4	>sp|P62277|RS13_HUMAN 40S ribosomal protein S13 OS=Homo sapiens OX=9606 GN=RPS13 PE=1 SV=2	1	4	4	4	4	3	3	3	4	3	3	3	4	3	3	3	24.5	24.5	24.5	17.222	151	151	0	36.52	By MS/MS	By MS/MS	By MS/MS	By MS/MS	24.5	18.5	18.5	18.5	332750000	60351000	93576000	105120000	73707000	87052000	104290000	102920000	96199000	3	4	4
sp|P62280|RS11_HUMAN	sp|P62280|RS11_HUMAN	2	2	2	>sp|P62280|RS11_HUMAN 40S ribosomal protein S11 OS=Homo sapiens OX=9606 GN=RPS11 PE=1 SV=3	1	2	2	2	2	2	2	2	2	2	2	2	2	2	2	2	18.4	18.4	18.4	18.431	158	158	0	21.374	By MS/MS	By MS/MS	By MS/MS	By MS/MS	18.4	18.4	18.4	18.4	99392000	24257000	18978000	38533000	17624000	35390000	20910000	37893000	23117000	1	1	2
sp|P62424|RL7A_HUMAN	sp|P62424|RL7A_HUMAN	1	1	1	>sp|P62424|RL7A_HUMAN 60S ribosomal protein L7a OS=Homo sapiens OX=9606 GN=RPL7A PE=1 SV=2	1	1	1	1	0	1	0	0	0	1	0	0	0	1	0	0	4.1	4.1	4.1	29.995	266	266	0.004386	6.2921	By matching	By MS/MS	By matching	By matching	0	4.1	0	0	10822000	0	10822000	0	0	0	11785000	0	0	0	2	0
sp|P62701|RS4X_HUMAN;sp|P22090|RS4Y1_HUMAN;sp|Q8TD47|RS4Y2_HUMAN	sp|P62701|RS4X_HUMAN	11;5;4	11;5;4	11;5;4	>sp|P62701|RS4X_HUMAN 40S ribosomal protein S4, X isoform OS=Homo sapiens OX=9606 GN=RPS4X PE=1 SV=2	3	11	11	11	11	11	11	10	11	11	11	10	11	11	11	10	42.6	42.6	42.6	29.597	263	263;263;263	0	128.92	By MS/MS	By MS/MS	By MS/MS	By MS/MS	42.6	42.6	42.6	41.8	1623900000	429960000	413100000	509620000	271180000	545720000	446700000	521210000	329610000	16	15	16
sp|P62750|RL23A_HUMAN	sp|P62750|RL23A_HUMAN	6	6	6	>sp|P62750|RL23A_HUMAN 60S ribosomal protein L23a OS=Homo sapiens OX=9606 GN=RPL23A PE=1 SV=1	1	6	6	6	6	6	6	6	6	6	6	6	6	6	6	6	37.2	37.2	37.2	17.695	156	156	0	118.08	By MS/MS	By MS/MS	By MS/MS	By MS/MS	37.2	37.2	37.2	37.2	1393100000	361410000	290640000	504440000	236610000	497620000	346310000	479150000	296580000	7	5	10
sp|P62753|RS6_HUMAN	sp|P62753|RS6_HUMAN	2	2	2	>sp|P62753|RS6_HUMAN 40S ribosomal protein S6 OS=Homo sapiens OX=9606 GN=RPS6 PE=1 SV=1	1	2	2	2	2	2	2	2	2	2	2	2	2	2	2	2	9.6	9.6	9.6	28.68	249	249	0	12.638	By MS/MS	By matching	By MS/MS	By MS/MS	9.6	9.6	9.6	9.6	69532000	17621000	16758000	23408000	11745000	26125000	17269000	24208000	14891000	2	0	1
sp|P62826|RAN_HUMAN	sp|P62826|RAN_HUMAN	4	4	4	>sp|P62826|RAN_HUMAN GTP-binding nuclear protein Ran OS=Homo sapiens OX=9606 GN=RAN PE=1 SV=3	1	4	4	4	2	4	2	2	2	4	2	2	2	4	2	2	19.9	19.9	19.9	24.423	216	216	0	25.411	By MS/MS	By MS/MS	By MS/MS	By matching	11.1	19.9	11.1	11.1	37023000	5461800	18121000	7878100	5561500	10043000	13449000	10044000	9234100	2	5	2
sp|P62829|RL23_HUMAN	sp|P62829|RL23_HUMAN	4	4	4	>sp|P62829|RL23_HUMAN 60S ribosomal protein L23 OS=Homo sapiens OX=9606 GN=RPL23 PE=1 SV=1	1	4	4	4	4	4	4	4	4	4	4	4	4	4	4	4	45	45	45	14.865	140	140	0	74.563	By MS/MS	By MS/MS	By MS/MS	By MS/MS	45	45	45	45	583540000	178460000	106550000	226030000	72503000	203460000	97901000	271110000	93517000	6	5	8
sp|P62847|RS24_HUMAN	sp|P62847|RS24_HUMAN	3	3	3	>sp|P62847|RS24_HUMAN 40S ribosomal protein S24 OS=Homo sapiens OX=9606 GN=RPS24 PE=1 SV=1	1	3	3	3	3	3	3	3	3	3	3	3	3	3	3	3	26.3	26.3	26.3	15.423	133	133	0	18.369	By MS/MS	By MS/MS	By MS/MS	By MS/MS	26.3	26.3	26.3	26.3	131710000	49857000	24478000	37233000	20139000	56749000	26362000	37162000	20884000	4	0	2
sp|P62851|RS25_HUMAN	sp|P62851|RS25_HUMAN	4	4	4	>sp|P62851|RS25_HUMAN 40S ribosomal protein S25 OS=Homo sapiens OX=9606 GN=RPS25 PE=1 SV=1	1	4	4	4	4	4	4	4	4	4	4	4	4	4	4	4	24	24	24	13.742	125	125	0	116.34	By MS/MS	By MS/MS	By MS/MS	By MS/MS	24	24	24	24	1336500000	452920000	225090000	461650000	196840000	649920000	252840000	459310000	257590000	7	6	7
sp|P62857|RS28_HUMAN	sp|P62857|RS28_HUMAN	1	1	1	>sp|P62857|RS28_HUMAN 40S ribosomal protein S28 OS=Homo sapiens OX=9606 GN=RPS28 PE=1 SV=1	1	1	1	1	1	1	1	1	1	1	1	1	1	1	1	1	17.4	17.4	17.4	7.8409	69	69	0.0042553	6.035	By MS/MS	By MS/MS	By MS/MS	By matching	17.4	17.4	17.4	17.4	16796000	6072500	0	6937700	3785600	8804700	0	6937700	4927100	1	1	1
sp|P62861|RS30_HUMAN	sp|P62861|RS30_HUMAN	2	2	2	>sp|P62861|RS30_HUMAN 40S ribosomal protein S30 OS=Homo sapiens OX=9606 GN=FAU PE=1 SV=1	1	2	2	2	2	2	2	2	2	2	2	2	2	2	2	2	18.6	18.6	18.6	6.6478	59	59	0	14.585	By MS/MS	By MS/MS	By MS/MS	By MS/MS	18.6	18.6	18.6	18.6	950340000	386960000	179600000	284040000	99748000	580460000	194220000	257850000	137970000	4	3	4
sp|P62888|RL30_HUMAN	sp|P62888|RL30_HUMAN	3	3	3	>sp|P62888|RL30_HUMAN 60S ribosomal protein L30 OS=Homo sapiens OX=9606 GN=RPL30 PE=1 SV=2	1	3	3	3	3	3	3	3	3	3	3	3	3	3	3	3	40.9	40.9	40.9	12.784	115	115	0	55.553	By MS/MS	By MS/MS	By MS/MS	By MS/MS	40.9	40.9	40.9	40.9	123560000	20628000	36347000	30157000	36428000	34516000	34983000	34119000	43445000	3	3	3
sp|Q59GN2|R39L5_HUMAN;sp|P62891|RL39_HUMAN	sp|Q59GN2|R39L5_HUMAN;sp|P62891|RL39_HUMAN	1;1	1;1	1;1	>sp|Q59GN2|R39L5_HUMAN Putative 60S ribosomal protein L39-like 5 OS=Homo sapiens OX=9606 GN=RPL39P5 PE=5 SV=2;>sp|P62891|RL39_HUMAN 60S ribosomal protein L39 OS=Homo sapiens OX=9606 GN=RPL39 PE=1 SV=2	2	1	1	1	1	1	1	1	1	1	1	1	1	1	1	1	19.6	19.6	19.6	6.3225	51	51;51	0	153.92	By MS/MS	By MS/MS	By MS/MS	By MS/MS	19.6	19.6	19.6	19.6	167050000	79315000	26029000	45226000	16483000	115000000	28347000	45226000	21453000	1	1	1
sp|P62899|RL31_HUMAN	sp|P62899|RL31_HUMAN	4	4	4	>sp|P62899|RL31_HUMAN 60S ribosomal protein L31 OS=Homo sapiens OX=9606 GN=RPL31 PE=1 SV=1	1	4	4	4	4	4	4	4	4	4	4	4	4	4	4	4	32	32	32	14.463	125	125	0	47.345	By MS/MS	By MS/MS	By MS/MS	By MS/MS	32	32	32	32	2672500000	601360000	561840000	1034700000	474570000	921470000	591960000	965360000	657360000	5	6	7
sp|P62910|RL32_HUMAN	sp|P62910|RL32_HUMAN	1	1	1	>sp|P62910|RL32_HUMAN 60S ribosomal protein L32 OS=Homo sapiens OX=9606 GN=RPL32 PE=1 SV=2	1	1	1	1	0	0	1	1	0	0	1	1	0	0	1	1	9.6	9.6	9.6	15.86	135	135	0	7.2909	By matching	By matching	By MS/MS	By MS/MS	0	0	9.6	9.6	41491000	0	0	26739000	14751000	0	0	19541000	26398000	0	0	2
sp|P62913|RL11_HUMAN	sp|P62913|RL11_HUMAN	2	2	2	>sp|P62913|RL11_HUMAN 60S ribosomal protein L11 OS=Homo sapiens OX=9606 GN=RPL11 PE=1 SV=2	1	2	2	2	2	2	2	2	2	2	2	2	2	2	2	2	14.6	14.6	14.6	20.252	178	178	0	33.278	By MS/MS	By MS/MS	By MS/MS	By MS/MS	14.6	14.6	14.6	14.6	121410000	27608000	33099000	34915000	25792000	33559000	38878000	38530000	33593000	3	2	2
sp|P62917|RL8_HUMAN	sp|P62917|RL8_HUMAN	4	4	4	>sp|P62917|RL8_HUMAN 60S ribosomal protein L8 OS=Homo sapiens OX=9606 GN=RPL8 PE=1 SV=2	1	4	4	4	3	3	4	3	3	3	4	3	3	3	4	3	22.6	22.6	22.6	28.024	257	257	0	37.084	By MS/MS	By MS/MS	By MS/MS	By MS/MS	22.2	22.2	22.6	16.3	198260000	38239000	42702000	86328000	30993000	57498000	44788000	78565000	47762000	3	2	5
sp|P62979|RS27A_HUMAN;sp|P62987|RL40_HUMAN;sp|P0CG47|UBB_HUMAN;sp|P0CG48|UBC_HUMAN	sp|P62979|RS27A_HUMAN;sp|P62987|RL40_HUMAN;sp|P0CG47|UBB_HUMAN;sp|P0CG48|UBC_HUMAN	4;2;2;2	4;2;2;2	4;2;2;2	>sp|P62979|RS27A_HUMAN Ubiquitin-40S ribosomal protein S27a OS=Homo sapiens OX=9606 GN=RPS27A PE=1 SV=2;>sp|P62987|RL40_HUMAN Ubiquitin-60S ribosomal protein L40 OS=Homo sapiens OX=9606 GN=UBA52 PE=1 SV=2;>sp|P0CG47|UBB_HUMAN Polyubiquitin-B OS=Homo sapien	4	4	4	4	4	4	4	4	4	4	4	4	4	4	4	4	36.5	36.5	36.5	17.965	156	156;128;229;685	0	57.698	By MS/MS	By MS/MS	By MS/MS	By MS/MS	36.5	36.5	36.5	36.5	261340000	81740000	50055000	88825000	40720000	106230000	55393000	104200000	49026000	3	4	4
sp|P63173|RL38_HUMAN	sp|P63173|RL38_HUMAN	4	4	4	>sp|P63173|RL38_HUMAN 60S ribosomal protein L38 OS=Homo sapiens OX=9606 GN=RPL38 PE=1 SV=2	1	4	4	4	4	4	4	4	4	4	4	4	4	4	4	4	35.7	35.7	35.7	8.2178	70	70	0	46.559	By MS/MS	By MS/MS	By MS/MS	By MS/MS	35.7	35.7	35.7	35.7	694350000	206550000	168780000	210470000	108540000	291520000	177970000	217460000	148090000	4	3	4
sp|P63244|RACK1_HUMAN	sp|P63244|RACK1_HUMAN	3	3	3	>sp|P63244|RACK1_HUMAN Receptor of activated protein C kinase 1 OS=Homo sapiens OX=9606 GN=RACK1 PE=1 SV=3	1	3	3	3	3	1	2	1	3	1	2	1	3	1	2	1	17.4	17.4	17.4	35.076	317	317	0	21.911	By MS/MS	By MS/MS	By MS/MS	By MS/MS	17.4	3.8	8.8	3.8	48821000	26853000	5435500	11092000	5440500	27697000	10093000	13163000	12074000	3	1	1
sp|Q5VTE0|EF1A3_HUMAN;sp|P68104|EF1A1_HUMAN;sp|Q05639|EF1A2_HUMAN	sp|Q5VTE0|EF1A3_HUMAN;sp|P68104|EF1A1_HUMAN	5;5;2	5;5;2	5;5;2	>sp|Q5VTE0|EF1A3_HUMAN Putative elongation factor 1-alpha-like 3 OS=Homo sapiens OX=9606 GN=EEF1A1P5 PE=5 SV=1;>sp|P68104|EF1A1_HUMAN Elongation factor 1-alpha 1 OS=Homo sapiens OX=9606 GN=EEF1A1 PE=1 SV=1	3	5	5	5	4	5	4	5	4	5	4	5	4	5	4	5	18.4	18.4	18.4	50.184	462	462;462;463	0	31.992	By MS/MS	By MS/MS	By MS/MS	By MS/MS	13.2	18.4	13.2	18.4	85492000	13273000	26148000	19032000	27038000	20025000	30168000	18865000	32887000	2	4	3
sp|Q9BQE3|TBA1C_HUMAN;sp|Q71U36|TBA1A_HUMAN;sp|P68363|TBA1B_HUMAN;sp|P68366|TBA4A_HUMAN;sp|Q9NY65|TBA8_HUMAN;sp|Q6PEY2|TBA3E_HUMAN;sp|P0DPH8|TBA3D_HUMAN;sp|P0DPH7|TBA3C_HUMAN	sp|Q9BQE3|TBA1C_HUMAN;sp|Q71U36|TBA1A_HUMAN;sp|P68363|TBA1B_HUMAN;sp|P68366|TBA4A_HUMAN;sp|Q9NY65|TBA8_HUMAN;sp|Q6PEY2|TBA3E_HUMAN;sp|P0DPH8|TBA3D_HUMAN;sp|P0DPH7|TBA3C_HUMAN	2;2;2;1;1;1;1;1	2;2;2;1;1;1;1;1	2;2;2;1;1;1;1;1	>sp|Q9BQE3|TBA1C_HUMAN Tubulin alpha-1C chain OS=Homo sapiens OX=9606 GN=TUBA1C PE=1 SV=1;>sp|Q71U36|TBA1A_HUMAN Tubulin alpha-1A chain OS=Homo sapiens OX=9606 GN=TUBA1A PE=1 SV=1;>sp|P68363|TBA1B_HUMAN Tubulin alpha-1B chain OS=Homo sapiens OX=9606 GN=TUB	8	2	2	2	2	1	0	2	2	1	0	2	2	1	0	2	6.5	6.5	6.5	49.895	449	449;451;451;448;449;450;450;450	0	12.03	By matching	By MS/MS	By matching	By MS/MS	6.5	3.3	0	6.5	17180000	7411500	4176500	0	5592200	6228600	11671000	0	4673500	0	1	0
sp|P68371|TBB4B_HUMAN;sp|P07437|TBB5_HUMAN;sp|P04350|TBB4A_HUMAN;sp|Q9BVA1|TBB2B_HUMAN;sp|Q13885|TBB2A_HUMAN;sp|Q13509|TBB3_HUMAN	sp|P68371|TBB4B_HUMAN;sp|P07437|TBB5_HUMAN;sp|P04350|TBB4A_HUMAN;sp|Q9BVA1|TBB2B_HUMAN;sp|Q13885|TBB2A_HUMAN;sp|Q13509|TBB3_HUMAN	2;1;1;1;1;1	2;1;1;1;1;1	2;1;1;1;1;1	>sp|P68371|TBB4B_HUMAN Tubulin beta-4B chain OS=Homo sapiens OX=9606 GN=TUBB4B PE=1 SV=1;>sp|P07437|TBB5_HUMAN Tubulin beta chain OS=Homo sapiens OX=9606 GN=TUBB PE=1 SV=2;>sp|P04350|TBB4A_HUMAN Tubulin beta-4A chain OS=Homo sapiens OX=9606 GN=TUBB4A PE=1	6	2	2	2	1	1	2	2	1	1	2	2	1	1	2	2	7.9	7.9	7.9	49.83	445	445;444;444;445;445;450	0	23.662	By MS/MS	By MS/MS	By MS/MS	By MS/MS	4	4	7.9	7.9	21394000	2850000	3641500	7140900	7762100	6482000	6220800	5123800	7514900	1	1	2
sp|P81605|DCD_HUMAN	sp|P81605|DCD_HUMAN	3	3	3	>sp|P81605|DCD_HUMAN Dermcidin OS=Homo sapiens OX=9606 GN=DCD PE=1 SV=2	1	3	3	3	3	1	2	2	3	1	2	2	3	1	2	2	22.7	22.7	22.7	11.284	110	110	0	16.949	By MS/MS	By MS/MS	By MS/MS	By MS/MS	22.7	10	12.7	20	68232000	20238000	17198000	18887000	11908000	23061000	24571000	14493000	20333000	2	1	2
sp|P83731|RL24_HUMAN	sp|P83731|RL24_HUMAN	3	3	3	>sp|P83731|RL24_HUMAN 60S ribosomal protein L24 OS=Homo sapiens OX=9606 GN=RPL24 PE=1 SV=1	1	3	3	3	3	3	3	3	3	3	3	3	3	3	3	3	20.4	20.4	20.4	17.779	157	157	0	17.632	By MS/MS	By MS/MS	By MS/MS	By MS/MS	20.4	20.4	20.4	20.4	120660000	29838000	22739000	45832000	22249000	46986000	23802000	43787000	28243000	2	3	2
sp|P84090|ERH_HUMAN	sp|P84090|ERH_HUMAN	1	1	1	>sp|P84090|ERH_HUMAN Enhancer of rudimentary homolog OS=Homo sapiens OX=9606 GN=ERH PE=1 SV=1	1	1	1	1	1	1	1	1	1	1	1	1	1	1	1	1	10.6	10.6	10.6	12.259	104	104	0	19.606	By MS/MS	By matching	By MS/MS	By MS/MS	10.6	10.6	10.6	10.6	11927000	2011600	2250600	3956700	3708200	2916600	2450900	3956700	4826500	1	0	1
sp|Q00059|TFAM_HUMAN	sp|Q00059|TFAM_HUMAN	7	7	7	>sp|Q00059|TFAM_HUMAN Transcription factor A, mitochondrial OS=Homo sapiens OX=9606 GN=TFAM PE=1 SV=1	1	7	7	7	6	5	6	7	6	5	6	7	6	5	6	7	31.7	31.7	31.7	29.096	246	246	0	58.733	By MS/MS	By MS/MS	By MS/MS	By MS/MS	28.9	24	28.9	31.7	545020000	92997000	152580000	150400000	149040000	122660000	178880000	171970000	171890000	3	3	5
sp|Q01469|FABP5_HUMAN	sp|Q01469|FABP5_HUMAN	2	2	2	>sp|Q01469|FABP5_HUMAN Fatty acid-binding protein 5 OS=Homo sapiens OX=9606 GN=FABP5 PE=1 SV=3	1	2	2	2	2	2	2	2	2	2	2	2	2	2	2	2	14.8	14.8	14.8	15.164	135	135	0	39.274	By MS/MS	By MS/MS	By MS/MS	By MS/MS	14.8	14.8	14.8	14.8	33475000	303770	7850900	11754000	13567000	5596900	11016000	8561700	13228000	1	1	1
sp|Q02413|DSG1_HUMAN	sp|Q02413|DSG1_HUMAN	12	12	12	>sp|Q02413|DSG1_HUMAN Desmoglein-1 OS=Homo sapiens OX=9606 GN=DSG1 PE=1 SV=2	1	12	12	12	9	11	10	12	9	11	10	12	9	11	10	12	17.3	17.3	17.3	113.75	1049	1049	0	167.74	By MS/MS	By MS/MS	By MS/MS	By MS/MS	12.1	15.4	14.2	17.3	407550000	75843000	97797000	98832000	135080000	131720000	107950000	109070000	142380000	4	7	7
sp|Q02809|PLOD1_HUMAN	sp|Q02809|PLOD1_HUMAN	19	19	19	>sp|Q02809|PLOD1_HUMAN Procollagen-lysine,2-oxoglutarate 5-dioxygenase 1 OS=Homo sapiens OX=9606 GN=PLOD1 PE=1 SV=2	1	19	19	19	18	15	18	17	18	15	18	17	18	15	18	17	37.6	37.6	37.6	83.549	727	727	0	235.27	By MS/MS	By MS/MS	By MS/MS	By MS/MS	34.9	29.8	34.9	33.3	848160000	222780000	171550000	293130000	160700000	284090000	181110000	269700000	189320000	20	14	18
sp|Q03135|CAV1_HUMAN;sp|P56539|CAV3_HUMAN	sp|Q03135|CAV1_HUMAN	8;1	8;1	8;1	>sp|Q03135|CAV1_HUMAN Caveolin-1 OS=Homo sapiens OX=9606 GN=CAV1 PE=1 SV=4	2	8	8	8	8	8	8	8	8	8	8	8	8	8	8	8	57.3	57.3	57.3	20.471	178	178;151	0	108.08	By MS/MS	By MS/MS	By MS/MS	By MS/MS	57.3	57.3	57.3	57.3	1922600000	483820000	393760000	642250000	402750000	788130000	390350000	604350000	474680000	10	8	12
sp|Q08188|TGM3_HUMAN	sp|Q08188|TGM3_HUMAN	3	3	3	>sp|Q08188|TGM3_HUMAN Protein-glutamine gamma-glutamyltransferase E OS=Homo sapiens OX=9606 GN=TGM3 PE=1 SV=4	1	3	3	3	3	3	1	3	3	3	1	3	3	3	1	3	6.6	6.6	6.6	76.631	693	693	0	22.518	By MS/MS	By MS/MS	By MS/MS	By MS/MS	6.6	6.6	1.9	6.6	37272000	8665900	10440000	4838700	13328000	11628000	11310000	9718000	13464000	2	3	1
sp|Q08211|DHX9_HUMAN	sp|Q08211|DHX9_HUMAN	12	12	12	>sp|Q08211|DHX9_HUMAN ATP-dependent RNA helicase A OS=Homo sapiens OX=9606 GN=DHX9 PE=1 SV=4	1	12	12	12	11	10	12	10	11	10	12	10	11	10	12	10	13.9	13.9	13.9	140.96	1270	1270	0	101.1	By MS/MS	By MS/MS	By MS/MS	By MS/MS	12.4	11.9	13.9	11.2	265420000	91119000	56118000	75074000	43108000	125600000	63467000	77020000	58328000	11	7	9
sp|Q08554|DSC1_HUMAN	sp|Q08554|DSC1_HUMAN	3	3	3	>sp|Q08554|DSC1_HUMAN Desmocollin-1 OS=Homo sapiens OX=9606 GN=DSC1 PE=1 SV=2	1	3	3	3	3	3	3	3	3	3	3	3	3	3	3	3	4.7	4.7	4.7	99.986	894	894	0	22.294	By MS/MS	By MS/MS	By MS/MS	By MS/MS	4.7	4.7	4.7	4.7	157320000	34587000	42445000	39852000	40433000	48393000	43962000	41893000	54602000	2	1	3
sp|Q09666|AHNK_HUMAN	sp|Q09666|AHNK_HUMAN	2	2	2	>sp|Q09666|AHNK_HUMAN Neuroblast differentiation-associated protein AHNAK OS=Homo sapiens OX=9606 GN=AHNAK PE=1 SV=2	1	2	2	2	1	2	2	1	1	2	2	1	1	2	2	1	0.7	0.7	0.7	629.09	5890	5890	0	14.002	By MS/MS	By MS/MS	By matching	By matching	0.3	0.7	0.7	0.3	20298000	2581300	7199900	8434500	2082500	6365600	5770300	5830100	4762400	1	2	0
sp|Q13751|LAMB3_HUMAN	sp|Q13751|LAMB3_HUMAN	5	5	5	>sp|Q13751|LAMB3_HUMAN Laminin subunit beta-3 OS=Homo sapiens OX=9606 GN=LAMB3 PE=1 SV=1	1	5	5	5	5	5	4	5	5	5	4	5	5	5	4	5	7.3	7.3	7.3	129.57	1172	1172	0	35.368	By MS/MS	By MS/MS	By MS/MS	By MS/MS	7.3	7.3	6	7.3	56885000	12616000	14976000	17445000	11849000	20126000	14640000	18231000	14471000	4	3	3
sp|Q13753|LAMC2_HUMAN	sp|Q13753|LAMC2_HUMAN	2	2	2	>sp|Q13753|LAMC2_HUMAN Laminin subunit gamma-2 OS=Homo sapiens OX=9606 GN=LAMC2 PE=1 SV=2	1	2	2	2	2	1	0	1	2	1	0	1	2	1	0	1	2.2	2.2	2.2	130.97	1193	1193	0	11.299	By MS/MS	By matching	By matching	By matching	2.2	0.8	0	0.8	9875200	6737100	1733900	0	1404200	10465000	1521700	0	1497100	2	0	0
sp|Q13835|PKP1_HUMAN	sp|Q13835|PKP1_HUMAN	1	1	1	>sp|Q13835|PKP1_HUMAN Plakophilin-1 OS=Homo sapiens OX=9606 GN=PKP1 PE=1 SV=2	1	1	1	1	1	0	0	1	1	0	0	1	1	0	0	1	2	2	2	82.86	747	747	0	9.9355	By matching	By matching	By matching	By MS/MS	2	0	0	2	8120400	2795200	0	0	5325200	4052800	0	0	6931100	0	0	0
sp|Q13867|BLMH_HUMAN	sp|Q13867|BLMH_HUMAN	3	3	3	>sp|Q13867|BLMH_HUMAN Bleomycin hydrolase OS=Homo sapiens OX=9606 GN=BLMH PE=1 SV=1	1	3	3	3	3	3	3	3	3	3	3	3	3	3	3	3	9.7	9.7	9.7	52.562	455	455	0	20.2	By MS/MS	By MS/MS	By MS/MS	By MS/MS	9.7	9.7	9.7	9.7	56532000	11141000	12988000	15966000	16438000	15504000	13710000	15903000	22541000	1	1	3
sp|Q14331|FRG1_HUMAN	sp|Q14331|FRG1_HUMAN	2	2	2	>sp|Q14331|FRG1_HUMAN Protein FRG1 OS=Homo sapiens OX=9606 GN=FRG1 PE=1 SV=1	1	2	2	2	2	2	2	1	2	2	2	1	2	2	2	1	9.7	9.7	9.7	29.172	258	258	0	12.77	By MS/MS	By MS/MS	By MS/MS	By MS/MS	9.7	9.7	9.7	4.7	41467000	15478000	9440000	13001000	3548800	19589000	9540600	12373000	8838700	1	1	2
sp|Q14512|FGFP1_HUMAN	sp|Q14512|FGFP1_HUMAN	3	3	3	>sp|Q14512|FGFP1_HUMAN Fibroblast growth factor-binding protein 1 OS=Homo sapiens OX=9606 GN=FGFBP1 PE=1 SV=1	1	3	3	3	3	3	3	3	3	3	3	3	3	3	3	3	20.9	20.9	20.9	26.264	234	234	0	48.554	By MS/MS	By MS/MS	By MS/MS	By MS/MS	20.9	20.9	20.9	20.9	206010000	37045000	60066000	66464000	42437000	51851000	67160000	67807000	54007000	4	3	3
sp|Q14554|PDIA5_HUMAN	sp|Q14554|PDIA5_HUMAN	15	15	15	>sp|Q14554|PDIA5_HUMAN Protein disulfide-isomerase A5 OS=Homo sapiens OX=9606 GN=PDIA5 PE=1 SV=1	1	15	15	15	9	14	13	13	9	14	13	13	9	14	13	13	37.4	37.4	37.4	59.594	519	519	0	128.02	By MS/MS	By MS/MS	By MS/MS	By MS/MS	24.5	37.2	34.3	29.7	417830000	39453000	149820000	80122000	148440000	85521000	143690000	94108000	170360000	5	14	9
sp|Q14696|MESD_HUMAN	sp|Q14696|MESD_HUMAN	3	3	3	>sp|Q14696|MESD_HUMAN LRP chaperone MESD OS=Homo sapiens OX=9606 GN=MESD PE=1 SV=2	1	3	3	3	2	3	3	3	2	3	3	3	2	3	3	3	22.2	22.2	22.2	26.076	234	234	0	20.19	By MS/MS	By MS/MS	By MS/MS	By MS/MS	12.8	22.2	22.2	22.2	65477000	6226900	24122000	14154000	20974000	9455700	25465000	14038000	27792000	1	3	3
sp|Q14978|NOLC1_HUMAN	sp|Q14978|NOLC1_HUMAN	1	1	1	>sp|Q14978|NOLC1_HUMAN Nucleolar and coiled-body phosphoprotein 1 OS=Homo sapiens OX=9606 GN=NOLC1 PE=1 SV=2	1	1	1	1	1	0	1	0	1	0	1	0	1	0	1	0	1.6	1.6	1.6	73.602	699	699	0.0044248	6.3439	By MS/MS	By matching	By MS/MS	By matching	1.6	0	1.6	0	18087000	18087000	0	0	0	26225000	0	0	0	1	0	1
sp|Q16630|CPSF6_HUMAN	sp|Q16630|CPSF6_HUMAN	2	2	2	>sp|Q16630|CPSF6_HUMAN Cleavage and polyadenylation specificity factor subunit 6 OS=Homo sapiens OX=9606 GN=CPSF6 PE=1 SV=2	1	2	2	2	2	1	2	1	2	1	2	1	2	1	2	1	7.4	7.4	7.4	59.209	551	551	0	19.001	By MS/MS	By MS/MS	By MS/MS	By MS/MS	7.4	2.9	7.4	2.9	29605000	7812200	7283300	10687000	3822500	9902700	10425000	8053000	6539400	2	1	2
sp|Q16666|IF16_HUMAN	sp|Q16666|IF16_HUMAN	2	2	2	>sp|Q16666|IF16_HUMAN Gamma-interferon-inducible protein 16 OS=Homo sapiens OX=9606 GN=IFI16 PE=1 SV=3	1	2	2	2	2	2	2	2	2	2	2	2	2	2	2	2	4.2	4.2	4.2	88.255	785	785	0	16.075	By matching	By MS/MS	By MS/MS	By matching	4.2	4.2	4.2	4.2	17849000	3435300	6197900	3899000	4316700	5262500	6836200	3672000	5477300	0	2	1
sp|Q49A26|GLYR1_HUMAN	sp|Q49A26|GLYR1_HUMAN	1	1	1	>sp|Q49A26|GLYR1_HUMAN Putative oxidoreductase GLYR1 OS=Homo sapiens OX=9606 GN=GLYR1 PE=1 SV=4	1	1	1	1	1	1	1	1	1	1	1	1	1	1	1	1	2.4	2.4	2.4	60.547	553	553	0	6.751	By matching	By matching	By MS/MS	By matching	2.4	2.4	2.4	2.4	5880600	1096900	1292700	2482300	1008700	1434300	1349500	2706400	1303200	0	0	1
sp|Q58FF8|H90B2_HUMAN	sp|Q58FF8|H90B2_HUMAN	1	1	1	>sp|Q58FF8|H90B2_HUMAN Putative heat shock protein HSP 90-beta 2 OS=Homo sapiens OX=9606 GN=HSP90AB2P PE=1 SV=2	1	1	1	1	0	1	0	0	0	1	0	0	0	1	0	0	2.4	2.4	2.4	44.348	381	381	0.0082305	5.9293	By matching	By MS/MS	By matching	By matching	0	2.4	0	0	5287500	0	5287500	0	0	0	5758200	0	0	0	0	0
sp|Q5T749|KPRP_HUMAN	sp|Q5T749|KPRP_HUMAN	5	5	5	>sp|Q5T749|KPRP_HUMAN Keratinocyte proline-rich protein OS=Homo sapiens OX=9606 GN=KPRP PE=1 SV=1	1	5	5	5	3	4	2	3	3	4	2	3	3	4	2	3	13.5	13.5	13.5	64.135	579	579	0	47.985	By MS/MS	By MS/MS	By MS/MS	By MS/MS	9.8	11.9	3.1	7.8	76910000	17240000	33952000	12538000	13180000	21999000	27373000	22231000	20060000	2	3	1
sp|Q6NZI2|CAVN1_HUMAN	sp|Q6NZI2|CAVN1_HUMAN	2	2	2	>sp|Q6NZI2|CAVN1_HUMAN Caveolae-associated protein 1 OS=Homo sapiens OX=9606 GN=CAVIN1 PE=1 SV=1	1	2	2	2	1	1	2	2	1	1	2	2	1	1	2	2	7.7	7.7	7.7	43.476	390	390	0	106.85	By MS/MS	By MS/MS	By MS/MS	By MS/MS	4.6	3.1	7.7	7.7	30336000	10017000	0	13262000	7056600	17831000	0	7863900	11276000	2	1	2
sp|Q6P1L8|RM14_HUMAN	sp|Q6P1L8|RM14_HUMAN	2	2	2	>sp|Q6P1L8|RM14_HUMAN 39S ribosomal protein L14, mitochondrial OS=Homo sapiens OX=9606 GN=MRPL14 PE=1 SV=1	1	2	2	2	2	2	2	2	2	2	2	2	2	2	2	2	16.6	16.6	16.6	15.947	145	145	0	20.39	By MS/MS	By MS/MS	By MS/MS	By MS/MS	16.6	16.6	16.6	16.6	108330000	22849000	26371000	36358000	22755000	31910000	28406000	37139000	30366000	2	2	2
sp|Q6P5R6|RL22L_HUMAN	sp|Q6P5R6|RL22L_HUMAN	2	2	2	>sp|Q6P5R6|RL22L_HUMAN 60S ribosomal protein L22-like 1 OS=Homo sapiens OX=9606 GN=RPL22L1 PE=1 SV=2	1	2	2	2	2	2	2	2	2	2	2	2	2	2	2	2	19.7	19.7	19.7	14.606	122	122	0	18.832	By MS/MS	By MS/MS	By MS/MS	By MS/MS	19.7	19.7	19.7	19.7	390770000	124410000	81136000	125310000	59913000	181340000	87660000	124130000	78914000	3	3	4
sp|Q6UWP8|SBSN_HUMAN	sp|Q6UWP8|SBSN_HUMAN	3	3	3	>sp|Q6UWP8|SBSN_HUMAN Suprabasin OS=Homo sapiens OX=9606 GN=SBSN PE=1 SV=2	1	3	3	3	2	3	3	3	2	3	3	3	2	3	3	3	16.6	16.6	16.6	60.54	590	590	0	17.689	By MS/MS	By MS/MS	By MS/MS	By MS/MS	15.3	16.6	16.6	16.6	25460000	4908000	7625400	5652000	7274800	9023900	8152900	4289900	9074300	1	2	1
sp|Q70UQ0|IKIP_HUMAN	sp|Q70UQ0|IKIP_HUMAN	2	2	2	>sp|Q70UQ0|IKIP_HUMAN Inhibitor of nuclear factor kappa-B kinase-interacting protein OS=Homo sapiens OX=9606 GN=IKBIP PE=1 SV=1	1	2	2	2	2	2	2	2	2	2	2	2	2	2	2	2	6	6	6	39.309	350	350	0	37.32	By MS/MS	By MS/MS	By MS/MS	By MS/MS	6	6	6	6	46925000	20199000	4535000	13259000	8932100	25517000	10856000	11528000	11211000	2	1	1
sp|Q75N90|FBN3_HUMAN	sp|Q75N90|FBN3_HUMAN	1	1	1	>sp|Q75N90|FBN3_HUMAN Fibrillin-3 OS=Homo sapiens OX=9606 GN=FBN3 PE=2 SV=3	1	1	1	1	1	1	1	1	1	1	1	1	1	1	1	1	0.9	0.9	0.9	300.35	2809	2809	0.0042735	6.0783	By MS/MS	By matching	By MS/MS	By matching	0.9	0.9	0.9	0.9	2696500000	938270000	617330000	571560000	569330000	1382100000	668870000	580650000	713710000	1	0	1
sp|Q7L0Y3|TM10C_HUMAN	sp|Q7L0Y3|TM10C_HUMAN	12	12	12	>sp|Q7L0Y3|TM10C_HUMAN tRNA methyltransferase 10 homolog C OS=Homo sapiens OX=9606 GN=TRMT10C PE=1 SV=2	1	12	12	12	7	12	11	11	7	12	11	11	7	12	11	11	38	38	38	47.346	403	403	0	152.84	By MS/MS	By MS/MS	By MS/MS	By MS/MS	20.8	38	32	35.7	525370000	52907000	196530000	156330000	119600000	100850000	188980000	150340000	162560000	3	11	12
sp|Q7Z7F7|RM55_HUMAN	sp|Q7Z7F7|RM55_HUMAN	2	2	2	>sp|Q7Z7F7|RM55_HUMAN 39S ribosomal protein L55, mitochondrial OS=Homo sapiens OX=9606 GN=MRPL55 PE=1 SV=1	1	2	2	2	2	2	2	1	2	2	2	1	2	2	2	1	19.5	19.5	19.5	15.128	128	128	0	15.789	By matching	By MS/MS	By MS/MS	By MS/MS	19.5	19.5	19.5	12.5	35242000	3805500	11046000	15769000	4620500	3333200	9486800	12236000	7287700	0	1	4
sp|Q86UE4|LYRIC_HUMAN	sp|Q86UE4|LYRIC_HUMAN	5	5	5	>sp|Q86UE4|LYRIC_HUMAN Protein LYRIC OS=Homo sapiens OX=9606 GN=MTDH PE=1 SV=2	1	5	5	5	4	4	2	3	4	4	2	3	4	4	2	3	17.7	17.7	17.7	63.836	582	582	0	47.719	By MS/MS	By MS/MS	By MS/MS	By MS/MS	15.8	15.1	10.8	12.7	51545000	8081700	29473000	8777200	5212900	12094000	20184000	16449000	10651000	2	4	2
sp|Q86WX3|AROS_HUMAN	sp|Q86WX3|AROS_HUMAN	1	1	1	>sp|Q86WX3|AROS_HUMAN Active regulator of SIRT1 OS=Homo sapiens OX=9606 GN=RPS19BP1 PE=1 SV=1	1	1	1	1	1	0	1	1	1	0	1	1	1	0	1	1	9.6	9.6	9.6	15.434	136	136	0	17.569	By matching	By matching	By MS/MS	By matching	9.6	0	9.6	9.6	17447000	2478600	0	10504000	4463900	3792500	0	11293000	4822100	0	0	1
sp|Q8IWS0|PHF6_HUMAN	sp|Q8IWS0|PHF6_HUMAN	1	1	1	>sp|Q8IWS0|PHF6_HUMAN PHD finger protein 6 OS=Homo sapiens OX=9606 GN=PHF6 PE=1 SV=1	1	1	1	1	1	0	0	0	1	0	0	0	1	0	0	0	3.8	3.8	3.8	41.29	365	365	0	8.2361	By MS/MS	By matching	By matching	By matching	3.8	0	0	0	4894400	4894400	0	0	0	7096400	0	0	0	1	0	0
sp|Q8N1N4|K2C78_HUMAN;CON__Q8N1N4-2;CON__Q7RTT2	sp|Q8N1N4|K2C78_HUMAN;CON__Q8N1N4-2;CON__Q7RTT2	7;6;6	6;5;5	6;5;5	>sp|Q8N1N4|K2C78_HUMAN Keratin, type II cytoskeletal 78 OS=Homo sapiens OX=9606 GN=KRT78 PE=1 SV=2;>Q8N1N4-2 SWISS-PROT:Q8N1N4-2 Tax_Id=9606 Gene_Symbol=KRT78 Isoform 2 of Keratin, type II cytoskeletal 78;>Q7RTT2 TREMBL:Q7RTT2 Tax_Id=9606 Gene_Symbol=KRT78	3	7	6	6	7	5	7	7	6	4	6	6	6	4	6	6	15.6	14	14	56.865	520	520;521;521	0	42.392	By MS/MS	By MS/MS	By MS/MS	By MS/MS	15.6	10.6	15.6	15.6	163180000	33730000	36873000	49196000	43377000	42955000	50968000	47171000	53621000	3	4	6
sp|Q8NBJ5|GT251_HUMAN	sp|Q8NBJ5|GT251_HUMAN	21	21	21	>sp|Q8NBJ5|GT251_HUMAN Procollagen galactosyltransferase 1 OS=Homo sapiens OX=9606 GN=COLGALT1 PE=1 SV=1	1	21	21	21	18	20	21	18	18	20	21	18	18	20	21	18	38.9	38.9	38.9	71.635	622	622	0	222.49	By MS/MS	By MS/MS	By MS/MS	By MS/MS	29.9	38.9	38.9	29.9	2969400000	779030000	607330000	1018800000	564250000	1127500000	643670000	1012800000	723710000	25	25	34
sp|Q8NE71|ABCF1_HUMAN	sp|Q8NE71|ABCF1_HUMAN	4	4	4	>sp|Q8NE71|ABCF1_HUMAN ATP-binding cassette sub-family F member 1 OS=Homo sapiens OX=9606 GN=ABCF1 PE=1 SV=2	1	4	4	4	3	4	4	3	3	4	4	3	3	4	4	3	6.4	6.4	6.4	95.925	845	845	0	26.056	By MS/MS	By MS/MS	By MS/MS	By MS/MS	4.4	6.4	6.4	4.4	48826000	8148100	19356000	16807000	4514900	16673000	16286000	12823000	9795400	2	2	2
sp|Q8NEM8|CBPC3_HUMAN	sp|Q8NEM8|CBPC3_HUMAN	1	1	1	>sp|Q8NEM8|CBPC3_HUMAN Cytosolic carboxypeptidase 3 OS=Homo sapiens OX=9606 GN=AGBL3 PE=2 SV=2	1	1	1	1	1	1	1	1	1	1	1	1	1	1	1	1	1.7	1.7	1.7	116.01	1001	1001	0	12.932	By MS/MS	By MS/MS	By MS/MS	By MS/MS	1.7	1.7	1.7	1.7	437220000	72478000	74211000	181790000	108730000	101780000	80818000	94932000	75611000	1	2	1
sp|Q8TBC3|SHKB1_HUMAN	sp|Q8TBC3|SHKB1_HUMAN	1	1	1	>sp|Q8TBC3|SHKB1_HUMAN SH3KBP1-binding protein 1 OS=Homo sapiens OX=9606 GN=SHKBP1 PE=1 SV=2	1	1	1	1	1	0	0	0	1	0	0	0	1	0	0	0	1.8	1.8	1.8	76.343	707	707	0	6.8146	By MS/MS	By matching	By matching	By matching	1.8	0	0	0	1411600	1411600	0	0	0	2046700	0	0	0	1	0	0
sp|Q92522|H1X_HUMAN	sp|Q92522|H1X_HUMAN	7	7	7	>sp|Q92522|H1X_HUMAN Histone H1x OS=Homo sapiens OX=9606 GN=H1FX PE=1 SV=1	1	7	7	7	5	7	7	7	5	7	7	7	5	7	7	7	36.6	36.6	36.6	22.487	213	213	0	77.887	By MS/MS	By MS/MS	By MS/MS	By MS/MS	26.3	36.6	36.6	36.6	599870000	79907000	136720000	244460000	138780000	129380000	150410000	232060000	170480000	4	8	11
sp|Q969X5|ERGI1_HUMAN	sp|Q969X5|ERGI1_HUMAN	6	6	6	>sp|Q969X5|ERGI1_HUMAN Endoplasmic reticulum-Golgi intermediate compartment protein 1 OS=Homo sapiens OX=9606 GN=ERGIC1 PE=1 SV=1	1	6	6	6	5	5	4	4	5	5	4	4	5	5	4	4	25.9	25.9	25.9	32.592	290	290	0	101.18	By MS/MS	By MS/MS	By MS/MS	By MS/MS	22.8	22.4	19.3	19.3	286870000	72041000	88986000	83564000	42283000	100260000	79415000	90412000	69870000	4	6	4
sp|Q96AG4|LRC59_HUMAN	sp|Q96AG4|LRC59_HUMAN	10	10	10	>sp|Q96AG4|LRC59_HUMAN Leucine-rich repeat-containing protein 59 OS=Homo sapiens OX=9606 GN=LRRC59 PE=1 SV=1	1	10	10	10	10	10	9	10	10	10	9	10	10	10	9	10	42.7	42.7	42.7	34.93	307	307	0	133.17	By MS/MS	By MS/MS	By MS/MS	By MS/MS	42.7	42.7	34.5	42.7	2267100000	723860000	790460000	420810000	331960000	1057500000	834240000	440100000	431410000	16	18	11
sp|Q96CT7|CC124_HUMAN	sp|Q96CT7|CC124_HUMAN	4	4	4	>sp|Q96CT7|CC124_HUMAN Coiled-coil domain-containing protein 124 OS=Homo sapiens OX=9606 GN=CCDC124 PE=1 SV=1	1	4	4	4	2	3	2	3	2	3	2	3	2	3	2	3	23.3	23.3	23.3	25.835	223	223	0	39.278	By MS/MS	By MS/MS	By MS/MS	By MS/MS	13	18.8	14.3	17.5	32911000	2812700	11468000	12010000	6620700	6994500	10287000	11618000	8294500	2	3	2
sp|Q96EY4|TMA16_HUMAN	sp|Q96EY4|TMA16_HUMAN	1	1	1	>sp|Q96EY4|TMA16_HUMAN Translation machinery-associated protein 16 OS=Homo sapiens OX=9606 GN=TMA16 PE=1 SV=2	1	1	1	1	1	1	1	1	1	1	1	1	1	1	1	1	7.4	7.4	7.4	23.864	203	203	0	9.2887	By MS/MS	By MS/MS	By MS/MS	By matching	7.4	7.4	7.4	7.4	25471000	8436900	7163400	7203100	2667300	12233000	7801100	7203100	3471700	1	1	1
sp|Q96FQ6|S10AG_HUMAN	sp|Q96FQ6|S10AG_HUMAN	1	1	1	>sp|Q96FQ6|S10AG_HUMAN Protein S100-A16 OS=Homo sapiens OX=9606 GN=S100A16 PE=1 SV=1	1	1	1	1	1	1	1	1	1	1	1	1	1	1	1	1	11.7	11.7	11.7	11.801	103	103	0	9.6409	By MS/MS	By MS/MS	By MS/MS	By MS/MS	11.7	11.7	11.7	11.7	5907400	0	3276100	0	2631300	0	3567800	0	3424700	1	1	1
sp|Q96GC5|RM48_HUMAN	sp|Q96GC5|RM48_HUMAN	3	3	3	>sp|Q96GC5|RM48_HUMAN 39S ribosomal protein L48, mitochondrial OS=Homo sapiens OX=9606 GN=MRPL48 PE=1 SV=2	1	3	3	3	3	3	3	3	3	3	3	3	3	3	3	3	17	17	17	23.934	212	212	0	66.044	By MS/MS	By MS/MS	By MS/MS	By MS/MS	17	17	17	17	213610000	40108000	61951000	69240000	42311000	44942000	61664000	61969000	47088000	1	2	2
sp|Q96P63|SPB12_HUMAN	sp|Q96P63|SPB12_HUMAN	2	2	2	>sp|Q96P63|SPB12_HUMAN Serpin B12 OS=Homo sapiens OX=9606 GN=SERPINB12 PE=1 SV=1	1	2	2	2	2	1	2	2	2	1	2	2	2	1	2	2	6.2	6.2	6.2	46.276	405	405	0	15.745	By matching	By matching	By matching	By MS/MS	6.2	2.2	6.2	6.2	35078000	8361900	3898300	10679000	12138000	9928100	10515000	9330300	13074000	0	0	0
sp|Q96QA5|GSDMA_HUMAN	sp|Q96QA5|GSDMA_HUMAN	1	1	1	>sp|Q96QA5|GSDMA_HUMAN Gasdermin-A OS=Homo sapiens OX=9606 GN=GSDMA PE=1 SV=4	1	1	1	1	1	1	1	0	1	1	1	0	1	1	1	0	3.1	3.1	3.1	49.364	445	445	0	6.5117	By MS/MS	By matching	By MS/MS	By matching	3.1	3.1	3.1	0	3857400	1147100	1273700	1436500	0	1663300	1387100	1436500	0	1	0	1
sp|Q96QB1|RHG07_HUMAN	sp|Q96QB1|RHG07_HUMAN	1	1	1	>sp|Q96QB1|RHG07_HUMAN Rho GTPase-activating protein 7 OS=Homo sapiens OX=9606 GN=DLC1 PE=1 SV=4	1	1	1	1	1	1	1	1	1	1	1	1	1	1	1	1	0.7	0.7	0.7	170.59	1528	1528	0.0083682	5.9999	By MS/MS	By MS/MS	By matching	By MS/MS	0.7	0.7	0.7	0.7	413540000	108510000	102640000	122050000	80336000	103030000	69782000	73118000	67494000	2	2	0
sp|Q9BRP8|PYM1_HUMAN	sp|Q9BRP8|PYM1_HUMAN	1	1	1	>sp|Q9BRP8|PYM1_HUMAN Partner of Y14 and mago OS=Homo sapiens OX=9606 GN=PYM1 PE=1 SV=1	1	1	1	1	0	1	1	0	0	1	1	0	0	1	1	0	8.8	8.8	8.8	22.655	204	204	0	6.8747	By matching	By MS/MS	By MS/MS	By matching	0	8.8	8.8	0	3352300	0	1718900	1633400	0	0	1872000	1633400	0	0	1	1
sp|Q9BRT6|LLPH_HUMAN	sp|Q9BRT6|LLPH_HUMAN	1	1	1	>sp|Q9BRT6|LLPH_HUMAN Protein LLP homolog OS=Homo sapiens OX=9606 GN=LLPH PE=1 SV=1	1	1	1	1	1	0	1	1	1	0	1	1	1	0	1	1	12.4	12.4	12.4	15.225	129	129	0	7.1263	By matching	By matching	By MS/MS	By MS/MS	12.4	0	12.4	12.4	15265000	3086400	0	7649300	4529600	4475000	0	7649300	5895500	0	0	1
sp|Q9BS26|ERP44_HUMAN	sp|Q9BS26|ERP44_HUMAN	3	3	3	>sp|Q9BS26|ERP44_HUMAN Endoplasmic reticulum resident protein 44 OS=Homo sapiens OX=9606 GN=ERP44 PE=1 SV=1	1	3	3	3	3	3	3	2	3	3	3	2	3	3	3	2	11.6	11.6	11.6	46.971	406	406	0	28.191	By MS/MS	By MS/MS	By MS/MS	By MS/MS	11.6	11.6	11.6	9.1	85355000	18645000	22122000	30175000	14413000	25384000	22997000	27311000	24367000	3	2	4
sp|Q9BYD2|RM09_HUMAN	sp|Q9BYD2|RM09_HUMAN	1	1	1	>sp|Q9BYD2|RM09_HUMAN 39S ribosomal protein L9, mitochondrial OS=Homo sapiens OX=9606 GN=MRPL9 PE=1 SV=2	1	1	1	1	1	1	1	1	1	1	1	1	1	1	1	1	6.4	6.4	6.4	30.243	267	267	0.0042918	6.0886	By matching	By matching	By MS/MS	By matching	6.4	6.4	6.4	6.4	2816800	421780	556970	1191200	646860	613670	611160	1306400	720040	0	0	1
sp|Q9H1E1|RNAS7_HUMAN	sp|Q9H1E1|RNAS7_HUMAN	2	2	2	>sp|Q9H1E1|RNAS7_HUMAN Ribonuclease 7 OS=Homo sapiens OX=9606 GN=RNASE7 PE=1 SV=2	1	2	2	2	2	1	2	1	2	1	2	1	2	1	2	1	22.4	22.4	22.4	17.419	156	156	0	11.691	By matching	By MS/MS	By MS/MS	By MS/MS	22.4	9	22.4	9	26457000	8561900	5159500	10143000	2592000	9457500	9060500	7591800	5440000	0	1	2
sp|Q9H2K0|IF3M_HUMAN	sp|Q9H2K0|IF3M_HUMAN	3	3	3	>sp|Q9H2K0|IF3M_HUMAN Translation initiation factor IF-3, mitochondrial OS=Homo sapiens OX=9606 GN=MTIF3 PE=1 SV=4	1	3	3	3	3	3	3	3	3	3	3	3	3	3	3	3	18	18	18	31.725	278	278	0	23.678	By MS/MS	By MS/MS	By MS/MS	By MS/MS	18	18	18	18	74350000	12028000	25204000	19827000	17292000	15673000	26429000	20842000	24277000	2	3	3
sp|Q9H2W6|RM46_HUMAN	sp|Q9H2W6|RM46_HUMAN	8	8	8	>sp|Q9H2W6|RM46_HUMAN 39S ribosomal protein L46, mitochondrial OS=Homo sapiens OX=9606 GN=MRPL46 PE=1 SV=1	1	8	8	8	7	8	8	8	7	8	8	8	7	8	8	8	39.8	39.8	39.8	31.705	279	279	0	95.862	By MS/MS	By MS/MS	By MS/MS	By MS/MS	32.6	39.8	39.8	39.8	279470000	44090000	88028000	91070000	56284000	63806000	97010000	95101000	68202000	4	11	8
sp|Q9H7D7|WDR26_HUMAN	sp|Q9H7D7|WDR26_HUMAN	18	18	18	>sp|Q9H7D7|WDR26_HUMAN WD repeat-containing protein 26 OS=Homo sapiens OX=9606 GN=WDR26 PE=1 SV=3	1	18	18	18	3	9	1	18	3	9	1	18	3	9	1	18	42.7	42.7	42.7	72.123	661	661	0	143.57	By MS/MS	By MS/MS	By matching	By MS/MS	6.2	20.9	2.7	42.7	355970000	10671000	58301000	2329700	284670000	15878000	61045000	3621200	371270000	1	6	0
sp|Q9HBL7|PLRKT_HUMAN	sp|Q9HBL7|PLRKT_HUMAN	5	5	5	>sp|Q9HBL7|PLRKT_HUMAN Plasminogen receptor (KT) OS=Homo sapiens OX=9606 GN=PLGRKT PE=1 SV=1	1	5	5	5	4	4	5	4	4	4	5	4	4	4	5	4	34	34	34	17.201	147	147	0	32.904	By MS/MS	By MS/MS	By MS/MS	By MS/MS	27.2	28.6	34	28.6	353480000	89895000	87423000	128400000	47768000	107970000	79367000	120440000	62134000	6	3	6
sp|Q9HDC5|JPH1_HUMAN	sp|Q9HDC5|JPH1_HUMAN	1	1	1	>sp|Q9HDC5|JPH1_HUMAN Junctophilin-1 OS=Homo sapiens OX=9606 GN=JPH1 PE=1 SV=2	1	1	1	1	1	1	1	1	1	1	1	1	1	1	1	1	2	2	2	71.685	661	661	0.0082988	5.9564	By matching	By matching	By matching	By MS/MS	2	2	2	2	35314000	8172400	8692400	11077000	7372300	11388000	10179000	11011000	9410500	0	0	0
sp|Q9NQ50|RM40_HUMAN	sp|Q9NQ50|RM40_HUMAN	6	6	6	>sp|Q9NQ50|RM40_HUMAN 39S ribosomal protein L40, mitochondrial OS=Homo sapiens OX=9606 GN=MRPL40 PE=1 SV=1	1	6	6	6	5	5	5	4	5	5	5	4	5	5	5	4	37.4	37.4	37.4	24.49	206	206	0	74.804	By MS/MS	By MS/MS	By MS/MS	By MS/MS	30.6	36.9	36.9	30.1	211260000	29662000	64811000	73674000	43111000	45934000	69070000	73202000	55168000	6	10	10
sp|Q9NUQ6|SPS2L_HUMAN	sp|Q9NUQ6|SPS2L_HUMAN	1	1	1	>sp|Q9NUQ6|SPS2L_HUMAN SPATS2-like protein OS=Homo sapiens OX=9606 GN=SPATS2L PE=1 SV=2	1	1	1	1	1	1	1	1	1	1	1	1	1	1	1	1	2.2	2.2	2.2	61.728	558	558	0.0082645	5.9313	By matching	By MS/MS	By matching	By matching	2.2	2.2	2.2	2.2	3956800	697640	1143000	1372300	743860	1055000	1280900	1228800	1032100	0	1	0
sp|Q9NVP1|DDX18_HUMAN	sp|Q9NVP1|DDX18_HUMAN	1	1	1	>sp|Q9NVP1|DDX18_HUMAN ATP-dependent RNA helicase DDX18 OS=Homo sapiens OX=9606 GN=DDX18 PE=1 SV=2	1	1	1	1	1	1	1	1	1	1	1	1	1	1	1	1	1.8	1.8	1.8	75.406	670	670	0	6.8211	By matching	By matching	By MS/MS	By matching	1.8	1.8	1.8	1.8	6372700	985200	1531000	2600000	1256600	0	0	0	1635500	0	0	0
sp|Q9NW13|RBM28_HUMAN	sp|Q9NW13|RBM28_HUMAN	2	2	2	>sp|Q9NW13|RBM28_HUMAN RNA-binding protein 28 OS=Homo sapiens OX=9606 GN=RBM28 PE=1 SV=3	1	2	2	2	1	1	2	2	1	1	2	2	1	1	2	2	2.5	2.5	2.5	85.737	759	759	0	11.266	By matching	By MS/MS	By MS/MS	By matching	1.3	1.3	2.5	2.5	12638000	2148800	1899400	6644000	1946300	3164300	2381200	6231200	2584500	0	1	2
sp|Q9NX58|LYAR_HUMAN	sp|Q9NX58|LYAR_HUMAN	10	10	10	>sp|Q9NX58|LYAR_HUMAN Cell growth-regulating nucleolar protein OS=Homo sapiens OX=9606 GN=LYAR PE=1 SV=2	1	10	10	10	7	6	10	8	7	6	10	8	7	6	10	8	33.5	33.5	33.5	43.614	379	379	0	109.6	By MS/MS	By MS/MS	By MS/MS	By MS/MS	26.6	23.5	33.5	30.1	408340000	70784000	80650000	180160000	76747000	116690000	109790000	144830000	99196000	6	7	11
sp|Q9P2E9|RRBP1_HUMAN	sp|Q9P2E9|RRBP1_HUMAN	5	5	5	>sp|Q9P2E9|RRBP1_HUMAN Ribosome-binding protein 1 OS=Homo sapiens OX=9606 GN=RRBP1 PE=1 SV=5	1	5	5	5	4	5	4	5	4	5	4	5	4	5	4	5	4.7	4.7	4.7	152.45	1410	1410	0	46.294	By MS/MS	By MS/MS	By MS/MS	By MS/MS	3.8	4.7	3.8	4.7	218990000	34646000	101250000	48767000	34330000	49964000	103860000	49792000	50328000	8	7	5
sp|Q9UBS4|DJB11_HUMAN	sp|Q9UBS4|DJB11_HUMAN	3	3	3	>sp|Q9UBS4|DJB11_HUMAN DnaJ homolog subfamily B member 11 OS=Homo sapiens OX=9606 GN=DNAJB11 PE=1 SV=1	1	3	3	3	2	1	3	2	2	1	3	2	2	1	3	2	14.8	14.8	14.8	40.513	358	358	0	21.856	By MS/MS	By MS/MS	By MS/MS	By MS/MS	8.4	3.1	14.8	8.4	45456000	11533000	2977500	12503000	18442000	15215000	12031000	11505000	17719000	2	1	3
sp|Q9UBU8|MO4L1_HUMAN	sp|Q9UBU8|MO4L1_HUMAN	1	1	1	>sp|Q9UBU8|MO4L1_HUMAN Mortality factor 4-like protein 1 OS=Homo sapiens OX=9606 GN=MORF4L1 PE=1 SV=2	1	1	1	1	0	0	0	1	0	0	0	1	0	0	0	1	2.2	2.2	2.2	41.473	362	362	1	-2	By matching	By matching	By matching	By MS/MS	0	0	0	2.2	0	0	0	0	0	0	0	0	0	0	0	0
sp|Q9UGY1|NOL12_HUMAN	sp|Q9UGY1|NOL12_HUMAN	1	1	1	>sp|Q9UGY1|NOL12_HUMAN Nucleolar protein 12 OS=Homo sapiens OX=9606 GN=NOL12 PE=1 SV=1	1	1	1	1	0	0	1	0	0	0	1	0	0	0	1	0	5.6	5.6	5.6	24.663	213	213	0.0083333	5.9821	By matching	By matching	By MS/MS	By matching	0	0	5.6	0	3763200	0	0	3763200	0	0	0	3763200	0	0	0	1
sp|Q9UM00|TMCO1_HUMAN	sp|Q9UM00|TMCO1_HUMAN	1	1	1	>sp|Q9UM00|TMCO1_HUMAN Calcium load-activated calcium channel OS=Homo sapiens OX=9606 GN=TMCO1 PE=1 SV=2	1	1	1	1	1	1	1	1	1	1	1	1	1	1	1	1	6.3	6.3	6.3	27.079	239	239	0	6.7887	By matching	By MS/MS	By MS/MS	By MS/MS	6.3	6.3	6.3	6.3	14229000	1687600	4891700	3220300	4429600	2446900	5327200	3220300	5765400	0	1	1
sp|Q9Y4F1|FARP1_HUMAN	sp|Q9Y4F1|FARP1_HUMAN	2	2	2	>sp|Q9Y4F1|FARP1_HUMAN FERM, ARHGEF and pleckstrin domain-containing protein 1 OS=Homo sapiens OX=9606 GN=FARP1 PE=1 SV=1	1	2	2	2	1	1	0	1	1	1	0	1	1	1	0	1	4.6	4.6	4.6	118.63	1045	1045	0	10.695	By MS/MS	By MS/MS	By matching	By matching	0.9	3.7	0	3.7	20378000	17065000	2739000	0	574280	0	2982800	0	747460	0	1	0
sp|Q9Y6J0|CABIN_HUMAN	sp|Q9Y6J0|CABIN_HUMAN	1	1	1	>sp|Q9Y6J0|CABIN_HUMAN Calcineurin-binding protein cabin-1 OS=Homo sapiens OX=9606 GN=CABIN1 PE=1 SV=1	1	1	1	1	1	1	1	1	1	1	1	1	1	1	1	1	0.4	0.4	0.4	246.35	2220	2220	0.0043103	6.107	By MS/MS	By MS/MS	By matching	By MS/MS	0.4	0.4	0.4	0.4	90086000	17164000	27308000	27002000	18611000	24887000	29739000	27002000	24224000	1	1	0
sp|Q9Y6N5|SQOR_HUMAN	sp|Q9Y6N5|SQOR_HUMAN	1	1	1	>sp|Q9Y6N5|SQOR_HUMAN Sulfide:quinone oxidoreductase, mitochondrial OS=Homo sapiens OX=9606 GN=SQOR PE=1 SV=1	1	1	1	1	1	1	1	1	1	1	1	1	1	1	1	1	4.7	4.7	4.7	49.96	450	450	0.0042373	6.0289	By matching	By MS/MS	By matching	By matching	4.7	4.7	4.7	4.7	15826000	2980300	5500900	5003700	2341100	4082100	6460000	4392600	3427800	0	1	0
[truncated: 14 more columns]

## Sheet: Remove 0 Intensity
Protein IDs	Majority protein IDs	Peptide counts (all)	Peptide counts (razor+unique)	Peptide counts (unique)	Fasta headers	Number of proteins	Peptides	Razor + unique peptides	Unique peptides	Peptides delta-NES	Peptides delta-NLS	Peptides Flag-IP	Peptides WT-WDR26	Razor + unique peptides delta-NES	Razor + unique peptides delta-NLS	Razor + unique peptides Flag-IP	Razor + unique peptides WT-WDR26	Unique peptides delta-NES	Unique peptides delta-NLS	Unique peptides Flag-IP	Unique peptides WT-WDR26	Sequence coverage [%]	Unique + razor sequence coverage [%]	Unique sequence coverage [%]	Mol. weight [kDa]	Sequence length	Sequence lengths	Q-value	Score	Identification type delta-NES	Identification type delta-NLS	Identification type Flag-IP	Identification type WT-WDR26	Sequence coverage delta-NES [%]	Sequence coverage delta-NLS [%]	Sequence coverage Flag-IP [%]	Sequence coverage WT-WDR26 [%]	Intensity	Intensity delta-NES	Intensity delta-NLS	Intensity Flag-IP	Intensity WT-WDR26	LFQ intensity delta-NES	LFQ intensity delta-NLS	LFQ intensity Flag-IP	LFQ intensity WT-WDR26	MS/MS Count delta-NES	MS/MS Count delta-NLS	MS/MS Count Flag-IP
sp|Q8TBC3|SHKB1_HUMAN	sp|Q8TBC3|SHKB1_HUMAN	1	1	1	>sp|Q8TBC3|SHKB1_HUMAN SH3KBP1-binding protein 1 OS=Homo sapiens OX=9606 GN=SHKBP1 PE=1 SV=2	1	1	1	1	1	0	0	0	1	0	0	0	1	0	0	0	1.8	1.8	1.8	76.343	707	707	0	6.8146	By MS/MS	By matching	By matching	By matching	1.8	0	0	0	1411600	1411600	0	0	0	2046700	0	0	0	1	0	0
sp|P40429|RL13A_HUMAN	sp|P40429|RL13A_HUMAN	1	1	1	>sp|P40429|RL13A_HUMAN 60S ribosomal protein L13a OS=Homo sapiens OX=9606 GN=RPL13A PE=1 SV=2	1	1	1	1	1	1	0	1	1	1	0	1	1	1	0	1	5.4	5.4	5.4	23.577	203	203	0.0043478	6.2117	By matching	By matching	By matching	By MS/MS	5.4	5.4	0	5.4	1683300	560140	528470	0	594720	744830	627000	0	789910	0	0	0
sp|Q9BYD2|RM09_HUMAN	sp|Q9BYD2|RM09_HUMAN	1	1	1	>sp|Q9BYD2|RM09_HUMAN 39S ribosomal protein L9, mitochondrial OS=Homo sapiens OX=9606 GN=MRPL9 PE=1 SV=2	1	1	1	1	1	1	1	1	1	1	1	1	1	1	1	1	6.4	6.4	6.4	30.243	267	267	0.0042918	6.0886	By matching	By matching	By MS/MS	By matching	6.4	6.4	6.4	6.4	2816800	421780	556970	1191200	646860	613670	611160	1306400	720040	0	0	1
sp|P50454|SERPH_HUMAN	sp|P50454|SERPH_HUMAN	1	1	1	>sp|P50454|SERPH_HUMAN Serpin H1 OS=Homo sapiens OX=9606 GN=SERPINH1 PE=1 SV=2	1	1	1	1	0	0	1	1	0	0	1	1	0	0	1	1	6.2	6.2	6.2	46.44	418	418	0	7.6246	By matching	By matching	By MS/MS	By MS/MS	0	0	6.2	6.2	2868400	0	0	1658200	1210200	0	0	1658200	1575200	0	0	1
sp|Q9BRP8|PYM1_HUMAN	sp|Q9BRP8|PYM1_HUMAN	1	1	1	>sp|Q9BRP8|PYM1_HUMAN Partner of Y14 and mago OS=Homo sapiens OX=9606 GN=PYM1 PE=1 SV=1	1	1	1	1	0	1	1	0	0	1	1	0	0	1	1	0	8.8	8.8	8.8	22.655	204	204	0	6.8747	By matching	By MS/MS	By MS/MS	By matching	0	8.8	8.8	0	3352300	0	1718900	1633400	0	0	1872000	1633400	0	0	1	1
REV__sp|P35527|K1C9_HUMAN;REV__CON__P35527	REV__sp|P35527|K1C9_HUMAN;REV__CON__P35527	1;1	1;1	1;1	>sp|P35527|K1C9_HUMAN Keratin, type I cytoskeletal 9 OS=Homo sapiens OX=9606 GN=KRT9 PE=1 SV=3;>P35527 SWISS-PROT:P35527 Tax_Id=9606 Gene_Symbol=KRT9 Keratin, type I cytoskeletal 9	2	1	1	1	0	0	0	1	0	0	0	1	0	0	0	1	0	0	0	62.064	623	623;623	0.0084746	6.0252	By matching	By matching	By matching	By MS/MS	0	0	0	0	3393500	0	0	0	3393500	0	0	0	4416800	0	0	0
sp|O75629|CREG1_HUMAN	sp|O75629|CREG1_HUMAN	1	1	1	>sp|O75629|CREG1_HUMAN Protein CREG1 OS=Homo sapiens OX=9606 GN=CREG1 PE=1 SV=1	1	1	1	1	0	1	1	1	0	1	1	1	0	1	1	1	9.5	9.5	9.5	24.074	220	220	0	6.9101	By matching	By MS/MS	By MS/MS	By MS/MS	0	9.5	9.5	9.5	3647100	0	1041100	1366200	1239800	0	1133800	1366200	1613700	0	1	1
sp|Q9UGY1|NOL12_HUMAN	sp|Q9UGY1|NOL12_HUMAN	1	1	1	>sp|Q9UGY1|NOL12_HUMAN Nucleolar protein 12 OS=Homo sapiens OX=9606 GN=NOL12 PE=1 SV=1	1	1	1	1	0	0	1	0	0	0	1	0	0	0	1	0	5.6	5.6	5.6	24.663	213	213	0.0083333	5.9821	By matching	By matching	By MS/MS	By matching	0	0	5.6	0	3763200	0	0	3763200	0	0	0	3763200	0	0	0	1
sp|Q96QA5|GSDMA_HUMAN	sp|Q96QA5|GSDMA_HUMAN	1	1	1	>sp|Q96QA5|GSDMA_HUMAN Gasdermin-A OS=Homo sapiens OX=9606 GN=GSDMA PE=1 SV=4	1	1	1	1	1	1	1	0	1	1	1	0	1	1	1	0	3.1	3.1	3.1	49.364	445	445	0	6.5117	By MS/MS	By matching	By MS/MS	By matching	3.1	3.1	3.1	0	3857400	1147100	1273700	1436500	0	1663300	1387100	1436500	0	1	0	1
sp|P05090|APOD_HUMAN	sp|P05090|APOD_HUMAN	1	1	1	>sp|P05090|APOD_HUMAN Apolipoprotein D OS=Homo sapiens OX=9606 GN=APOD PE=1 SV=1	1	1	1	1	0	0	0	1	0	0	0	1	0	0	0	1	5.8	5.8	5.8	21.275	189	189	0	6.7018	By matching	By matching	By matching	By MS/MS	0	0	0	5.8	3885600	0	0	0	3885600	0	0	0	5057300	0	0	0
sp|Q9NUQ6|SPS2L_HUMAN	sp|Q9NUQ6|SPS2L_HUMAN	1	1	1	>sp|Q9NUQ6|SPS2L_HUMAN SPATS2-like protein OS=Homo sapiens OX=9606 GN=SPATS2L PE=1 SV=2	1	1	1	1	1	1	1	1	1	1	1	1	1	1	1	1	2.2	2.2	2.2	61.728	558	558	0.0082645	5.9313	By matching	By MS/MS	By matching	By matching	2.2	2.2	2.2	2.2	3956800	697640	1143000	1372300	743860	1055000	1280900	1228800	1032100	0	1	0
sp|Q9NSB2|KRT84_HUMAN;CON__Q9NSB2;CON__Q6ISB0	sp|Q9NSB2|KRT84_HUMAN;CON__Q9NSB2;CON__Q6ISB0	3;3;3	1;1;1	1;1;1	>sp|Q9NSB2|KRT84_HUMAN Keratin, type II cuticular Hb4 OS=Homo sapiens OX=9606 GN=KRT84 PE=2 SV=2;>Q9NSB2 SWISS-PROT:Q9NSB2 Keratin, type II cuticular Hb4 (Hair keratin, type II Hb4) - Homo sapiens (Human).;>Q6ISB0 TREMBL:Q6ISB0 Keratin, hair, basic, 4 - Ho	3	3	1	1	2	2	2	3	0	0	0	1	0	0	0	1	4.2	1.8	1.8	64.842	600	600;600;600	0.004329	6.1461	By matching	By matching	By matching	By MS/MS	2.3	2.3	2.3	4.2	3996800	0	0	0	3996800	0	0	0	5202100	0	0	0
CON__P04264;CON__H-INV:HIT000016045	CON__P04264	63;2	1;0	1;0	>P04264 SWISS-PROT:P04264 Tax_Id=9606 Gene_Symbol=KRT1 Keratin, type II cytoskeletal 1	2	63	1	1	57	58	58	61	0	1	1	1	0	1	1	1	73.3	4.8	4.8	66.017	644	644;99	0	10.013	By matching	By matching	By MS/MS	By MS/MS	70.7	65.8	66.1	66.3	4655400	0	1033800	1020800	2600800	0	1125800	1020800	3385100	0	0	1
sp|Q8IWS0|PHF6_HUMAN	sp|Q8IWS0|PHF6_HUMAN	1	1	1	>sp|Q8IWS0|PHF6_HUMAN PHD finger protein 6 OS=Homo sapiens OX=9606 GN=PHF6 PE=1 SV=1	1	1	1	1	1	0	0	0	1	0	0	0	1	0	0	0	3.8	3.8	3.8	41.29	365	365	0	8.2361	By MS/MS	By matching	By matching	By matching	3.8	0	0	0	4894400	4894400	0	0	0	7096400	0	0	0	1	0	0
sp|P04844|RPN2_HUMAN	sp|P04844|RPN2_HUMAN	2	2	2	>sp|P04844|RPN2_HUMAN Dolichyl-diphosphooligosaccharide--protein glycosyltransferase subunit 2 OS=Homo sapiens OX=9606 GN=RPN2 PE=1 SV=3	1	2	2	2	2	2	1	1	2	2	1	1	2	2	1	1	5.4	5.4	5.4	69.283	631	631	0	11.822	By MS/MS	By MS/MS	By MS/MS	By matching	5.4	5.4	1.9	1.9	5146400	1286300	1365100	1643600	851390	1388600	1168700	2153400	1392700	1	1	1
sp|Q58FF8|H90B2_HUMAN	sp|Q58FF8|H90B2_HUMAN	1	1	1	>sp|Q58FF8|H90B2_HUMAN Putative heat shock protein HSP 90-beta 2 OS=Homo sapiens OX=9606 GN=HSP90AB2P PE=1 SV=2	1	1	1	1	0	1	0	0	0	1	0	0	0	1	0	0	2.4	2.4	2.4	44.348	381	381	0.0082305	5.9293	By matching	By MS/MS	By matching	By matching	0	2.4	0	0	5287500	0	5287500	0	0	0	5758200	0	0	0	0	0
sp|P09543|CN37_HUMAN	sp|P09543|CN37_HUMAN	1	1	1	>sp|P09543|CN37_HUMAN 2,3-cyclic-nucleotide 3-phosphodiesterase OS=Homo sapiens OX=9606 GN=CNP PE=1 SV=2	1	1	1	1	1	1	1	1	1	1	1	1	1	1	1	1	5.5	5.5	5.5	47.578	421	421	0	7.1762	By matching	By MS/MS	By matching	By MS/MS	5.5	5.5	5.5	5.5	5685900	672130	2201400	1269000	1543300	944820	2491000	1126700	2087200	0	1	0
sp|Q49A26|GLYR1_HUMAN	sp|Q49A26|GLYR1_HUMAN	1	1	1	>sp|Q49A26|GLYR1_HUMAN Putative oxidoreductase GLYR1 OS=Homo sapiens OX=9606 GN=GLYR1 PE=1 SV=4	1	1	1	1	1	1	1	1	1	1	1	1	1	1	1	1	2.4	2.4	2.4	60.547	553	553	0	6.751	By matching	By matching	By MS/MS	By matching	2.4	2.4	2.4	2.4	5880600	1096900	1292700	2482300	1008700	1434300	1349500	2706400	1303200	0	0	1
sp|P49720|PSB3_HUMAN	sp|P49720|PSB3_HUMAN	1	1	1	>sp|P49720|PSB3_HUMAN Proteasome subunit beta type-3 OS=Homo sapiens OX=9606 GN=PSMB3 PE=1 SV=2	1	1	1	1	1	1	1	1	1	1	1	1	1	1	1	1	8.8	8.8	8.8	22.949	205	205	0	7.653	By matching	By MS/MS	By MS/MS	By MS/MS	8.8	8.8	8.8	8.8	5905900	1145500	1475600	2032600	1252200	1660900	1606900	2032600	1629900	0	1	1
sp|Q96FQ6|S10AG_HUMAN	sp|Q96FQ6|S10AG_HUMAN	1	1	1	>sp|Q96FQ6|S10AG_HUMAN Protein S100-A16 OS=Homo sapiens OX=9606 GN=S100A16 PE=1 SV=1	1	1	1	1	1	1	1	1	1	1	1	1	1	1	1	1	11.7	11.7	11.7	11.801	103	103	0	9.6409	By MS/MS	By MS/MS	By MS/MS	By MS/MS	11.7	11.7	11.7	11.7	5907400	0	3276100	0	2631300	0	3567800	0	3424700	1	1	1
sp|Q13765|NACA_HUMAN;sp|E9PAV3|NACAM_HUMAN	sp|Q13765|NACA_HUMAN;sp|E9PAV3|NACAM_HUMAN	2;2	2;2	2;2	>sp|Q13765|NACA_HUMAN Nascent polypeptide-associated complex subunit alpha OS=Homo sapiens OX=9606 GN=NACA PE=1 SV=1;>sp|E9PAV3|NACAM_HUMAN Nascent polypeptide-associated complex subunit alpha, muscle-specific form OS=Homo sapiens OX=9606 GN=NACA PE=1 SV=1	2	2	2	2	0	1	0	1	0	1	0	1	0	1	0	1	13	13	13	23.384	215	215;2078	0	15.533	By matching	By MS/MS	By matching	By MS/MS	0	6	0	7	6263100	0	0	0	6263100	0	0	0	8151800	0	1	0
sp|Q9NVP1|DDX18_HUMAN	sp|Q9NVP1|DDX18_HUMAN	1	1	1	>sp|Q9NVP1|DDX18_HUMAN ATP-dependent RNA helicase DDX18 OS=Homo sapiens OX=9606 GN=DDX18 PE=1 SV=2	1	1	1	1	1	1	1	1	1	1	1	1	1	1	1	1	1.8	1.8	1.8	75.406	670	670	0	6.8211	By matching	By matching	By MS/MS	By matching	1.8	1.8	1.8	1.8	6372700	985200	1531000	2600000	1256600	0	0	0	1635500	0	0	0
sp|P21291|CSRP1_HUMAN	sp|P21291|CSRP1_HUMAN	1	1	1	>sp|P21291|CSRP1_HUMAN Cysteine and glycine-rich protein 1 OS=Homo sapiens OX=9606 GN=CSRP1 PE=1 SV=3	1	1	1	1	0	1	1	1	0	1	1	1	0	1	1	1	8.8	8.8	8.8	20.567	193	193	0	12.385	By matching	By MS/MS	By MS/MS	By MS/MS	0	8.8	8.8	8.8	6859000	0	1776500	2655800	2426700	0	1934600	2655800	3158500	0	1	1
sp|P11142|HSP7C_HUMAN;sp|P54652|HSP72_HUMAN	sp|P11142|HSP7C_HUMAN;sp|P54652|HSP72_HUMAN	2;1	2;1	2;1	>sp|P11142|HSP7C_HUMAN Heat shock cognate 71 kDa protein OS=Homo sapiens OX=9606 GN=HSPA8 PE=1 SV=1;>sp|P54652|HSP72_HUMAN Heat shock-related 70 kDa protein 2 OS=Homo sapiens OX=9606 GN=HSPA2 PE=1 SV=1	2	2	2	2	2	0	1	1	2	0	1	1	2	0	1	1	6	6	6	70.897	646	646;639	0	12.553	By MS/MS	By matching	By MS/MS	By matching	6	0	3.6	2.5	7020100	3780200	0	720830	2519000	4149600	0	2521600	2809400	1	0	1
sp|P20930|FILA_HUMAN;CON__P20930	sp|P20930|FILA_HUMAN;CON__P20930	2;2	2;2	2;2	>sp|P20930|FILA_HUMAN Filaggrin OS=Homo sapiens OX=9606 GN=FLG PE=1 SV=3;>P20930 SWISS-PROT:P20930 Tax_Id=9606 Gene_Symbol=FLG Filaggrin	2	2	2	2	1	2	1	0	1	2	1	0	1	2	1	0	2	2	2	435.16	4061	4061;4061	0	29.035	By MS/MS	By MS/MS	By MS/MS	By matching	1.7	2	1.7	0	7241400	1523700	1748000	3969700	0	2209300	1903600	3969700	0	1	2	1
sp|O43290|SNUT1_HUMAN	sp|O43290|SNUT1_HUMAN	2	2	2	>sp|O43290|SNUT1_HUMAN U4/U6.U5 tri-snRNP-associated protein 1 OS=Homo sapiens OX=9606 GN=SART1 PE=1 SV=1	1	2	2	2	2	1	2	1	2	1	2	1	2	1	2	1	3.6	3.6	3.6	90.254	800	800	0	11.676	By matching	By MS/MS	By MS/MS	By MS/MS	3.6	2.2	3.6	1.4	7622400	2419000	952280	2514200	1736900	2047900	2777300	2139200	2355000	0	2	1
sp|P12235|ADT1_HUMAN;sp|Q9H0C2|ADT4_HUMAN	sp|P12235|ADT1_HUMAN	5;1	1;0	1;0	>sp|P12235|ADT1_HUMAN ADP/ATP translocase 1 OS=Homo sapiens OX=9606 GN=SLC25A4 PE=1 SV=4	2	5	1	1	4	5	4	5	1	1	0	1	1	1	0	1	22.1	3	3	33.064	298	298;315	0.0084034	6.0042	By MS/MS	By MS/MS	By matching	By matching	13.1	22.1	19.1	22.1	7887600	2450900	2868600	0	2568100	3591100	3160200	0	3268900	1	0	0
sp|Q13835|PKP1_HUMAN	sp|Q13835|PKP1_HUMAN	1	1	1	>sp|Q13835|PKP1_HUMAN Plakophilin-1 OS=Homo sapiens OX=9606 GN=PKP1 PE=1 SV=2	1	1	1	1	1	0	0	1	1	0	0	1	1	0	0	1	2	2	2	82.86	747	747	0	9.9355	By matching	By matching	By matching	By MS/MS	2	0	0	2	8120400	2795200	0	0	5325200	4052800	0	0	6931100	0	0	0
sp|P52926|HMGA2_HUMAN	sp|P52926|HMGA2_HUMAN	2	2	2	>sp|P52926|HMGA2_HUMAN High mobility group protein HMGI-C OS=Homo sapiens OX=9606 GN=HMGA2 PE=1 SV=1	1	2	2	2	1	2	1	1	1	2	1	1	1	2	1	1	33	33	33	11.832	109	109	0	14.488	By matching	By MS/MS	By MS/MS	By MS/MS	11.9	33	11.9	11.9	8568300	2597700	2173600	2724100	1073000	3050400	2418200	2928200	1857400	0	1	1
sp|P39748|FEN1_HUMAN	sp|P39748|FEN1_HUMAN	1	1	1	>sp|P39748|FEN1_HUMAN Flap endonuclease 1 OS=Homo sapiens OX=9606 GN=FEN1 PE=1 SV=1	1	1	1	1	0	1	1	1	0	1	1	1	0	1	1	1	5.3	5.3	5.3	42.592	380	380	0	12.196	By matching	By matching	By matching	By MS/MS	0	5.3	5.3	5.3	8568800	0	3072000	2895900	2600900	0	3215000	2991200	3420300	0	0	0
sp|Q13753|LAMC2_HUMAN	sp|Q13753|LAMC2_HUMAN	2	2	2	>sp|Q13753|LAMC2_HUMAN Laminin subunit gamma-2 OS=Homo sapiens OX=9606 GN=LAMC2 PE=1 SV=2	1	2	2	2	2	1	0	1	2	1	0	1	2	1	0	1	2.2	2.2	2.2	130.97	1193	1193	0	11.299	By MS/MS	By matching	By matching	By matching	2.2	0.8	0	0.8	9875200	6737100	1733900	0	1404200	10465000	1521700	0	1497100	2	0	0
sp|P53007|TXTP_HUMAN	sp|P53007|TXTP_HUMAN	1	1	1	>sp|P53007|TXTP_HUMAN Tricarboxylate transport protein, mitochondrial OS=Homo sapiens OX=9606 GN=SLC25A1 PE=1 SV=2	1	1	1	1	0	1	0	1	0	1	0	1	0	1	0	1	3.9	3.9	3.9	34.012	311	311	0	6.5841	By matching	By MS/MS	By matching	By MS/MS	0	3.9	0	3.9	10151000	0	4941200	0	5209500	0	5381100	0	6780500	0	1	0
sp|O43809|CPSF5_HUMAN	sp|O43809|CPSF5_HUMAN	1	1	1	>sp|O43809|CPSF5_HUMAN Cleavage and polyadenylation specificity factor subunit 5 OS=Homo sapiens OX=9606 GN=NUDT21 PE=1 SV=1	1	1	1	1	1	1	0	0	1	1	0	0	1	1	0	0	7.9	7.9	7.9	26.227	227	227	0	14.665	By MS/MS	By MS/MS	By matching	By matching	7.9	7.9	0	0	10323000	3401500	6921000	0	0	4931900	7537200	0	0	1	1	0
CON__ENSEMBL:ENSBTAP00000038253	CON__ENSEMBL:ENSBTAP00000038253	13	1	0	>ENSEMBL:ENSBTAP00000038253 (Bos taurus) 63 kDa protein	1	13	1	0	13	13	13	12	1	1	1	0	0	0	0	0	15.2	2	0	63.165	606	606	0.0045045	6.4118	By matching	By MS/MS	By MS/MS	By matching	15.2	15.2	15.2	13.2	10516000	405410	6128700	3981600	0	587820	6674400	3981600	0	0	1	1
sp|P62424|RL7A_HUMAN	sp|P62424|RL7A_HUMAN	1	1	1	>sp|P62424|RL7A_HUMAN 60S ribosomal protein L7a OS=Homo sapiens OX=9606 GN=RPL7A PE=1 SV=2	1	1	1	1	0	1	0	0	0	1	0	0	0	1	0	0	4.1	4.1	4.1	29.995	266	266	0.004386	6.2921	By matching	By MS/MS	By matching	By matching	0	4.1	0	0	10822000	0	10822000	0	0	0	11785000	0	0	0	2	0
sp|P22735|TGM1_HUMAN	sp|P22735|TGM1_HUMAN	2	2	2	>sp|P22735|TGM1_HUMAN Protein-glutamine gamma-glutamyltransferase K OS=Homo sapiens OX=9606 GN=TGM1 PE=1 SV=4	1	2	2	2	0	2	2	1	0	2	2	1	0	2	2	1	2.3	2.3	2.3	89.786	817	817	0	12.432	By matching	By MS/MS	By MS/MS	By MS/MS	0	2.3	2.3	2.3	10972000	0	3944100	4340400	2687100	0	4059300	3382300	4691300	0	1	1
sp|O60841|IF2P_HUMAN	sp|O60841|IF2P_HUMAN	2	2	2	>sp|O60841|IF2P_HUMAN Eukaryotic translation initiation factor 5B OS=Homo sapiens OX=9606 GN=EIF5B PE=1 SV=4	1	2	2	2	1	1	2	0	1	1	2	0	1	1	2	0	3	3	3	138.83	1220	1220	0	13.597	By MS/MS	By matching	By MS/MS	By matching	2	1	3	0	11002000	1012900	2947500	7041800	0	3671500	3088000	4960900	0	1	0	1
sp|P25311|ZA2G_HUMAN	sp|P25311|ZA2G_HUMAN	1	1	1	>sp|P25311|ZA2G_HUMAN Zinc-alpha-2-glycoprotein OS=Homo sapiens OX=9606 GN=AZGP1 PE=1 SV=2	1	1	1	1	1	0	0	1	1	0	0	1	1	0	0	1	3.4	3.4	3.4	34.258	298	298	0.0044053	6.3343	By MS/MS	By matching	By matching	By MS/MS	3.4	0	0	3.4	11644000	5789200	0	0	5855100	8393900	0	0	7620800	1	0	0
sp|P84090|ERH_HUMAN	sp|P84090|ERH_HUMAN	1	1	1	>sp|P84090|ERH_HUMAN Enhancer of rudimentary homolog OS=Homo sapiens OX=9606 GN=ERH PE=1 SV=1	1	1	1	1	1	1	1	1	1	1	1	1	1	1	1	1	10.6	10.6	10.6	12.259	104	104	0	19.606	By MS/MS	By matching	By MS/MS	By MS/MS	10.6	10.6	10.6	10.6	11927000	2011600	2250600	3956700	3708200	2916600	2450900	3956700	4826500	1	0	1
sp|Q9NW13|RBM28_HUMAN	sp|Q9NW13|RBM28_HUMAN	2	2	2	>sp|Q9NW13|RBM28_HUMAN RNA-binding protein 28 OS=Homo sapiens OX=9606 GN=RBM28 PE=1 SV=3	1	2	2	2	1	1	2	2	1	1	2	2	1	1	2	2	2.5	2.5	2.5	85.737	759	759	0	11.266	By matching	By MS/MS	By MS/MS	By matching	1.3	1.3	2.5	2.5	12638000	2148800	1899400	6644000	1946300	3164300	2381200	6231200	2584500	0	1	2
sp|P20042|IF2B_HUMAN	sp|P20042|IF2B_HUMAN	1	1	1	>sp|P20042|IF2B_HUMAN Eukaryotic translation initiation factor 2 subunit 2 OS=Homo sapiens OX=9606 GN=EIF2S2 PE=1 SV=2	1	1	1	1	0	1	1	1	0	1	1	1	0	1	1	1	6	6	6	38.388	333	333	0	10.299	By matching	By matching	By matching	By MS/MS	0	6	6	6	12849000	0	4452800	3275900	5119800	0	4257900	3499700	7031200	0	0	0
CON__Q2UVX4	CON__Q2UVX4	2	1	1	>Q2UVX4 SWISS-PROT:Q2UVX4 (Bos taurus) Complement C3 precursor	1	2	1	1	2	2	2	2	1	1	1	1	1	1	1	1	1.3	0.6	0.6	187.37	1662	1662	0.0043668	6.2198	By MS/MS	By MS/MS	By MS/MS	By matching	1.3	1.3	1.3	1.3	13719000	3456700	3708400	3887200	2666700	4593700	4123500	3868500	3822800	0	0	1
CON__P02777	CON__P02777	1	1	1	>P02777 SWISS-PROT:P02777 (Bos taurus) similar to Platelet factor 4	1	1	1	1	1	1	1	1	1	1	1	1	1	1	1	1	10.4	10.4	10.4	24.241	230	230	0	25.41	By matching	By MS/MS	By MS/MS	By MS/MS	10.4	10.4	10.4	10.4	14089000	1882100	5124200	3630700	3451700	2729000	5580400	3630700	4492600	0	1	1
sp|Q9UM00|TMCO1_HUMAN	sp|Q9UM00|TMCO1_HUMAN	1	1	1	>sp|Q9UM00|TMCO1_HUMAN Calcium load-activated calcium channel OS=Homo sapiens OX=9606 GN=TMCO1 PE=1 SV=2	1	1	1	1	1	1	1	1	1	1	1	1	1	1	1	1	6.3	6.3	6.3	27.079	239	239	0	6.7887	By matching	By MS/MS	By MS/MS	By MS/MS	6.3	6.3	6.3	6.3	14229000	1687600	4891700	3220300	4429600	2446900	5327200	3220300	5765400	0	1	1
sp|Q9BRT6|LLPH_HUMAN	sp|Q9BRT6|LLPH_HUMAN	1	1	1	>sp|Q9BRT6|LLPH_HUMAN Protein LLP homolog OS=Homo sapiens OX=9606 GN=LLPH PE=1 SV=1	1	1	1	1	1	0	1	1	1	0	1	1	1	0	1	1	12.4	12.4	12.4	15.225	129	129	0	7.1263	By matching	By matching	By MS/MS	By MS/MS	12.4	0	12.4	12.4	15265000	3086400	0	7649300	4529600	4475000	0	7649300	5895500	0	0	1
sp|P47985|UCRI_HUMAN;sp|P0C7P4|UCRIL_HUMAN	sp|P47985|UCRI_HUMAN;sp|P0C7P4|UCRIL_HUMAN	2;1	2;1	2;1	>sp|P47985|UCRI_HUMAN Cytochrome b-c1 complex subunit Rieske, mitochondrial OS=Homo sapiens OX=9606 GN=UQCRFS1 PE=1 SV=2;>sp|P0C7P4|UCRIL_HUMAN Putative cytochrome b-c1 complex subunit Rieske-like protein 1 OS=Homo sapiens OX=9606 GN=UQCRFS1P1 PE=5 SV=1	2	2	2	2	1	1	1	2	1	1	1	2	1	1	1	2	11.3	11.3	11.3	29.668	274	274;283	0	11.897	By matching	By matching	By MS/MS	By MS/MS	3.3	3.3	3.3	11.3	15313000	2544800	3185100	3407200	6176200	4954900	4804100	4761400	4084000	0	0	0
sp|Q9Y6N5|SQOR_HUMAN	sp|Q9Y6N5|SQOR_HUMAN	1	1	1	>sp|Q9Y6N5|SQOR_HUMAN Sulfide:quinone oxidoreductase, mitochondrial OS=Homo sapiens OX=9606 GN=SQOR PE=1 SV=1	1	1	1	1	1	1	1	1	1	1	1	1	1	1	1	1	4.7	4.7	4.7	49.96	450	450	0.0042373	6.0289	By matching	By MS/MS	By matching	By matching	4.7	4.7	4.7	4.7	15826000	2980300	5500900	5003700	2341100	4082100	6460000	4392600	3427800	0	1	0
sp|P0C0L5|CO4B_HUMAN;sp|P0C0L4|CO4A_HUMAN	sp|P0C0L5|CO4B_HUMAN;sp|P0C0L4|CO4A_HUMAN	2;2	2;2	2;2	>sp|P0C0L5|CO4B_HUMAN Complement C4-B OS=Homo sapiens OX=9606 GN=C4B PE=1 SV=2;>sp|P0C0L4|CO4A_HUMAN Complement C4-A OS=Homo sapiens OX=9606 GN=C4A PE=1 SV=2	2	2	2	2	2	2	2	2	2	2	2	2	2	2	2	2	1.8	1.8	1.8	192.75	1744	1744;1744	0	137.82	By MS/MS	By MS/MS	By MS/MS	By MS/MS	1.8	1.8	1.8	1.8	16031000	3503400	4696700	4621200	3209800	5079600	5114800	4621200	4177800	2	2	2
sp|P62857|RS28_HUMAN	sp|P62857|RS28_HUMAN	1	1	1	>sp|P62857|RS28_HUMAN 40S ribosomal protein S28 OS=Homo sapiens OX=9606 GN=RPS28 PE=1 SV=1	1	1	1	1	1	1	1	1	1	1	1	1	1	1	1	1	17.4	17.4	17.4	7.8409	69	69	0.0042553	6.035	By MS/MS	By MS/MS	By MS/MS	By matching	17.4	17.4	17.4	17.4	16796000	6072500	0	6937700	3785600	8804700	0	6937700	4927100	1	1	1
sp|P31944|CASPE_HUMAN	sp|P31944|CASPE_HUMAN	3	3	3	>sp|P31944|CASPE_HUMAN Caspase-14 OS=Homo sapiens OX=9606 GN=CASP14 PE=1 SV=2	1	3	3	3	2	2	2	1	2	2	2	1	2	2	2	1	16.9	16.9	16.9	27.679	242	242	0	19.663	By MS/MS	By MS/MS	By MS/MS	By MS/MS	11.6	11.6	11.6	6.2	16938000	3237700	4768100	5472000	3460600	4694400	5192600	5472000	4504200	2	2	2
sp|Q9BQE3|TBA1C_HUMAN;sp|Q71U36|TBA1A_HUMAN;sp|P68363|TBA1B_HUMAN;sp|P68366|TBA4A_HUMAN;sp|Q9NY65|TBA8_HUMAN;sp|Q6PEY2|TBA3E_HUMAN;sp|P0DPH8|TBA3D_HUMAN;sp|P0DPH7|TBA3C_HUMAN	sp|Q9BQE3|TBA1C_HUMAN;sp|Q71U36|TBA1A_HUMAN;sp|P68363|TBA1B_HUMAN;sp|P68366|TBA4A_HUMAN;sp|Q9NY65|TBA8_HUMAN;sp|Q6PEY2|TBA3E_HUMAN;sp|P0DPH8|TBA3D_HUMAN;sp|P0DPH7|TBA3C_HUMAN	2;2;2;1;1;1;1;1	2;2;2;1;1;1;1;1	2;2;2;1;1;1;1;1	>sp|Q9BQE3|TBA1C_HUMAN Tubulin alpha-1C chain OS=Homo sapiens OX=9606 GN=TUBA1C PE=1 SV=1;>sp|Q71U36|TBA1A_HUMAN Tubulin alpha-1A chain OS=Homo sapiens OX=9606 GN=TUBA1A PE=1 SV=1;>sp|P68363|TBA1B_HUMAN Tubulin alpha-1B chain OS=Homo sapiens OX=9606 GN=TUB	8	2	2	2	2	1	0	2	2	1	0	2	2	1	0	2	6.5	6.5	6.5	49.895	449	449;451;451;448;449;450;450;450	0	12.03	By matching	By MS/MS	By matching	By MS/MS	6.5	3.3	0	6.5	17180000	7411500	4176500	0	5592200	6228600	11671000	0	4673500	0	1	0
sp|Q5VSP4|LC1L1_HUMAN;sp|P31025|LCN1_HUMAN	sp|Q5VSP4|LC1L1_HUMAN;sp|P31025|LCN1_HUMAN	1;1	1;1	1;1	>sp|Q5VSP4|LC1L1_HUMAN Putative lipocalin 1-like protein 1 OS=Homo sapiens OX=9606 GN=LCN1P1 PE=5 SV=1;>sp|P31025|LCN1_HUMAN Lipocalin-1 OS=Homo sapiens OX=9606 GN=LCN1 PE=1 SV=1	2	1	1	1	1	0	1	1	1	0	1	1	1	0	1	1	6.8	6.8	6.8	17.918	162	162;176	0	6.4299	By MS/MS	By matching	By MS/MS	By matching	6.8	0	6.8	6.8	17207000	5199700	0	9182300	2824600	6186000	0	9891900	4319800	0	0	1
sp|Q86WX3|AROS_HUMAN	sp|Q86WX3|AROS_HUMAN	1	1	1	>sp|Q86WX3|AROS_HUMAN Active regulator of SIRT1 OS=Homo sapiens OX=9606 GN=RPS19BP1 PE=1 SV=1	1	1	1	1	1	0	1	1	1	0	1	1	1	0	1	1	9.6	9.6	9.6	15.434	136	136	0	17.569	By matching	By matching	By MS/MS	By matching	9.6	0	9.6	9.6	17447000	2478600	0	10504000	4463900	3792500	0	11293000	4822100	0	0	1
sp|O14818|PSA7_HUMAN;sp|Q8TAA3|PSMA8_HUMAN	sp|O14818|PSA7_HUMAN;sp|Q8TAA3|PSMA8_HUMAN	1;1	1;1	1;1	>sp|O14818|PSA7_HUMAN Proteasome subunit alpha type-7 OS=Homo sapiens OX=9606 GN=PSMA7 PE=1 SV=1;>sp|Q8TAA3|PSMA8_HUMAN Proteasome subunit alpha-type 8 OS=Homo sapiens OX=9606 GN=PSMA8 PE=2 SV=3	2	1	1	1	1	1	1	1	1	1	1	1	1	1	1	1	4.4	4.4	4.4	27.887	248	248;256	0.0044843	6.4034	By MS/MS	By MS/MS	By MS/MS	By matching	4.4	4.4	4.4	4.4	17583000	6709600	0	7638800	3235100	9728400	0	7638800	4210600	1	1	1
sp|P56134|ATPK_HUMAN	sp|P56134|ATPK_HUMAN	1	1	1	>sp|P56134|ATPK_HUMAN ATP synthase subunit f, mitochondrial OS=Homo sapiens OX=9606 GN=ATP5MF PE=1 SV=3	1	1	1	1	1	1	1	1	1	1	1	1	1	1	1	1	13.8	13.8	13.8	10.918	94	94	0	7.0205	By MS/MS	By matching	By MS/MS	By MS/MS	13.8	13.8	13.8	13.8	17761000	3039700	4633400	5312400	4775800	4407400	5045900	5312400	6216000	1	0	2
sp|Q16666|IF16_HUMAN	sp|Q16666|IF16_HUMAN	2	2	2	>sp|Q16666|IF16_HUMAN Gamma-interferon-inducible protein 16 OS=Homo sapiens OX=9606 GN=IFI16 PE=1 SV=3	1	2	2	2	2	2	2	2	2	2	2	2	2	2	2	2	4.2	4.2	4.2	88.255	785	785	0	16.075	By matching	By MS/MS	By MS/MS	By matching	4.2	4.2	4.2	4.2	17849000	3435300	6197900	3899000	4316700	5262500	6836200	3672000	5477300	0	2	1
sp|Q14978|NOLC1_HUMAN	sp|Q14978|NOLC1_HUMAN	1	1	1	>sp|Q14978|NOLC1_HUMAN Nucleolar and coiled-body phosphoprotein 1 OS=Homo sapiens OX=9606 GN=NOLC1 PE=1 SV=2	1	1	1	1	1	0	1	0	1	0	1	0	1	0	1	0	1.6	1.6	1.6	73.602	699	699	0.0044248	6.3439	By MS/MS	By matching	By MS/MS	By matching	1.6	0	1.6	0	18087000	18087000	0	0	0	26225000	0	0	0	1	0	1
sp|Q99880|H2B1L_HUMAN;sp|Q99879|H2B1M_HUMAN;sp|Q99877|H2B1N_HUMAN;sp|Q93079|H2B1H_HUMAN;sp|Q8N257|H2B3B_HUMAN;sp|Q5QNW6|H2B2F_HUMAN;sp|Q16778|H2B2E_HUMAN;sp|P62807|H2B1C_HUMAN;sp|P58876|H2B1D_HUMAN;sp|P57053|H2BFS_HUMAN;sp|P33778|H2B1B_HUMAN;sp|P23527|H2B1O_HUMAN;sp|P06899|H2B1J_HUMAN;sp|O60814|H2B1K_HUMAN;sp|Q96A08|H2B1A_HUMAN	sp|Q99880|H2B1L_HUMAN;sp|Q99879|H2B1M_HUMAN;sp|Q99877|H2B1N_HUMAN;sp|Q93079|H2B1H_HUMAN;sp|Q8N257|H2B3B_HUMAN;sp|Q5QNW6|H2B2F_HUMAN;sp|Q16778|H2B2E_HUMAN;sp|P62807|H2B1C_HUMAN;sp|P58876|H2B1D_HUMAN;sp|P57053|H2BFS_HUMAN;sp|P33778|H2B1B_HUMAN;sp|P23527|H2B1O_HUMAN;sp|P06899|H2B1J_HUMAN;sp|O60814|H2B1K_HUMAN;sp|Q96A08|H2B1A_HUMAN	2;2;2;2;2;2;2;2;2;2;2;2;2;2;1	2;2;2;2;2;2;2;2;2;2;2;2;2;2;1	2;2;2;2;2;2;2;2;2;2;2;2;2;2;1	>sp|Q99880|H2B1L_HUMAN Histone H2B type 1-L OS=Homo sapiens OX=9606 GN=HIST1H2BL PE=1 SV=3;>sp|Q99879|H2B1M_HUMAN Histone H2B type 1-M OS=Homo sapiens OX=9606 GN=HIST1H2BM PE=1 SV=3;>sp|Q99877|H2B1N_HUMAN Histone H2B type 1-N OS=Homo sapiens OX=9606 GN=HIS	15	2	2	2	2	2	2	2	2	2	2	2	2	2	2	2	20.6	20.6	20.6	13.952	126	126;126;126;126;126;126;126;126;126;126;126;126;126;126;127	0	14.05	By MS/MS	By MS/MS	By MS/MS	By matching	20.6	20.6	20.6	20.6	19373000	2408200	5136400	9688700	2139400	4284100	6549000	4856700	2972700	1	3	2
sp|P41091|IF2G_HUMAN;sp|Q2VIR3|IF2GL_HUMAN	sp|P41091|IF2G_HUMAN;sp|Q2VIR3|IF2GL_HUMAN	3;2	3;2	3;2	>sp|P41091|IF2G_HUMAN Eukaryotic translation initiation factor 2 subunit 3 OS=Homo sapiens OX=9606 GN=EIF2S3 PE=1 SV=3;>sp|Q2VIR3|IF2GL_HUMAN Eukaryotic translation initiation factor 2 subunit 3B OS=Homo sapiens OX=9606 GN=EIF2S3B PE=2 SV=2	2	3	3	3	0	2	1	3	0	2	1	3	0	2	1	3	11	11	11	51.109	472	472;472	0	18.627	By matching	By MS/MS	By MS/MS	By MS/MS	0	8.1	5.3	11	19577000	0	7879800	2255400	9442000	0	8338100	6565300	8222600	0	2	1
sp|Q09666|AHNK_HUMAN	sp|Q09666|AHNK_HUMAN	2	2	2	>sp|Q09666|AHNK_HUMAN Neuroblast differentiation-associated protein AHNAK OS=Homo sapiens OX=9606 GN=AHNAK PE=1 SV=2	1	2	2	2	1	2	2	1	1	2	2	1	1	2	2	1	0.7	0.7	0.7	629.09	5890	5890	0	14.002	By MS/MS	By MS/MS	By matching	By matching	0.3	0.7	0.7	0.3	20298000	2581300	7199900	8434500	2082500	6365600	5770300	5830100	4762400	1	2	0
sp|Q9Y4F1|FARP1_HUMAN	sp|Q9Y4F1|FARP1_HUMAN	2	2	2	>sp|Q9Y4F1|FARP1_HUMAN FERM, ARHGEF and pleckstrin domain-containing protein 1 OS=Homo sapiens OX=9606 GN=FARP1 PE=1 SV=1	1	2	2	2	1	1	0	1	1	1	0	1	1	1	0	1	4.6	4.6	4.6	118.63	1045	1045	0	10.695	By MS/MS	By MS/MS	By matching	By matching	0.9	3.7	0	3.7	20378000	17065000	2739000	0	574280	0	2982800	0	747460	0	1	0
sp|O60762|DPM1_HUMAN	sp|O60762|DPM1_HUMAN	2	2	2	>sp|O60762|DPM1_HUMAN Dolichol-phosphate mannosyltransferase subunit 1 OS=Homo sapiens OX=9606 GN=DPM1 PE=1 SV=1	1	2	2	2	2	2	2	2	2	2	2	2	2	2	2	2	12.7	12.7	12.7	29.634	260	260	0	13.011	By matching	By MS/MS	By MS/MS	By MS/MS	12.7	12.7	12.7	12.7	20878000	3026100	7432400	5296300	5122700	2044700	10874000	5369200	6157300	0	1	1
sp|P68371|TBB4B_HUMAN;sp|P07437|TBB5_HUMAN;sp|P04350|TBB4A_HUMAN;sp|Q9BVA1|TBB2B_HUMAN;sp|Q13885|TBB2A_HUMAN;sp|Q13509|TBB3_HUMAN	sp|P68371|TBB4B_HUMAN;sp|P07437|TBB5_HUMAN;sp|P04350|TBB4A_HUMAN;sp|Q9BVA1|TBB2B_HUMAN;sp|Q13885|TBB2A_HUMAN;sp|Q13509|TBB3_HUMAN	2;1;1;1;1;1	2;1;1;1;1;1	2;1;1;1;1;1	>sp|P68371|TBB4B_HUMAN Tubulin beta-4B chain OS=Homo sapiens OX=9606 GN=TUBB4B PE=1 SV=1;>sp|P07437|TBB5_HUMAN Tubulin beta chain OS=Homo sapiens OX=9606 GN=TUBB PE=1 SV=2;>sp|P04350|TBB4A_HUMAN Tubulin beta-4A chain OS=Homo sapiens OX=9606 GN=TUBB4A PE=1	6	2	2	2	1	1	2	2	1	1	2	2	1	1	2	2	7.9	7.9	7.9	49.83	445	445;444;444;445;445;450	0	23.662	By MS/MS	By MS/MS	By MS/MS	By MS/MS	4	4	7.9	7.9	21394000	2850000	3641500	7140900	7762100	6482000	6220800	5123800	7514900	1	1	2
sp|P04792|HSPB1_HUMAN	sp|P04792|HSPB1_HUMAN	1	1	1	>sp|P04792|HSPB1_HUMAN Heat shock protein beta-1 OS=Homo sapiens OX=9606 GN=HSPB1 PE=1 SV=2	1	1	1	1	1	1	1	1	1	1	1	1	1	1	1	1	7.8	7.8	7.8	22.782	205	205	0	6.6027	By matching	By MS/MS	By MS/MS	By MS/MS	7.8	7.8	7.8	7.8	21529000	4814000	4989400	6065900	5660200	6979900	5433600	6065900	7367000	0	1	1
CON__P02662	CON__P02662	2	2	2	>P02662 SWISS-PROT:P02662 Alpha-S1-casein - Bos taurus (Bovine).	1	2	2	2	2	2	2	2	2	2	2	2	2	2	2	2	10.6	10.6	10.6	22.975	199	199	0	11.909	By matching	By MS/MS	By MS/MS	By MS/MS	10.6	10.6	10.6	10.6	23759000	3917500	6671000	9197400	3973100	5302300	8108000	8298100	5605100	0	1	2
sp|P61626|LYSC_HUMAN	sp|P61626|LYSC_HUMAN	1	1	1	>sp|P61626|LYSC_HUMAN Lysozyme C OS=Homo sapiens OX=9606 GN=LYZ PE=1 SV=1	1	1	1	1	1	1	1	1	1	1	1	1	1	1	1	1	8.1	8.1	8.1	16.537	148	148	0	6.5116	By matching	By MS/MS	By MS/MS	By MS/MS	8.1	8.1	8.1	8.1	25317000	4221700	5678900	8133600	7282500	6121100	6184500	8133600	9478600	0	1	1
sp|Q6UWP8|SBSN_HUMAN	sp|Q6UWP8|SBSN_HUMAN	3	3	3	>sp|Q6UWP8|SBSN_HUMAN Suprabasin OS=Homo sapiens OX=9606 GN=SBSN PE=1 SV=2	1	3	3	3	2	3	3	3	2	3	3	3	2	3	3	3	16.6	16.6	16.6	60.54	590	590	0	17.689	By MS/MS	By MS/MS	By MS/MS	By MS/MS	15.3	16.6	16.6	16.6	25460000	4908000	7625400	5652000	7274800	9023900	8152900	4289900	9074300	1	2	1
sp|Q96EY4|TMA16_HUMAN	sp|Q96EY4|TMA16_HUMAN	1	1	1	>sp|Q96EY4|TMA16_HUMAN Translation machinery-associated protein 16 OS=Homo sapiens OX=9606 GN=TMA16 PE=1 SV=2	1	1	1	1	1	1	1	1	1	1	1	1	1	1	1	1	7.4	7.4	7.4	23.864	203	203	0	9.2887	By MS/MS	By MS/MS	By MS/MS	By matching	7.4	7.4	7.4	7.4	25471000	8436900	7163400	7203100	2667300	12233000	7801100	7203100	3471700	1	1	1
sp|P27658|CO8A1_HUMAN	sp|P27658|CO8A1_HUMAN	2	2	2	>sp|P27658|CO8A1_HUMAN Collagen alpha-1(VIII) chain OS=Homo sapiens OX=9606 GN=COL8A1 PE=1 SV=2	1	2	2	2	2	2	2	2	2	2	2	2	2	2	2	2	3.9	3.9	3.9	73.363	744	744	0	20.065	By MS/MS	By matching	By MS/MS	By MS/MS	3.9	3.9	3.9	3.9	25723000	6004900	6008300	8273200	5437100	8440000	6453100	8724500	6982100	1	0	2
sp|Q9H1E1|RNAS7_HUMAN	sp|Q9H1E1|RNAS7_HUMAN	2	2	2	>sp|Q9H1E1|RNAS7_HUMAN Ribonuclease 7 OS=Homo sapiens OX=9606 GN=RNASE7 PE=1 SV=2	1	2	2	2	2	1	2	1	2	1	2	1	2	1	2	1	22.4	22.4	22.4	17.419	156	156	0	11.691	By matching	By MS/MS	By MS/MS	By MS/MS	22.4	9	22.4	9	26457000	8561900	5159500	10143000	2592000	9457500	9060500	7591800	5440000	0	1	2
sp|O15235|RT12_HUMAN	sp|O15235|RT12_HUMAN	1	1	1	>sp|O15235|RT12_HUMAN 28S ribosomal protein S12, mitochondrial OS=Homo sapiens OX=9606 GN=MRPS12 PE=1 SV=1	1	1	1	1	1	0	1	0	1	0	1	0	1	0	1	0	18.1	18.1	18.1	15.173	138	138	0	8.2765	By matching	By matching	By MS/MS	By matching	18.1	0	18.1	0	26559000	6025600	0	20534000	0	8736600	0	20534000	0	0	0	1
sp|O94905|ERLN2_HUMAN;sp|O75477|ERLN1_HUMAN	sp|O94905|ERLN2_HUMAN;sp|O75477|ERLN1_HUMAN	1;1	1;1	1;1	>sp|O94905|ERLN2_HUMAN Erlin-2 OS=Homo sapiens OX=9606 GN=ERLIN2 PE=1 SV=1;>sp|O75477|ERLN1_HUMAN Erlin-1 OS=Homo sapiens OX=9606 GN=ERLIN1 PE=1 SV=2	2	1	1	1	1	1	1	1	1	1	1	1	1	1	1	1	3.5	3.5	3.5	37.839	339	339;348	0	16.982	By MS/MS	By MS/MS	By MS/MS	By MS/MS	3.5	3.5	3.5	3.5	27276000	6701700	6475500	9660900	4438100	9717000	7052000	9660900	5776500	1	1	2
sp|P49458|SRP09_HUMAN	sp|P49458|SRP09_HUMAN	1	1	1	>sp|P49458|SRP09_HUMAN Signal recognition particle 9 kDa protein OS=Homo sapiens OX=9606 GN=SRP9 PE=1 SV=2	1	1	1	1	1	1	1	1	1	1	1	1	1	1	1	1	12.8	12.8	12.8	10.112	86	86	0	7.0488	By MS/MS	By MS/MS	By MS/MS	By MS/MS	12.8	12.8	12.8	12.8	29332000	6064600	8583900	9563500	5120300	8793200	9348000	9563500	6664300	1	1	1
sp|Q16630|CPSF6_HUMAN	sp|Q16630|CPSF6_HUMAN	2	2	2	>sp|Q16630|CPSF6_HUMAN Cleavage and polyadenylation specificity factor subunit 6 OS=Homo sapiens OX=9606 GN=CPSF6 PE=1 SV=2	1	2	2	2	2	1	2	1	2	1	2	1	2	1	2	1	7.4	7.4	7.4	59.209	551	551	0	19.001	By MS/MS	By MS/MS	By MS/MS	By MS/MS	7.4	2.9	7.4	2.9	29605000	7812200	7283300	10687000	3822500	9902700	10425000	8053000	6539400	2	1	2
sp|Q6NZI2|CAVN1_HUMAN	sp|Q6NZI2|CAVN1_HUMAN	2	2	2	>sp|Q6NZI2|CAVN1_HUMAN Caveolae-associated protein 1 OS=Homo sapiens OX=9606 GN=CAVIN1 PE=1 SV=1	1	2	2	2	1	1	2	2	1	1	2	2	1	1	2	2	7.7	7.7	7.7	43.476	390	390	0	106.85	By MS/MS	By MS/MS	By MS/MS	By MS/MS	4.6	3.1	7.7	7.7	30336000	10017000	0	13262000	7056600	17831000	0	7863900	11276000	2	1	2
sp|P08238|HS90B_HUMAN;sp|P07900|HS90A_HUMAN	sp|P08238|HS90B_HUMAN;sp|P07900|HS90A_HUMAN	1;1	1;1	1;1	>sp|P08238|HS90B_HUMAN Heat shock protein HSP 90-beta OS=Homo sapiens OX=9606 GN=HSP90AB1 PE=1 SV=4;>sp|P07900|HS90A_HUMAN Heat shock protein HSP 90-alpha OS=Homo sapiens OX=9606 GN=HSP90AA1 PE=1 SV=5	2	1	1	1	0	1	1	1	0	1	1	1	0	1	1	1	1.9	1.9	1.9	83.263	724	724;732	0	12.803	By matching	By MS/MS	By MS/MS	By MS/MS	0	1.9	1.9	1.9	30984000	0	9918300	9854700	11211000	0	10801000	9854700	14592000	0	1	1
sp|P49411|EFTU_HUMAN	sp|P49411|EFTU_HUMAN	3	3	3	>sp|P49411|EFTU_HUMAN Elongation factor Tu, mitochondrial OS=Homo sapiens OX=9606 GN=TUFM PE=1 SV=2	1	3	3	3	3	3	3	3	3	3	3	3	3	3	3	3	10	10	10	49.541	452	452	0	20.87	By MS/MS	By MS/MS	By MS/MS	By MS/MS	10	10	10	10	31280000	7590600	7704000	8613100	7372200	10993000	8601600	8790900	9219000	2	1	2
sp|O75394|RM33_HUMAN	sp|O75394|RM33_HUMAN	1	1	1	>sp|O75394|RM33_HUMAN 39S ribosomal protein L33, mitochondrial OS=Homo sapiens OX=9606 GN=MRPL33 PE=1 SV=1	1	1	1	1	1	1	1	1	1	1	1	1	1	1	1	1	21.5	21.5	21.5	7.6191	65	65	0	15.027	By MS/MS	By matching	By MS/MS	By MS/MS	21.5	21.5	21.5	21.5	31607000	5911300	7508800	13431000	4755100	8571000	8177200	13431000	6189000	1	0	1
sp|P26583|HMGB2_HUMAN	sp|P26583|HMGB2_HUMAN	2	1	1	>sp|P26583|HMGB2_HUMAN High mobility group protein B2 OS=Homo sapiens OX=9606 GN=HMGB2 PE=1 SV=2	1	2	1	1	2	2	2	1	1	1	1	0	1	1	1	0	12.4	6.7	6.7	24.033	209	209	0.0084388	6.0162	By MS/MS	By MS/MS	By MS/MS	By matching	12.4	12.4	12.4	5.7	31893000	10715000	11416000	9762000	0	15536000	12433000	9762000	0	1	2	1
sp|P32119|PRDX2_HUMAN;sp|Q06830|PRDX1_HUMAN	sp|P32119|PRDX2_HUMAN;sp|Q06830|PRDX1_HUMAN	2;1	2;1	2;1	>sp|P32119|PRDX2_HUMAN Peroxiredoxin-2 OS=Homo sapiens OX=9606 GN=PRDX2 PE=1 SV=5;>sp|Q06830|PRDX1_HUMAN Peroxiredoxin-1 OS=Homo sapiens OX=9606 GN=PRDX1 PE=1 SV=1	2	2	2	2	1	2	2	2	1	2	2	2	1	2	2	2	14.6	14.6	14.6	21.892	198	198;199	0	14.409	By MS/MS	By MS/MS	By MS/MS	By MS/MS	9.1	14.6	14.6	14.6	32817000	1410600	8932200	11863000	10611000	7988100	7912000	10626000	10921000	1	2	2
sp|Q96CT7|CC124_HUMAN	sp|Q96CT7|CC124_HUMAN	4	4	4	>sp|Q96CT7|CC124_HUMAN Coiled-coil domain-containing protein 124 OS=Homo sapiens OX=9606 GN=CCDC124 PE=1 SV=1	1	4	4	4	2	3	2	3	2	3	2	3	2	3	2	3	23.3	23.3	23.3	25.835	223	223	0	39.278	By MS/MS	By MS/MS	By MS/MS	By MS/MS	13	18.8	14.3	17.5	32911000	2812700	11468000	12010000	6620700	6994500	10287000	11618000	8294500	2	3	2
sp|Q01469|FABP5_HUMAN	sp|Q01469|FABP5_HUMAN	2	2	2	>sp|Q01469|FABP5_HUMAN Fatty acid-binding protein 5 OS=Homo sapiens OX=9606 GN=FABP5 PE=1 SV=3	1	2	2	2	2	2	2	2	2	2	2	2	2	2	2	2	14.8	14.8	14.8	15.164	135	135	0	39.274	By MS/MS	By MS/MS	By MS/MS	By MS/MS	14.8	14.8	14.8	14.8	33475000	303770	7850900	11754000	13567000	5596900	11016000	8561700	13228000	1	1	1
sp|P04040|CATA_HUMAN	sp|P04040|CATA_HUMAN	3	3	3	>sp|P04040|CATA_HUMAN Catalase OS=Homo sapiens OX=9606 GN=CAT PE=1 SV=3	1	3	3	3	2	1	3	3	2	1	3	3	2	1	3	3	6.1	6.1	6.1	59.755	527	527	0	21.378	By MS/MS	By MS/MS	By MS/MS	By MS/MS	5.9	2.5	6.1	6.1	34100000	2496400	4973000	12521000	14110000	7531100	7382700	9726200	15281000	1	1	2
sp|P61026|RAB10_HUMAN	sp|P61026|RAB10_HUMAN	2	2	2	>sp|P61026|RAB10_HUMAN Ras-related protein Rab-10 OS=Homo sapiens OX=9606 GN=RAB10 PE=1 SV=1	1	2	2	2	2	2	2	2	2	2	2	2	2	2	2	2	11.5	11.5	11.5	22.541	200	200	0	12.845	By MS/MS	By MS/MS	By MS/MS	By MS/MS	11.5	11.5	11.5	11.5	34636000	9915700	9082500	13442000	2195800	10985000	8116000	12899000	8568800	1	0	1
sp|Q96P63|SPB12_HUMAN	sp|Q96P63|SPB12_HUMAN	2	2	2	>sp|Q96P63|SPB12_HUMAN Serpin B12 OS=Homo sapiens OX=9606 GN=SERPINB12 PE=1 SV=1	1	2	2	2	2	1	2	2	2	1	2	2	2	1	2	2	6.2	6.2	6.2	46.276	405	405	0	15.745	By matching	By matching	By matching	By MS/MS	6.2	2.2	6.2	6.2	35078000	8361900	3898300	10679000	12138000	9928100	10515000	9330300	13074000	0	0	0
sp|Q7Z7F7|RM55_HUMAN	sp|Q7Z7F7|RM55_HUMAN	2	2	2	>sp|Q7Z7F7|RM55_HUMAN 39S ribosomal protein L55, mitochondrial OS=Homo sapiens OX=9606 GN=MRPL55 PE=1 SV=1	1	2	2	2	2	2	2	1	2	2	2	1	2	2	2	1	19.5	19.5	19.5	15.128	128	128	0	15.789	By matching	By MS/MS	By MS/MS	By MS/MS	19.5	19.5	19.5	12.5	35242000	3805500	11046000	15769000	4620500	3333200	9486800	12236000	7287700	0	1	4
sp|Q9HDC5|JPH1_HUMAN	sp|Q9HDC5|JPH1_HUMAN	1	1	1	>sp|Q9HDC5|JPH1_HUMAN Junctophilin-1 OS=Homo sapiens OX=9606 GN=JPH1 PE=1 SV=2	1	1	1	1	1	1	1	1	1	1	1	1	1	1	1	1	2	2	2	71.685	661	661	0.0082988	5.9564	By matching	By matching	By matching	By MS/MS	2	2	2	2	35314000	8172400	8692400	11077000	7372300	11388000	10179000	11011000	9410500	0	0	0
sp|P36578|RL4_HUMAN	sp|P36578|RL4_HUMAN	1	1	1	>sp|P36578|RL4_HUMAN 60S ribosomal protein L4 OS=Homo sapiens OX=9606 GN=RPL4 PE=1 SV=5	1	1	1	1	1	1	1	1	1	1	1	1	1	1	1	1	2.6	2.6	2.6	47.697	427	427	0.0044643	6.4022	By MS/MS	By MS/MS	By MS/MS	By MS/MS	2.6	2.6	2.6	2.6	36042000	6953200	8213400	14339000	6536900	10082000	8944600	14339000	8508200	1	1	1
sp|O43920|NDUS5_HUMAN	sp|O43920|NDUS5_HUMAN	2	2	2	>sp|O43920|NDUS5_HUMAN NADH dehydrogenase [ubiquinone] iron-sulfur protein 5 OS=Homo sapiens OX=9606 GN=NDUFS5 PE=1 SV=3	1	2	2	2	1	2	2	2	1	2	2	2	1	2	2	2	22.6	22.6	22.6	12.517	106	106	0	14.137	By matching	By MS/MS	By MS/MS	By MS/MS	11.3	22.6	22.6	22.6	36758000	2152100	11269000	10989000	12347000	6890600	10493000	9033700	16036000	0	1	1
sp|P62826|RAN_HUMAN	sp|P62826|RAN_HUMAN	4	4	4	>sp|P62826|RAN_HUMAN GTP-binding nuclear protein Ran OS=Homo sapiens OX=9606 GN=RAN PE=1 SV=3	1	4	4	4	2	4	2	2	2	4	2	2	2	4	2	2	19.9	19.9	19.9	24.423	216	216	0	25.411	By MS/MS	By MS/MS	By MS/MS	By matching	11.1	19.9	11.1	11.1	37023000	5461800	18121000	7878100	5561500	10043000	13449000	10044000	9234100	2	5	2
sp|P12236|ADT3_HUMAN	sp|P12236|ADT3_HUMAN	8	4	3	>sp|P12236|ADT3_HUMAN ADP/ATP translocase 3 OS=Homo sapiens OX=9606 GN=SLC25A6 PE=1 SV=4	1	8	4	3	5	8	8	7	1	4	4	3	1	3	3	2	34.9	21.8	12.8	32.866	298	298	0	23.068	By matching	By MS/MS	By MS/MS	By matching	17.4	34.9	34.9	29.5	37067000	4709400	10607000	13255000	8495700	0	10129000	16512000	9221900	0	1	2
sp|Q08188|TGM3_HUMAN	sp|Q08188|TGM3_HUMAN	3	3	3	>sp|Q08188|TGM3_HUMAN Protein-glutamine gamma-glutamyltransferase E OS=Homo sapiens OX=9606 GN=TGM3 PE=1 SV=4	1	3	3	3	3	3	1	3	3	3	1	3	3	3	1	3	6.6	6.6	6.6	76.631	693	693	0	22.518	By MS/MS	By MS/MS	By MS/MS	By MS/MS	6.6	6.6	1.9	6.6	37272000	8665900	10440000	4838700	13328000	11628000	11310000	9718000	13464000	2	3	1
sp|P19013|K2C4_HUMAN;CON__P19013	sp|P19013|K2C4_HUMAN;CON__P19013	6;6	4;4	3;3	>sp|P19013|K2C4_HUMAN Keratin, type II cytoskeletal 4 OS=Homo sapiens OX=9606 GN=KRT4 PE=1 SV=4;>P19013 SWISS-PROT:P19013 Tax_Id=9606 Gene_Symbol=KRT4 keratin 4	2	6	4	3	2	6	3	2	0	4	1	1	0	3	1	0	12.7	8.8	6.6	57.285	534	534;594	0	24.564	By matching	By MS/MS	By matching	By matching	3.9	12.7	5.6	3.9	37320000	0	32963000	3855400	502000	0	36660000	2675700	1071100	0	5	0
sp|P17844|DDX5_HUMAN;sp|Q92841|DDX17_HUMAN	sp|P17844|DDX5_HUMAN	3;1	3;1	3;1	>sp|P17844|DDX5_HUMAN Probable ATP-dependent RNA helicase DDX5 OS=Homo sapiens OX=9606 GN=DDX5 PE=1 SV=1	2	3	3	3	2	3	1	2	2	3	1	2	2	3	1	2	5.2	5.2	5.2	69.147	614	614;729	0	16.976	By matching	By MS/MS	By matching	By MS/MS	3.3	5.2	1.5	3.4	38360000	4869400	18601000	2893500	11997000	8526700	16668000	5929400	14701000	0	3	0
sp|P47914|RL29_HUMAN	sp|P47914|RL29_HUMAN	1	1	1	>sp|P47914|RL29_HUMAN 60S ribosomal protein L29 OS=Homo sapiens OX=9606 GN=RPL29 PE=1 SV=2	1	1	1	1	1	1	1	1	1	1	1	1	1	1	1	1	9.4	9.4	9.4	17.752	159	159	0	6.5335	By matching	By matching	By MS/MS	By MS/MS	9.4	9.4	9.4	9.4	40308000	8255900	8977500	14190000	8885000	11411000	9970800	14391000	11728000	0	0	1
sp|Q14331|FRG1_HUMAN	sp|Q14331|FRG1_HUMAN	2	2	2	>sp|Q14331|FRG1_HUMAN Protein FRG1 OS=Homo sapiens OX=9606 GN=FRG1 PE=1 SV=1	1	2	2	2	2	2	2	1	2	2	2	1	2	2	2	1	9.7	9.7	9.7	29.172	258	258	0	12.77	By MS/MS	By MS/MS	By MS/MS	By MS/MS	9.7	9.7	9.7	4.7	41467000	15478000	9440000	13001000	3548800	19589000	9540600	12373000	8838700	1	1	2
sp|P62910|RL32_HUMAN	sp|P62910|RL32_HUMAN	1	1	1	>sp|P62910|RL32_HUMAN 60S ribosomal protein L32 OS=Homo sapiens OX=9606 GN=RPL32 PE=1 SV=2	1	1	1	1	0	0	1	1	0	0	1	1	0	0	1	1	9.6	9.6	9.6	15.86	135	135	0	7.2909	By matching	By matching	By MS/MS	By MS/MS	0	0	9.6	9.6	41491000	0	0	26739000	14751000	0	0	19541000	26398000	0	0	2
sp|P10412|H14_HUMAN;sp|P16402|H13_HUMAN;sp|P22492|H1T_HUMAN	sp|P10412|H14_HUMAN;sp|P16402|H13_HUMAN	7;6;3	1;0;0	1;0;0	>sp|P10412|H14_HUMAN Histone H1.4 OS=Homo sapiens OX=9606 GN=HIST1H1E PE=1 SV=2;>sp|P16402|H13_HUMAN Histone H1.3 OS=Homo sapiens OX=9606 GN=HIST1H1D PE=1 SV=2	3	7	1	1	7	7	7	7	1	1	1	1	1	1	1	1	24.7	7.3	7.3	21.865	219	219;221;207	0	11.787	By MS/MS	By MS/MS	By MS/MS	By MS/MS	24.7	24.7	24.7	24.7	44357000	9932200	12013000	16743000	5668400	14401000	13083000	16743000	7377700	1	1	1
sp|Q9UBS4|DJB11_HUMAN	sp|Q9UBS4|DJB11_HUMAN	3	3	3	>sp|Q9UBS4|DJB11_HUMAN DnaJ homolog subfamily B member 11 OS=Homo sapiens OX=9606 GN=DNAJB11 PE=1 SV=1	1	3	3	3	2	1	3	2	2	1	3	2	2	1	3	2	14.8	14.8	14.8	40.513	358	358	0	21.856	By MS/MS	By MS/MS	By MS/MS	By MS/MS	8.4	3.1	14.8	8.4	45456000	11533000	2977500	12503000	18442000	15215000	12031000	11505000	17719000	2	1	3
sp|Q9NRW1|RAB6B_HUMAN;sp|P20340|RAB6A_HUMAN;sp|Q14964|RB39A_HUMAN	sp|Q9NRW1|RAB6B_HUMAN;sp|P20340|RAB6A_HUMAN;sp|Q14964|RB39A_HUMAN	1;1;1	1;1;1	1;1;1	>sp|Q9NRW1|RAB6B_HUMAN Ras-related protein Rab-6B OS=Homo sapiens OX=9606 GN=RAB6B PE=1 SV=1;>sp|P20340|RAB6A_HUMAN Ras-related protein Rab-6A OS=Homo sapiens OX=9606 GN=RAB6A PE=1 SV=3;>sp|Q14964|RB39A_HUMAN Ras-related protein Rab-39A OS=Homo sapiens OX=	3	1	1	1	1	1	1	1	1	1	1	1	1	1	1	1	5.3	5.3	5.3	23.461	208	208;208;217	0	7.7679	By MS/MS	By MS/MS	By MS/MS	By MS/MS	5.3	5.3	5.3	5.3	46131000	10613000	11705000	15047000	8765800	15388000	12747000	15047000	11409000	1	1	1
sp|Q70UQ0|IKIP_HUMAN	sp|Q70UQ0|IKIP_HUMAN	2	2	2	>sp|Q70UQ0|IKIP_HUMAN Inhibitor of nuclear factor kappa-B kinase-interacting protein OS=Homo sapiens OX=9606 GN=IKBIP PE=1 SV=1	1	2	2	2	2	2	2	2	2	2	2	2	2	2	2	2	6	6	6	39.309	350	350	0	37.32	By MS/MS	By MS/MS	By MS/MS	By MS/MS	6	6	6	6	46925000	20199000	4535000	13259000	8932100	25517000	10856000	11528000	11211000	2	1	1
sp|O00541|PESC_HUMAN	sp|O00541|PESC_HUMAN	2	2	2	>sp|O00541|PESC_HUMAN Pescadillo homolog OS=Homo sapiens OX=9606 GN=PES1 PE=1 SV=1	1	2	2	2	1	1	1	2	1	1	1	2	1	1	1	2	4.8	4.8	4.8	68.002	588	588	0	13.182	By MS/MS	By MS/MS	By matching	By MS/MS	3.1	3.1	1.7	4.8	47215000	8014700	15709000	5914700	17577000	11903000	17522000	12056000	16039000	2	2	0
sp|P63244|RACK1_HUMAN	sp|P63244|RACK1_HUMAN	3	3	3	>sp|P63244|RACK1_HUMAN Receptor of activated protein C kinase 1 OS=Homo sapiens OX=9606 GN=RACK1 PE=1 SV=3	1	3	3	3	3	1	2	1	3	1	2	1	3	1	2	1	17.4	17.4	17.4	35.076	317	317	0	21.911	By MS/MS	By MS/MS	By MS/MS	By MS/MS	17.4	3.8	8.8	3.8	48821000	26853000	5435500	11092000	5440500	27697000	10093000	13163000	12074000	3	1	1
sp|Q8NE71|ABCF1_HUMAN	sp|Q8NE71|ABCF1_HUMAN	4	4	4	>sp|Q8NE71|ABCF1_HUMAN ATP-binding cassette sub-family F member 1 OS=Homo sapiens OX=9606 GN=ABCF1 PE=1 SV=2	1	4	4	4	3	4	4	3	3	4	4	3	3	4	4	3	6.4	6.4	6.4	95.925	845	845	0	26.056	By MS/MS	By MS/MS	By MS/MS	By MS/MS	4.4	6.4	6.4	4.4	48826000	8148100	19356000	16807000	4514900	16673000	16286000	12823000	9795400	2	2	2
sp|P39023|RL3_HUMAN	sp|P39023|RL3_HUMAN	6	6	6	>sp|P39023|RL3_HUMAN 60S ribosomal protein L3 OS=Homo sapiens OX=9606 GN=RPL3 PE=1 SV=2	1	6	6	6	3	2	6	5	3	2	6	5	3	2	6	5	22.1	22.1	22.1	46.108	403	403	0	49.124	By MS/MS	By MS/MS	By MS/MS	By MS/MS	14.4	11.4	22.1	18.9	49492000	1735800	6158300	26803000	14794000	3873500	13968000	25544000	11897000	1	1	6
sp|P06702|S10A9_HUMAN	sp|P06702|S10A9_HUMAN	2	2	2	>sp|P06702|S10A9_HUMAN Protein S100-A9 OS=Homo sapiens OX=9606 GN=S100A9 PE=1 SV=1	1	2	2	2	2	2	2	1	2	2	2	1	2	2	2	1	24.6	24.6	24.6	13.242	114	114	0	21.848	By matching	By MS/MS	By MS/MS	By MS/MS	24.6	24.6	24.6	13.2	51204000	9417800	22056000	14639000	5091300	10106000	21234000	14841000	12759000	0	4	1
sp|Q86UE4|LYRIC_HUMAN	sp|Q86UE4|LYRIC_HUMAN	5	5	5	>sp|Q86UE4|LYRIC_HUMAN Protein LYRIC OS=Homo sapiens OX=9606 GN=MTDH PE=1 SV=2	1	5	5	5	4	4	2	3	4	4	2	3	4	4	2	3	17.7	17.7	17.7	63.836	582	582	0	47.719	By MS/MS	By MS/MS	By MS/MS	By MS/MS	15.8	15.1	10.8	12.7	51545000	8081700	29473000	8777200	5212900	12094000	20184000	16449000	10651000	2	4	2
sp|O00488|ZN593_HUMAN	sp|O00488|ZN593_HUMAN	3	3	3	>sp|O00488|ZN593_HUMAN Zinc finger protein 593 OS=Homo sapiens OX=9606 GN=ZNF593 PE=1 SV=2	1	3	3	3	1	1	3	1	1	1	3	1	1	1	3	1	32.1	32.1	32.1	15.199	134	134	0	23.267	By MS/MS	By MS/MS	By MS/MS	By MS/MS	10.4	14.9	32.1	14.9	52030000	0	10217000	34170000	7642900	0	15276000	26311000	13657000	1	1	4
sp|P48741|HSP77_HUMAN;sp|P17066|HSP76_HUMAN	sp|P48741|HSP77_HUMAN;sp|P17066|HSP76_HUMAN	1;1	1;1	1;1	>sp|P48741|HSP77_HUMAN Putative heat shock 70 kDa protein 7 OS=Homo sapiens OX=9606 GN=HSPA7 PE=5 SV=2;>sp|P17066|HSP76_HUMAN Heat shock 70 kDa protein 6 OS=Homo sapiens OX=9606 GN=HSPA6 PE=1 SV=2	2	1	1	1	1	1	1	1	1	1	1	1	1	1	1	1	3	3	3	40.244	367	367;643	0	10.553	By MS/MS	By MS/MS	By MS/MS	By MS/MS	3	3	3	3	53059000	12653000	15684000	15471000	9251700	18346000	17080000	15471000	12042000	1	1	2
sp|Q99878|H2A1J_HUMAN;sp|Q96KK5|H2A1H_HUMAN;sp|Q9BTM1|H2AJ_HUMAN;sp|Q16777|H2A2C_HUMAN;sp|Q93077|H2A1C_HUMAN;sp|Q7L7L0|H2A3_HUMAN;sp|Q6FI13|H2A2A_HUMAN;sp|P20671|H2A1D_HUMAN;sp|P0C0S8|H2A1_HUMAN;sp|P04908|H2A1B_HUMAN	sp|Q99878|H2A1J_HUMAN;sp|Q96KK5|H2A1H_HUMAN;sp|Q9BTM1|H2AJ_HUMAN;sp|Q16777|H2A2C_HUMAN;sp|Q93077|H2A1C_HUMAN;sp|Q7L7L0|H2A3_HUMAN;sp|Q6FI13|H2A2A_HUMAN;sp|P20671|H2A1D_HUMAN;sp|P0C0S8|H2A1_HUMAN;sp|P04908|H2A1B_HUMAN	1;1;1;1;1;1;1;1;1;1	1;1;1;1;1;1;1;1;1;1	1;1;1;1;1;1;1;1;1;1	>sp|Q99878|H2A1J_HUMAN Histone H2A type 1-J OS=Homo sapiens OX=9606 GN=HIST1H2AJ PE=1 SV=3;>sp|Q96KK5|H2A1H_HUMAN Histone H2A type 1-H OS=Homo sapiens OX=9606 GN=HIST1H2AH PE=1 SV=3;>sp|Q9BTM1|H2AJ_HUMAN Histone H2A.J OS=Homo sapiens OX=9606 GN=H2AFJ PE=1	10	1	1	1	1	1	1	1	1	1	1	1	1	1	1	1	14.8	14.8	14.8	13.936	128	128;128;129;129;130;130;130;130;130;130	0	6.7566	By MS/MS	By MS/MS	By MS/MS	By matching	14.8	14.8	14.8	14.8	54133000	10812000	11616000	21503000	10202000	15960000	13728000	21067000	12353000	3	1	1
sp|P23528|COF1_HUMAN;sp|Q9Y281|COF2_HUMAN	sp|P23528|COF1_HUMAN	4;1	4;1	4;1	>sp|P23528|COF1_HUMAN Cofilin-1 OS=Homo sapiens OX=9606 GN=CFL1 PE=1 SV=3	2	4	4	4	3	4	3	4	3	4	3	4	3	4	3	4	39.2	39.2	39.2	18.502	166	166;166	0	30.378	By MS/MS	By MS/MS	By MS/MS	By MS/MS	32.5	39.2	32.5	39.2	55537000	3502300	18110000	16412000	17512000	8326100	19513000	15460000	20706000	3	3	2
sp|P14923|PLAK_HUMAN	sp|P14923|PLAK_HUMAN	6	6	6	>sp|P14923|PLAK_HUMAN Junction plakoglobin OS=Homo sapiens OX=9606 GN=JUP PE=1 SV=3	1	6	6	6	3	3	6	4	3	3	6	4	3	3	6	4	11	11	11	81.744	745	745	0	48.171	By MS/MS	By MS/MS	By MS/MS	By MS/MS	5.8	5.9	11	7.2	55748000	9898100	14032000	15832000	15986000	14555000	17860000	14337000	19519000	1	2	6
sp|Q13867|BLMH_HUMAN	sp|Q13867|BLMH_HUMAN	3	3	3	>sp|Q13867|BLMH_HUMAN Bleomycin hydrolase OS=Homo sapiens OX=9606 GN=BLMH PE=1 SV=1	1	3	3	3	3	3	3	3	3	3	3	3	3	3	3	3	9.7	9.7	9.7	52.562	455	455	0	20.2	By MS/MS	By MS/MS	By MS/MS	By MS/MS	9.7	9.7	9.7	9.7	56532000	11141000	12988000	15966000	16438000	15504000	13710000	15903000	22541000	1	1	3
sp|Q13751|LAMB3_HUMAN	sp|Q13751|LAMB3_HUMAN	5	5	5	>sp|Q13751|LAMB3_HUMAN Laminin subunit beta-3 OS=Homo sapiens OX=9606 GN=LAMB3 PE=1 SV=1	1	5	5	5	5	5	4	5	5	5	4	5	5	5	4	5	7.3	7.3	7.3	129.57	1172	1172	0	35.368	By MS/MS	By MS/MS	By MS/MS	By MS/MS	7.3	7.3	6	7.3	56885000	12616000	14976000	17445000	11849000	20126000	14640000	18231000	14471000	4	3	3
sp|P05089|ARGI1_HUMAN	sp|P05089|ARGI1_HUMAN	3	3	3	>sp|P05089|ARGI1_HUMAN Arginase-1 OS=Homo sapiens OX=9606 GN=ARG1 PE=1 SV=2	1	3	3	3	3	3	3	3	3	3	3	3	3	3	3	3	8.4	8.4	8.4	34.735	322	322	0	17.648	By MS/MS	By matching	By MS/MS	By MS/MS	8.4	8.4	8.4	8.4	58511000	11516000	12686000	15905000	18403000	16156000	12941000	14450000	26825000	1	0	2
sp|P03973|SLPI_HUMAN	sp|P03973|SLPI_HUMAN	2	2	2	>sp|P03973|SLPI_HUMAN Antileukoproteinase OS=Homo sapiens OX=9606 GN=SLPI PE=1 SV=2	1	2	2	2	2	2	2	2	2	2	2	2	2	2	2	2	18.9	18.9	18.9	14.326	132	132	0	14.976	By MS/MS	By MS/MS	By MS/MS	By MS/MS	18.9	18.9	18.9	18.9	59443000	12360000	12625000	18736000	15722000	14764000	17143000	18778000	20185000	1	2	2
sp|P04406|G3P_HUMAN	sp|P04406|G3P_HUMAN	3	3	3	>sp|P04406|G3P_HUMAN Glyceraldehyde-3-phosphate dehydrogenase OS=Homo sapiens OX=9606 GN=GAPDH PE=1 SV=3	1	3	3	3	2	1	1	3	2	1	1	3	2	1	1	3	12.5	12.5	12.5	36.053	335	335	0	21.549	By matching	By MS/MS	By MS/MS	By MS/MS	11.6	4.5	4.5	12.5	59534000	10536000	11358000	15981000	21660000	15244000	14631000	18903000	23038000	0	1	1
sp|Q6KB66|K2C80_HUMAN;CON__Q6KB66-1;CON__Q0VBK2	sp|Q6KB66|K2C80_HUMAN;CON__Q6KB66-1	3;3;1	3;3;1	3;3;1	>sp|Q6KB66|K2C80_HUMAN Keratin, type II cytoskeletal 80 OS=Homo sapiens OX=9606 GN=KRT80 PE=1 SV=2;>Q6KB66-1 SWISS-PROT:Q6KB66-1 Tax_Id=9606 Gene_Symbol=KRT80 Isoform 1 of Keratin, type II cytoskeletal 80	3	3	3	3	2	2	3	3	2	2	3	3	2	2	3	3	6.9	6.9	6.9	50.525	452	452;452;452	0	26.926	By MS/MS	By MS/MS	By MS/MS	By MS/MS	4.2	6.9	6.9	6.9	63225000	5523400	12453000	24339000	20910000	18492000	14887000	18055000	21691000	2	2	2
sp|P46776|RL27A_HUMAN	sp|P46776|RL27A_HUMAN	2	2	2	>sp|P46776|RL27A_HUMAN 60S ribosomal protein L27a OS=Homo sapiens OX=9606 GN=RPL27A PE=1 SV=2	1	2	2	2	2	2	2	2	2	2	2	2	2	2	2	2	14.2	14.2	14.2	16.561	148	148	0	11.337	By MS/MS	By matching	By MS/MS	By MS/MS	14.2	14.2	14.2	14.2	64677000	14421000	15978000	18117000	16161000	21600000	17102000	17178000	21582000	1	0	2
sp|Q14696|MESD_HUMAN	sp|Q14696|MESD_HUMAN	3	3	3	>sp|Q14696|MESD_HUMAN LRP chaperone MESD OS=Homo sapiens OX=9606 GN=MESD PE=1 SV=2	1	3	3	3	2	3	3	3	2	3	3	3	2	3	3	3	22.2	22.2	22.2	26.076	234	234	0	20.19	By MS/MS	By MS/MS	By MS/MS	By MS/MS	12.8	22.2	22.2	22.2	65477000	6226900	24122000	14154000	20974000	9455700	25465000	14038000	27792000	1	3	3
sp|P14618|KPYM_HUMAN;sp|P30613|KPYR_HUMAN	sp|P14618|KPYM_HUMAN	7;1	7;1	7;1	>sp|P14618|KPYM_HUMAN Pyruvate kinase PKM OS=Homo sapiens OX=9606 GN=PKM PE=1 SV=4	2	7	7	7	5	5	6	5	5	5	6	5	5	5	6	5	21.7	21.7	21.7	57.936	531	531;574	0	45.406	By MS/MS	By MS/MS	By MS/MS	By MS/MS	16.2	17.1	17.5	16.2	66748000	20666000	13373000	17819000	14889000	24192000	17861000	22020000	17654000	3	4	4
REV__sp|Q8N573|OXR1_HUMAN	REV__sp|Q8N573|OXR1_HUMAN	1	1	1	>sp|Q8N573|OXR1_HUMAN Oxidation resistance protein 1 OS=Homo sapiens OX=9606 GN=OXR1 PE=1 SV=2	1	1	1	1	1	1	1	1	1	1	1	1	1	1	1	1	0	0	0	97.969	874	874	0.0045249	6.4209	By MS/MS	By MS/MS	By MS/MS	By MS/MS	0	0	0	0	68019000	21775000	21760000	11914000	12570000	8002300	6828500	4462000	4856400	3	2	1
sp|P81605|DCD_HUMAN	sp|P81605|DCD_HUMAN	3	3	3	>sp|P81605|DCD_HUMAN Dermcidin OS=Homo sapiens OX=9606 GN=DCD PE=1 SV=2	1	3	3	3	3	1	2	2	3	1	2	2	3	1	2	2	22.7	22.7	22.7	11.284	110	110	0	16.949	By MS/MS	By MS/MS	By MS/MS	By MS/MS	22.7	10	12.7	20	68232000	20238000	17198000	18887000	11908000	23061000	24571000	14493000	20333000	2	1	2
sp|P18621|RL17_HUMAN	sp|P18621|RL17_HUMAN	3	3	3	>sp|P18621|RL17_HUMAN 60S ribosomal protein L17 OS=Homo sapiens OX=9606 GN=RPL17 PE=1 SV=3	1	3	3	3	3	3	3	3	3	3	3	3	3	3	3	3	21.7	21.7	21.7	21.397	184	184	0	20.409	By MS/MS	By MS/MS	By MS/MS	By MS/MS	21.7	21.7	21.7	21.7	68568000	20097000	11149000	28491000	8830600	20372000	19874000	22679000	18341000	1	2	2
sp|P30533|AMRP_HUMAN	sp|P30533|AMRP_HUMAN	6	6	6	>sp|P30533|AMRP_HUMAN Alpha-2-macroglobulin receptor-associated protein OS=Homo sapiens OX=9606 GN=LRPAP1 PE=1 SV=1	1	6	6	6	2	5	2	6	2	5	2	6	2	5	2	6	23.8	23.8	23.8	41.465	357	357	0	41.13	By matching	By MS/MS	By MS/MS	By MS/MS	8.4	20.7	6.2	23.8	69274000	3594000	22844000	9870800	32965000	9290800	21132000	18926000	33516000	0	2	2
sp|P62753|RS6_HUMAN	sp|P62753|RS6_HUMAN	2	2	2	>sp|P62753|RS6_HUMAN 40S ribosomal protein S6 OS=Homo sapiens OX=9606 GN=RPS6 PE=1 SV=1	1	2	2	2	2	2	2	2	2	2	2	2	2	2	2	2	9.6	9.6	9.6	28.68	249	249	0	12.638	By MS/MS	By matching	By MS/MS	By MS/MS	9.6	9.6	9.6	9.6	69532000	17621000	16758000	23408000	11745000	26125000	17269000	24208000	14891000	2	0	1
sp|Q9H2K0|IF3M_HUMAN	sp|Q9H2K0|IF3M_HUMAN	3	3	3	>sp|Q9H2K0|IF3M_HUMAN Translation initiation factor IF-3, mitochondrial OS=Homo sapiens OX=9606 GN=MTIF3 PE=1 SV=4	1	3	3	3	3	3	3	3	3	3	3	3	3	3	3	3	18	18	18	31.725	278	278	0	23.678	By MS/MS	By MS/MS	By MS/MS	By MS/MS	18	18	18	18	74350000	12028000	25204000	19827000	17292000	15673000	26429000	20842000	24277000	2	3	3
sp|P10599|THIO_HUMAN	sp|P10599|THIO_HUMAN	3	3	3	>sp|P10599|THIO_HUMAN Thioredoxin OS=Homo sapiens OX=9606 GN=TXN PE=1 SV=3	1	3	3	3	1	2	3	2	1	2	3	2	1	2	3	2	31.4	31.4	31.4	11.737	105	105	0	19.655	By MS/MS	By MS/MS	By MS/MS	By MS/MS	12.4	31.4	31.4	31.4	75608000	10329000	19991000	24642000	20646000	25292000	19246000	21888000	21835000	2	1	3
sp|Q5T749|KPRP_HUMAN	sp|Q5T749|KPRP_HUMAN	5	5	5	>sp|Q5T749|KPRP_HUMAN Keratinocyte proline-rich protein OS=Homo sapiens OX=9606 GN=KPRP PE=1 SV=1	1	5	5	5	3	4	2	3	3	4	2	3	3	4	2	3	13.5	13.5	13.5	64.135	579	579	0	47.985	By MS/MS	By MS/MS	By MS/MS	By MS/MS	9.8	11.9	3.1	7.8	76910000	17240000	33952000	12538000	13180000	21999000	27373000	22231000	20060000	2	3	1
sp|Q9BS26|ERP44_HUMAN	sp|Q9BS26|ERP44_HUMAN	3	3	3	>sp|Q9BS26|ERP44_HUMAN Endoplasmic reticulum resident protein 44 OS=Homo sapiens OX=9606 GN=ERP44 PE=1 SV=1	1	3	3	3	3	3	3	2	3	3	3	2	3	3	3	2	11.6	11.6	11.6	46.971	406	406	0	28.191	By MS/MS	By MS/MS	By MS/MS	By MS/MS	11.6	11.6	11.6	9.1	85355000	18645000	22122000	30175000	14413000	25384000	22997000	27311000	24367000	3	2	4
sp|Q5VTE0|EF1A3_HUMAN;sp|P68104|EF1A1_HUMAN;sp|Q05639|EF1A2_HUMAN	sp|Q5VTE0|EF1A3_HUMAN;sp|P68104|EF1A1_HUMAN	5;5;2	5;5;2	5;5;2	>sp|Q5VTE0|EF1A3_HUMAN Putative elongation factor 1-alpha-like 3 OS=Homo sapiens OX=9606 GN=EEF1A1P5 PE=5 SV=1;>sp|P68104|EF1A1_HUMAN Elongation factor 1-alpha 1 OS=Homo sapiens OX=9606 GN=EEF1A1 PE=1 SV=1	3	5	5	5	4	5	4	5	4	5	4	5	4	5	4	5	18.4	18.4	18.4	50.184	462	462;462;463	0	31.992	By MS/MS	By MS/MS	By MS/MS	By MS/MS	13.2	18.4	13.2	18.4	85492000	13273000	26148000	19032000	27038000	20025000	30168000	18865000	32887000	2	4	3
sp|Q9Y6J0|CABIN_HUMAN	sp|Q9Y6J0|CABIN_HUMAN	1	1	1	>sp|Q9Y6J0|CABIN_HUMAN Calcineurin-binding protein cabin-1 OS=Homo sapiens OX=9606 GN=CABIN1 PE=1 SV=1	1	1	1	1	1	1	1	1	1	1	1	1	1	1	1	1	0.4	0.4	0.4	246.35	2220	2220	0.0043103	6.107	By MS/MS	By MS/MS	By matching	By MS/MS	0.4	0.4	0.4	0.4	90086000	17164000	27308000	27002000	18611000	24887000	29739000	27002000	24224000	1	1	0
sp|P62266|RS23_HUMAN	sp|P62266|RS23_HUMAN	2	2	2	>sp|P62266|RS23_HUMAN 40S ribosomal protein S23 OS=Homo sapiens OX=9606 GN=RPS23 PE=1 SV=3	1	2	2	2	2	1	1	2	2	1	1	2	2	1	1	2	26.6	26.6	26.6	15.807	143	143	0	13.917	By MS/MS	By MS/MS	By MS/MS	By MS/MS	26.6	7.7	7.7	26.6	93659000	24520000	17158000	31563000	20419000	30656000	19997000	33778000	27944000	1	1	2
CON__P13646-1;CON__ENSEMBL:ENSP00000377550;sp|P13646|K1C13_HUMAN	CON__P13646-1;CON__ENSEMBL:ENSP00000377550;sp|P13646|K1C13_HUMAN	10;9;9	5;4;4	3;2;2	>P13646-1 SWISS-PROT:P13646-1 Tax_Id=9606 Gene_Symbol=KRT13 Isoform 1 of Keratin, type I cytoskeletal 13;>ENSEMBL:ENSP00000377550 Tax_Id=9606 Gene_Symbol=KRT13 46 kDa protein;>sp|P13646|K1C13_HUMAN Keratin, type I cytoskeletal 13 OS=Homo sapiens OX=9606 GN	3	10	5	3	5	10	6	7	0	5	1	2	0	3	1	1	20.1	12.4	7	49.586	458	458;420;458	0	32.54	By matching	By MS/MS	By MS/MS	By matching	7.6	20.1	9.6	11.6	97119000	0	86769000	0	10349000	0	86195000	0	21769000	0	4	1
sp|P62280|RS11_HUMAN	sp|P62280|RS11_HUMAN	2	2	2	>sp|P62280|RS11_HUMAN 40S ribosomal protein S11 OS=Homo sapiens OX=9606 GN=RPS11 PE=1 SV=3	1	2	2	2	2	2	2	2	2	2	2	2	2	2	2	2	18.4	18.4	18.4	18.431	158	158	0	21.374	By MS/MS	By MS/MS	By MS/MS	By MS/MS	18.4	18.4	18.4	18.4	99392000	24257000	18978000	38533000	17624000	35390000	20910000	37893000	23117000	1	1	2
sp|P55145|MANF_HUMAN	sp|P55145|MANF_HUMAN	4	4	4	>sp|P55145|MANF_HUMAN Mesencephalic astrocyte-derived neurotrophic factor OS=Homo sapiens OX=9606 GN=MANF PE=1 SV=3	1	4	4	4	3	4	4	3	3	4	4	3	3	4	4	3	20.3	20.3	20.3	20.7	182	182	0	38.069	By MS/MS	By MS/MS	By MS/MS	By MS/MS	14.8	20.3	20.3	14.8	99587000	9480300	37076000	26061000	26969000	15922000	31832000	22699000	44833000	1	3	5
sp|P60903|S10AA_HUMAN	sp|P60903|S10AA_HUMAN	2	2	2	>sp|P60903|S10AA_HUMAN Protein S100-A10 OS=Homo sapiens OX=9606 GN=S100A10 PE=1 SV=2	1	2	2	2	1	2	2	2	1	2	2	2	1	2	2	2	35.1	35.1	35.1	11.203	97	97	0	25.58	By MS/MS	By MS/MS	By MS/MS	By MS/MS	17.5	35.1	35.1	35.1	99835000	15133000	28738000	27751000	28213000	24490000	35561000	25219000	32439000	2	4	2
sp|P10809|CH60_HUMAN	sp|P10809|CH60_HUMAN	8	8	8	>sp|P10809|CH60_HUMAN 60 kDa heat shock protein, mitochondrial OS=Homo sapiens OX=9606 GN=HSPD1 PE=1 SV=2	1	8	8	8	5	7	8	5	5	7	8	5	5	7	8	5	23.9	23.9	23.9	61.054	573	573	0	65.738	By MS/MS	By MS/MS	By MS/MS	By MS/MS	14.3	20.8	23.9	15	100110000	16142000	35291000	33287000	15391000	28526000	35204000	29628000	21800000	4	6	7
sp|P47813|IF1AX_HUMAN;sp|O14602|IF1AY_HUMAN	sp|P47813|IF1AX_HUMAN;sp|O14602|IF1AY_HUMAN	3;3	3;3	3;3	>sp|P47813|IF1AX_HUMAN Eukaryotic translation initiation factor 1A, X-chromosomal OS=Homo sapiens OX=9606 GN=EIF1AX PE=1 SV=2;>sp|O14602|IF1AY_HUMAN Eukaryotic translation initiation factor 1A, Y-chromosomal OS=Homo sapiens OX=9606 GN=EIF1AY PE=1 SV=4	2	3	3	3	2	3	3	2	2	3	3	2	2	3	3	2	20.8	20.8	20.8	16.46	144	144;144	0	28.638	By MS/MS	By MS/MS	By MS/MS	By MS/MS	17.4	20.8	20.8	11.1	100750000	15843000	33565000	31537000	19800000	26960000	35742000	32330000	21800000	1	2	2
sp|P55072|TERA_HUMAN	sp|P55072|TERA_HUMAN	7	7	7	>sp|P55072|TERA_HUMAN Transitional endoplasmic reticulum ATPase OS=Homo sapiens OX=9606 GN=VCP PE=1 SV=4	1	7	7	7	7	6	6	6	7	6	6	6	7	6	6	6	15.4	15.4	15.4	89.321	806	806	0	64.299	By MS/MS	By MS/MS	By MS/MS	By MS/MS	15.4	13.6	13.6	13.6	102470000	27153000	25348000	28902000	21063000	42409000	26099000	27819000	26964000	6	4	5
sp|Q6P1L8|RM14_HUMAN	sp|Q6P1L8|RM14_HUMAN	2	2	2	>sp|Q6P1L8|RM14_HUMAN 39S ribosomal protein L14, mitochondrial OS=Homo sapiens OX=9606 GN=MRPL14 PE=1 SV=1	1	2	2	2	2	2	2	2	2	2	2	2	2	2	2	2	16.6	16.6	16.6	15.947	145	145	0	20.39	By MS/MS	By MS/MS	By MS/MS	By MS/MS	16.6	16.6	16.6	16.6	108330000	22849000	26371000	36358000	22755000	31910000	28406000	37139000	30366000	2	2	2
sp|E9PRG8|CK098_HUMAN	sp|E9PRG8|CK098_HUMAN	2	2	2	>sp|E9PRG8|CK098_HUMAN Uncharacterized protein C11orf98 OS=Homo sapiens OX=9606 GN=C11orf98 PE=4 SV=2	1	2	2	2	2	2	2	2	2	2	2	2	2	2	2	2	21.1	21.1	21.1	14.234	123	123	0	15.217	By MS/MS	By MS/MS	By MS/MS	By MS/MS	21.1	21.1	21.1	21.1	110480000	32862000	27278000	29038000	21305000	42200000	30507000	33109000	28307000	2	1	2
sp|P62241|RS8_HUMAN	sp|P62241|RS8_HUMAN	2	2	2	>sp|P62241|RS8_HUMAN 40S ribosomal protein S8 OS=Homo sapiens OX=9606 GN=RPS8 PE=1 SV=2	1	2	2	2	2	2	2	2	2	2	2	2	2	2	2	2	11.5	11.5	11.5	24.205	208	208	0	173.63	By MS/MS	By MS/MS	By MS/MS	By MS/MS	11.5	11.5	11.5	11.5	110880000	26660000	26658000	36746000	20816000	38989000	28999000	38379000	25158000	2	2	2
sp|P83731|RL24_HUMAN	sp|P83731|RL24_HUMAN	3	3	3	>sp|P83731|RL24_HUMAN 60S ribosomal protein L24 OS=Homo sapiens OX=9606 GN=RPL24 PE=1 SV=1	1	3	3	3	3	3	3	3	3	3	3	3	3	3	3	3	20.4	20.4	20.4	17.779	157	157	0	17.632	By MS/MS	By MS/MS	By MS/MS	By MS/MS	20.4	20.4	20.4	20.4	120660000	29838000	22739000	45832000	22249000	46986000	23802000	43787000	28243000	2	3	2
sp|P62913|RL11_HUMAN	sp|P62913|RL11_HUMAN	2	2	2	>sp|P62913|RL11_HUMAN 60S ribosomal protein L11 OS=Homo sapiens OX=9606 GN=RPL11 PE=1 SV=2	1	2	2	2	2	2	2	2	2	2	2	2	2	2	2	2	14.6	14.6	14.6	20.252	178	178	0	33.278	By MS/MS	By MS/MS	By MS/MS	By MS/MS	14.6	14.6	14.6	14.6	121410000	27608000	33099000	34915000	25792000	33559000	38878000	38530000	33593000	3	2	2
sp|P26373|RL13_HUMAN	sp|P26373|RL13_HUMAN	4	4	4	>sp|P26373|RL13_HUMAN 60S ribosomal protein L13 OS=Homo sapiens OX=9606 GN=RPL13 PE=1 SV=4	1	4	4	4	3	3	4	3	3	3	4	3	3	3	4	3	19.9	19.9	19.9	24.261	211	211	0	32.391	By MS/MS	By MS/MS	By MS/MS	By MS/MS	16.1	16.1	19.9	16.1	122540000	25334000	28282000	44605000	24315000	35496000	28722000	45385000	30971000	3	2	3
CON__P04259;sp|O95678|K2C75_HUMAN;CON__O95678;CON__Q8VED5;sp|P05787|K2C8_HUMAN;CON__P05787;CON__H-INV:HIT000292931	CON__P04259	36;12;12;7;5;5;1	3;0;0;0;0;0;0	1;0;0;0;0;0;0	>P04259 SWISS-PROT:P04259 Tax_Id=9606 Gene_Symbol=KRT6B Keratin, type II cytoskeletal 6B	7	36	3	1	27	28	32	36	2	1	3	3	1	1	1	1	58.2	7.3	2.7	59.998	564	564;551;551;531;483;483;443	0	64.809	By MS/MS	By matching	By MS/MS	By MS/MS	48.6	46.3	58.2	58.2	122680000	16051000	7676600	34870000	64086000	28038000	14448000	21613000	85816000	2	0	2
sp|P62888|RL30_HUMAN	sp|P62888|RL30_HUMAN	3	3	3	>sp|P62888|RL30_HUMAN 60S ribosomal protein L30 OS=Homo sapiens OX=9606 GN=RPL30 PE=1 SV=2	1	3	3	3	3	3	3	3	3	3	3	3	3	3	3	3	40.9	40.9	40.9	12.784	115	115	0	55.553	By MS/MS	By MS/MS	By MS/MS	By MS/MS	40.9	40.9	40.9	40.9	123560000	20628000	36347000	30157000	36428000	34516000	34983000	34119000	43445000	3	3	3
sp|P62847|RS24_HUMAN	sp|P62847|RS24_HUMAN	3	3	3	>sp|P62847|RS24_HUMAN 40S ribosomal protein S24 OS=Homo sapiens OX=9606 GN=RPS24 PE=1 SV=1	1	3	3	3	3	3	3	3	3	3	3	3	3	3	3	3	26.3	26.3	26.3	15.423	133	133	0	18.369	By MS/MS	By MS/MS	By MS/MS	By MS/MS	26.3	26.3	26.3	26.3	131710000	49857000	24478000	37233000	20139000	56749000	26362000	37162000	20884000	4	0	2
sp|P38646|GRP75_HUMAN	sp|P38646|GRP75_HUMAN	7	7	7	>sp|P38646|GRP75_HUMAN Stress-70 protein, mitochondrial OS=Homo sapiens OX=9606 GN=HSPA9 PE=1 SV=2	1	7	7	7	6	5	7	6	6	5	7	6	6	5	7	6	14.1	14.1	14.1	73.68	679	679	0	48.603	By MS/MS	By MS/MS	By MS/MS	By MS/MS	12.1	9.7	14.1	12.5	134740000	31744000	30068000	45532000	27392000	44435000	40143000	38999000	36377000	2	1	6
sp|P62244|RS15A_HUMAN	sp|P62244|RS15A_HUMAN	2	2	2	>sp|P62244|RS15A_HUMAN 40S ribosomal protein S15a OS=Homo sapiens OX=9606 GN=RPS15A PE=1 SV=2	1	2	2	2	2	2	2	2	2	2	2	2	2	2	2	2	17.7	17.7	17.7	14.839	130	130	0	13.833	By MS/MS	By MS/MS	By MS/MS	By MS/MS	17.7	17.7	17.7	17.7	137080000	31483000	37299000	42291000	26003000	44293000	42210000	41977000	33924000	1	1	2
sp|P60866|RS20_HUMAN	sp|P60866|RS20_HUMAN	2	2	2	>sp|P60866|RS20_HUMAN 40S ribosomal protein S20 OS=Homo sapiens OX=9606 GN=RPS20 PE=1 SV=1	1	2	2	2	1	2	1	2	1	2	1	2	1	2	1	2	19.3	19.3	19.3	13.373	119	119	0	13.474	By MS/MS	By MS/MS	By MS/MS	By MS/MS	10.1	19.3	10.1	19.3	139630000	23915000	48798000	27353000	39569000	38624000	51512000	27939000	48596000	2	1	1
sp|P17096|HMGA1_HUMAN	sp|P17096|HMGA1_HUMAN	3	3	3	>sp|P17096|HMGA1_HUMAN High mobility group protein HMG-I/HMG-Y OS=Homo sapiens OX=9606 GN=HMGA1 PE=1 SV=3	1	3	3	3	3	3	3	2	3	3	3	2	3	3	3	2	23.4	23.4	23.4	11.676	107	107	0	50.363	By MS/MS	By MS/MS	By MS/MS	By MS/MS	23.4	23.4	23.4	23.4	143940000	48803000	36104000	48773000	10256000	66370000	35984000	49891000	19956000	6	4	3
sp|P37108|SRP14_HUMAN	sp|P37108|SRP14_HUMAN	4	4	4	>sp|P37108|SRP14_HUMAN Signal recognition particle 14 kDa protein OS=Homo sapiens OX=9606 GN=SRP14 PE=1 SV=2	1	4	4	4	3	4	4	4	3	4	4	4	3	4	4	4	48.5	48.5	48.5	14.57	136	136	0	32.468	By MS/MS	By MS/MS	By MS/MS	By MS/MS	41.2	48.5	48.5	48.5	148110000	26593000	43279000	50288000	27953000	46673000	45312000	45863000	34512000	3	4	5
sp|Q08554|DSC1_HUMAN	sp|Q08554|DSC1_HUMAN	3	3	3	>sp|Q08554|DSC1_HUMAN Desmocollin-1 OS=Homo sapiens OX=9606 GN=DSC1 PE=1 SV=2	1	3	3	3	3	3	3	3	3	3	3	3	3	3	3	3	4.7	4.7	4.7	99.986	894	894	0	22.294	By MS/MS	By MS/MS	By MS/MS	By MS/MS	4.7	4.7	4.7	4.7	157320000	34587000	42445000	39852000	40433000	48393000	43962000	41893000	54602000	2	1	3
sp|Q8N1N4|K2C78_HUMAN;CON__Q8N1N4-2;CON__Q7RTT2	sp|Q8N1N4|K2C78_HUMAN;CON__Q8N1N4-2;CON__Q7RTT2	7;6;6	6;5;5	6;5;5	>sp|Q8N1N4|K2C78_HUMAN Keratin, type II cytoskeletal 78 OS=Homo sapiens OX=9606 GN=KRT78 PE=1 SV=2;>Q8N1N4-2 SWISS-PROT:Q8N1N4-2 Tax_Id=9606 Gene_Symbol=KRT78 Isoform 2 of Keratin, type II cytoskeletal 78;>Q7RTT2 TREMBL:Q7RTT2 Tax_Id=9606 Gene_Symbol=KRT78	3	7	6	6	7	5	7	7	6	4	6	6	6	4	6	6	15.6	14	14	56.865	520	520;521;521	0	42.392	By MS/MS	By MS/MS	By MS/MS	By MS/MS	15.6	10.6	15.6	15.6	163180000	33730000	36873000	49196000	43377000	42955000	50968000	47171000	53621000	3	4	6
sp|P09429|HMGB1_HUMAN;sp|B2RPK0|HGB1A_HUMAN	sp|P09429|HMGB1_HUMAN;sp|B2RPK0|HGB1A_HUMAN	4;2	4;2	3;1	>sp|P09429|HMGB1_HUMAN High mobility group protein B1 OS=Homo sapiens OX=9606 GN=HMGB1 PE=1 SV=3;>sp|B2RPK0|HGB1A_HUMAN Putative high mobility group protein B1-like 1 OS=Homo sapiens OX=9606 GN=HMGB1P1 PE=5 SV=1	2	4	4	3	3	4	3	3	3	4	3	3	2	3	2	2	26.5	26.5	20.9	24.893	215	215;211	0	27.185	By matching	By MS/MS	By MS/MS	By MS/MS	19.1	26.5	19.1	19.1	167020000	31515000	61317000	43126000	31058000	39048000	71224000	46188000	39560000	0	3	2
sp|Q59GN2|R39L5_HUMAN;sp|P62891|RL39_HUMAN	sp|Q59GN2|R39L5_HUMAN;sp|P62891|RL39_HUMAN	1;1	1;1	1;1	>sp|Q59GN2|R39L5_HUMAN Putative 60S ribosomal protein L39-like 5 OS=Homo sapiens OX=9606 GN=RPL39P5 PE=5 SV=2;>sp|P62891|RL39_HUMAN 60S ribosomal protein L39 OS=Homo sapiens OX=9606 GN=RPL39 PE=1 SV=2	2	1	1	1	1	1	1	1	1	1	1	1	1	1	1	1	19.6	19.6	19.6	6.3225	51	51;51	0	153.92	By MS/MS	By MS/MS	By MS/MS	By MS/MS	19.6	19.6	19.6	19.6	167050000	79315000	26029000	45226000	16483000	115000000	28347000	45226000	21453000	1	1	1
sp|Q86Y46|K2C73_HUMAN;CON__Q32MB2;sp|Q7RTS7|K2C74_HUMAN;CON__Q7RTS7;sp|Q3SY84|K2C71_HUMAN;CON__Q3SY84	sp|Q86Y46|K2C73_HUMAN;CON__Q32MB2;sp|Q7RTS7|K2C74_HUMAN;CON__Q7RTS7;sp|Q3SY84|K2C71_HUMAN;CON__Q3SY84	5;5;4;4;3;3	1;1;1;1;1;1	0;0;0;0;0;0	>sp|Q86Y46|K2C73_HUMAN Keratin, type II cytoskeletal 73 OS=Homo sapiens OX=9606 GN=KRT73 PE=1 SV=1;>Q32MB2 TREMBL:Q32MB2;Q86Y46 Tax_Id=9606 Gene_Symbol=KRT73 Keratin-73;>sp|Q7RTS7|K2C74_HUMAN Keratin, type II cytoskeletal 74 OS=Homo sapiens OX=9606 GN=KRT7	6	5	1	0	4	5	4	4	1	1	1	1	0	0	0	0	9.8	2.2	0	58.923	540	540;540;529;529;523;523	0	9.8514	By MS/MS	By MS/MS	By MS/MS	By MS/MS	7.6	9.8	7.6	7.6	167400000	39048000	45620000	46504000	36230000	41335000	39351000	35336000	37126000	2	2	2
sp|Q7Z794|K2C1B_HUMAN;CON__Q7Z794	sp|Q7Z794|K2C1B_HUMAN;CON__Q7Z794	10;10	7;7	4;4	>sp|Q7Z794|K2C1B_HUMAN Keratin, type II cytoskeletal 1b OS=Homo sapiens OX=9606 GN=KRT77 PE=2 SV=3;>Q7Z794 SWISS-PROT:Q7Z794 Tax_Id=9606 Gene_Symbol=KRT77 Keratin 77	2	10	7	4	10	9	10	9	7	6	7	6	4	3	4	3	19.6	14.5	8.8	61.901	578	578;578	0	43.921	By MS/MS	By MS/MS	By MS/MS	By MS/MS	19.6	17.5	19.6	17.5	180140000	40055000	43254000	42871000	53961000	52544000	45190000	49580000	63805000	5	1	6
sp|P23396|RS3_HUMAN	sp|P23396|RS3_HUMAN	5	5	5	>sp|P23396|RS3_HUMAN 40S ribosomal protein S3 OS=Homo sapiens OX=9606 GN=RPS3 PE=1 SV=2	1	5	5	5	5	5	5	4	5	5	5	4	5	5	5	4	24.7	24.7	24.7	26.688	243	243	0	30.356	By MS/MS	By MS/MS	By MS/MS	By MS/MS	24.7	24.7	24.7	21	181380000	59137000	44270000	50070000	27906000	85357000	47585000	43818000	43586000	3	4	2
sp|P01024|CO3_HUMAN	sp|P01024|CO3_HUMAN	3	3	2	>sp|P01024|CO3_HUMAN Complement C3 OS=Homo sapiens OX=9606 GN=C3 PE=1 SV=2	1	3	3	2	3	3	3	3	3	3	3	3	2	2	2	2	2.5	2.5	1.8	187.15	1663	1663	0	23.995	By MS/MS	By MS/MS	By MS/MS	By MS/MS	2.5	2.5	2.5	2.5	186220000	54879000	51551000	49791000	30002000	75671000	53316000	53935000	41629000	4	4	4
sp|P51636|CAV2_HUMAN	sp|P51636|CAV2_HUMAN	3	3	3	>sp|P51636|CAV2_HUMAN Caveolin-2 OS=Homo sapiens OX=9606 GN=CAV2 PE=1 SV=2	1	3	3	3	3	3	3	3	3	3	3	3	3	3	3	3	28.4	28.4	28.4	18.291	162	162	0	35.012	By MS/MS	By MS/MS	By MS/MS	By MS/MS	28.4	28.4	28.4	28.4	187910000	60116000	34800000	56986000	36011000	86029000	37743000	57959000	47187000	5	2	4
sp|P62917|RL8_HUMAN	sp|P62917|RL8_HUMAN	4	4	4	>sp|P62917|RL8_HUMAN 60S ribosomal protein L8 OS=Homo sapiens OX=9606 GN=RPL8 PE=1 SV=2	1	4	4	4	3	3	4	3	3	3	4	3	3	3	4	3	22.6	22.6	22.6	28.024	257	257	0	37.084	By MS/MS	By MS/MS	By MS/MS	By MS/MS	22.2	22.2	22.6	16.3	198260000	38239000	42702000	86328000	30993000	57498000	44788000	78565000	47762000	3	2	5
sp|P06312|KV401_HUMAN	sp|P06312|KV401_HUMAN	2	2	2	>sp|P06312|KV401_HUMAN Immunoglobulin kappa variable 4-1 OS=Homo sapiens OX=9606 GN=IGKV4-1 PE=1 SV=1	1	2	2	2	2	2	2	2	2	2	2	2	2	2	2	2	14.9	14.9	14.9	13.38	121	121	0	12.036	By MS/MS	By MS/MS	By MS/MS	By matching	14.9	14.9	14.9	14.9	199140000	30578000	82499000	54766000	31298000	56940000	78833000	58417000	35492000	1	2	2
sp|P02538|K2C6A_HUMAN;CON__P02538	sp|P02538|K2C6A_HUMAN;CON__P02538	38;38	2;2	2;2	>sp|P02538|K2C6A_HUMAN Keratin, type II cytoskeletal 6A OS=Homo sapiens OX=9606 GN=KRT6A PE=1 SV=3;>P02538 SWISS-PROT:P02538 Tax_Id=9606 Gene_Symbol=KRT6A Keratin, type II cytoskeletal 6A	2	38	2	2	26	32	34	37	1	2	2	2	1	2	2	2	58.3	5.7	5.7	60.044	564	564;564	0	66.899	By MS/MS	By MS/MS	By MS/MS	By MS/MS	46.3	51.1	58.3	58.3	199520000	23501000	33053000	53131000	89838000	40868000	35012000	52572000	111680000	2	3	4
sp|Q04695|K1C17_HUMAN;CON__Q04695;sp|P35900|K1C20_HUMAN;CON__P35900;CON__Q9D312;sp|Q8N1A0|KT222_HUMAN;CON__Q8N1A0	sp|Q04695|K1C17_HUMAN;CON__Q04695	17;17;2;2;2;1;1	8;8;0;0;0;0;0	3;3;0;0;0;0;0	>sp|Q04695|K1C17_HUMAN Keratin, type I cytoskeletal 17 OS=Homo sapiens OX=9606 GN=KRT17 PE=1 SV=2;>Q04695 SWISS-PROT:Q04695 Tax_Id=9606 Gene_Symbol=KRT17 Keratin, type I cytoskeletal 17	7	17	8	3	11	12	13	17	4	4	5	8	1	1	1	3	41.2	25.5	8.3	48.105	432	432;432;424;424;431;295;295	0	105.56	By MS/MS	By MS/MS	By MS/MS	By MS/MS	28.5	28.5	33.3	41.2	200600000	32203000	25381000	43565000	99456000	66151000	36527000	45097000	88735000	3	3	4
sp|Q14512|FGFP1_HUMAN	sp|Q14512|FGFP1_HUMAN	3	3	3	>sp|Q14512|FGFP1_HUMAN Fibroblast growth factor-binding protein 1 OS=Homo sapiens OX=9606 GN=FGFBP1 PE=1 SV=1	1	3	3	3	3	3	3	3	3	3	3	3	3	3	3	3	20.9	20.9	20.9	26.264	234	234	0	48.554	By MS/MS	By MS/MS	By MS/MS	By MS/MS	20.9	20.9	20.9	20.9	206010000	37045000	60066000	66464000	42437000	51851000	67160000	67807000	54007000	4	3	3
sp|Q9NQ50|RM40_HUMAN	sp|Q9NQ50|RM40_HUMAN	6	6	6	>sp|Q9NQ50|RM40_HUMAN 39S ribosomal protein L40, mitochondrial OS=Homo sapiens OX=9606 GN=MRPL40 PE=1 SV=1	1	6	6	6	5	5	5	4	5	5	5	4	5	5	5	4	37.4	37.4	37.4	24.49	206	206	0	74.804	By MS/MS	By MS/MS	By MS/MS	By MS/MS	30.6	36.9	36.9	30.1	211260000	29662000	64811000	73674000	43111000	45934000	69070000	73202000	55168000	6	10	10
sp|P62273|RS29_HUMAN	sp|P62273|RS29_HUMAN	1	1	1	>sp|P62273|RS29_HUMAN 40S ribosomal protein S29 OS=Homo sapiens OX=9606 GN=RPS29 PE=1 SV=2	1	1	1	1	1	1	1	1	1	1	1	1	1	1	1	1	19.6	19.6	19.6	6.6767	56	56	0	12.024	By MS/MS	By MS/MS	By MS/MS	By MS/MS	19.6	19.6	19.6	19.6	213120000	53084000	61593000	61964000	36481000	76967000	67077000	61964000	46726000	1	2	1
sp|Q96GC5|RM48_HUMAN	sp|Q96GC5|RM48_HUMAN	3	3	3	>sp|Q96GC5|RM48_HUMAN 39S ribosomal protein L48, mitochondrial OS=Homo sapiens OX=9606 GN=MRPL48 PE=1 SV=2	1	3	3	3	3	3	3	3	3	3	3	3	3	3	3	3	17	17	17	23.934	212	212	0	66.044	By MS/MS	By MS/MS	By MS/MS	By MS/MS	17	17	17	17	213610000	40108000	61951000	69240000	42311000	44942000	61664000	61969000	47088000	1	2	2
sp|Q9P2E9|RRBP1_HUMAN	sp|Q9P2E9|RRBP1_HUMAN	5	5	5	>sp|Q9P2E9|RRBP1_HUMAN Ribosome-binding protein 1 OS=Homo sapiens OX=9606 GN=RRBP1 PE=1 SV=5	1	5	5	5	4	5	4	5	4	5	4	5	4	5	4	5	4.7	4.7	4.7	152.45	1410	1410	0	46.294	By MS/MS	By MS/MS	By MS/MS	By MS/MS	3.8	4.7	3.8	4.7	218990000	34646000	101250000	48767000	34330000	49964000	103860000	49792000	50328000	8	7	5
sp|P15924|DESP_HUMAN	sp|P15924|DESP_HUMAN	15	15	15	>sp|P15924|DESP_HUMAN Desmoplakin OS=Homo sapiens OX=9606 GN=DSP PE=1 SV=3	1	15	15	15	10	12	15	13	10	12	15	13	10	12	15	13	7.8	7.8	7.8	331.77	2871	2871	0	102.86	By MS/MS	By MS/MS	By MS/MS	By MS/MS	4.9	6.3	7.8	6.4	228710000	36176000	63372000	70797000	58361000	64156000	58238000	69968000	75862000	4	8	11
sp|P07305|H10_HUMAN	sp|P07305|H10_HUMAN	4	4	4	>sp|P07305|H10_HUMAN Histone H1.0 OS=Homo sapiens OX=9606 GN=H1F0 PE=1 SV=3	1	4	4	4	4	2	3	3	4	2	3	3	4	2	3	3	19.1	19.1	19.1	20.863	194	194	0	31.172	By MS/MS	By MS/MS	By MS/MS	By MS/MS	19.1	11.9	19.1	19.1	244020000	56439000	41852000	91519000	54208000	58115000	51021000	97940000	68642000	5	2	4
sp|P62979|RS27A_HUMAN;sp|P62987|RL40_HUMAN;sp|P0CG47|UBB_HUMAN;sp|P0CG48|UBC_HUMAN	sp|P62979|RS27A_HUMAN;sp|P62987|RL40_HUMAN;sp|P0CG47|UBB_HUMAN;sp|P0CG48|UBC_HUMAN	4;2;2;2	4;2;2;2	4;2;2;2	>sp|P62979|RS27A_HUMAN Ubiquitin-40S ribosomal protein S27a OS=Homo sapiens OX=9606 GN=RPS27A PE=1 SV=2;>sp|P62987|RL40_HUMAN Ubiquitin-60S ribosomal protein L40 OS=Homo sapiens OX=9606 GN=UBA52 PE=1 SV=2;>sp|P0CG47|UBB_HUMAN Polyubiquitin-B OS=Homo sapien	4	4	4	4	4	4	4	4	4	4	4	4	4	4	4	4	36.5	36.5	36.5	17.965	156	156;128;229;685	0	57.698	By MS/MS	By MS/MS	By MS/MS	By MS/MS	36.5	36.5	36.5	36.5	261340000	81740000	50055000	88825000	40720000	106230000	55393000	104200000	49026000	3	4	4
sp|Q08211|DHX9_HUMAN	sp|Q08211|DHX9_HUMAN	12	12	12	>sp|Q08211|DHX9_HUMAN ATP-dependent RNA helicase A OS=Homo sapiens OX=9606 GN=DHX9 PE=1 SV=4	1	12	12	12	11	10	12	10	11	10	12	10	11	10	12	10	13.9	13.9	13.9	140.96	1270	1270	0	101.1	By MS/MS	By MS/MS	By MS/MS	By MS/MS	12.4	11.9	13.9	11.2	265420000	91119000	56118000	75074000	43108000	125600000	63467000	77020000	58328000	11	7	9
sp|P46782|RS5_HUMAN	sp|P46782|RS5_HUMAN	6	6	6	>sp|P46782|RS5_HUMAN 40S ribosomal protein S5 OS=Homo sapiens OX=9606 GN=RPS5 PE=1 SV=4	1	6	6	6	3	6	4	5	3	6	4	5	3	6	4	5	27.5	27.5	27.5	22.876	204	204	0	57.171	By MS/MS	By MS/MS	By MS/MS	By MS/MS	22.1	27.5	26.5	27.5	273040000	37484000	100790000	56295000	78473000	64773000	97551000	55593000	104630000	3	5	3
sp|Q9H2W6|RM46_HUMAN	sp|Q9H2W6|RM46_HUMAN	8	8	8	>sp|Q9H2W6|RM46_HUMAN 39S ribosomal protein L46, mitochondrial OS=Homo sapiens OX=9606 GN=MRPL46 PE=1 SV=1	1	8	8	8	7	8	8	8	7	8	8	8	7	8	8	8	39.8	39.8	39.8	31.705	279	279	0	95.862	By MS/MS	By MS/MS	By MS/MS	By MS/MS	32.6	39.8	39.8	39.8	279470000	44090000	88028000	91070000	56284000	63806000	97010000	95101000	68202000	4	11	8
sp|Q969X5|ERGI1_HUMAN	sp|Q969X5|ERGI1_HUMAN	6	6	6	>sp|Q969X5|ERGI1_HUMAN Endoplasmic reticulum-Golgi intermediate compartment protein 1 OS=Homo sapiens OX=9606 GN=ERGIC1 PE=1 SV=1	1	6	6	6	5	5	4	4	5	5	4	4	5	5	4	4	25.9	25.9	25.9	32.592	290	290	0	101.18	By MS/MS	By MS/MS	By MS/MS	By MS/MS	22.8	22.4	19.3	19.3	286870000	72041000	88986000	83564000	42283000	100260000	79415000	90412000	69870000	4	6	4
sp|P61513|RL37A_HUMAN	sp|P61513|RL37A_HUMAN	3	3	3	>sp|P61513|RL37A_HUMAN 60S ribosomal protein L37a OS=Homo sapiens OX=9606 GN=RPL37A PE=1 SV=2	1	3	3	3	3	3	3	2	3	3	3	2	3	3	3	2	33.7	33.7	33.7	10.275	92	92	0	69.085	By MS/MS	By MS/MS	By MS/MS	By MS/MS	33.7	33.7	33.7	32.6	295530000	76513000	39457000	130930000	48623000	122330000	59086000	116760000	49949000	4	5	6
sp|O15015|ZN646_HUMAN	sp|O15015|ZN646_HUMAN	1	1	1	>sp|O15015|ZN646_HUMAN Zinc finger protein 646 OS=Homo sapiens OX=9606 GN=ZNF646 PE=1 SV=2	1	1	1	1	1	1	1	1	1	1	1	1	1	1	1	1	0.9	0.9	0.9	200.82	1832	1832	0	6.6623	By MS/MS	By MS/MS	By MS/MS	By MS/MS	0.9	0.9	0.9	0.9	301770000	70306000	88049000	81821000	61594000	101940000	95888000	81821000	80168000	1	1	3
sp|P19474|RO52_HUMAN	sp|P19474|RO52_HUMAN	8	8	8	>sp|P19474|RO52_HUMAN E3 ubiquitin-protein ligase TRIM21 OS=Homo sapiens OX=9606 GN=TRIM21 PE=1 SV=1	1	8	8	8	8	6	7	6	8	6	7	6	8	6	7	6	15.8	15.8	15.8	54.169	475	475	0	63.138	By MS/MS	By MS/MS	By MS/MS	By MS/MS	15.8	11.8	13.7	11.8	303460000	122160000	63907000	82967000	34425000	153400000	78578000	87965000	54542000	6	7	8
sp|P36542|ATPG_HUMAN	sp|P36542|ATPG_HUMAN	6	6	6	>sp|P36542|ATPG_HUMAN ATP synthase subunit gamma, mitochondrial OS=Homo sapiens OX=9606 GN=ATP5F1C PE=1 SV=1	1	6	6	6	6	6	4	6	6	6	4	6	6	6	4	6	22.8	22.8	22.8	32.996	298	298	0	46.491	By MS/MS	By MS/MS	By MS/MS	By MS/MS	22.8	22.8	15.4	22.8	315120000	49885000	115820000	64810000	84609000	63178000	115360000	82938000	111910000	5	4	4
sp|P62277|RS13_HUMAN	sp|P62277|RS13_HUMAN	4	4	4	>sp|P62277|RS13_HUMAN 40S ribosomal protein S13 OS=Homo sapiens OX=9606 GN=RPS13 PE=1 SV=2	1	4	4	4	4	3	3	3	4	3	3	3	4	3	3	3	24.5	24.5	24.5	17.222	151	151	0	36.52	By MS/MS	By MS/MS	By MS/MS	By MS/MS	24.5	18.5	18.5	18.5	332750000	60351000	93576000	105120000	73707000	87052000	104290000	102920000	96199000	3	4	4
sp|Q9HBL7|PLRKT_HUMAN	sp|Q9HBL7|PLRKT_HUMAN	5	5	5	>sp|Q9HBL7|PLRKT_HUMAN Plasminogen receptor (KT) OS=Homo sapiens OX=9606 GN=PLGRKT PE=1 SV=1	1	5	5	5	4	4	5	4	4	4	5	4	4	4	5	4	34	34	34	17.201	147	147	0	32.904	By MS/MS	By MS/MS	By MS/MS	By MS/MS	27.2	28.6	34	28.6	353480000	89895000	87423000	128400000	47768000	107970000	79367000	120440000	62134000	6	3	6
sp|Q9H7D7|WDR26_HUMAN	sp|Q9H7D7|WDR26_HUMAN	18	18	18	>sp|Q9H7D7|WDR26_HUMAN WD repeat-containing protein 26 OS=Homo sapiens OX=9606 GN=WDR26 PE=1 SV=3	1	18	18	18	3	9	1	18	3	9	1	18	3	9	1	18	42.7	42.7	42.7	72.123	661	661	0	143.57	By MS/MS	By MS/MS	By matching	By MS/MS	6.2	20.9	2.7	42.7	355970000	10671000	58301000	2329700	284670000	15878000	61045000	3621200	371270000	1	6	0
sp|P25705|ATPA_HUMAN	sp|P25705|ATPA_HUMAN	10	10	10	>sp|P25705|ATPA_HUMAN ATP synthase subunit alpha, mitochondrial OS=Homo sapiens OX=9606 GN=ATP5F1A PE=1 SV=1	1	10	10	10	9	10	9	8	9	10	9	8	9	10	9	8	26.2	26.2	26.2	59.75	553	553	0	130.81	By MS/MS	By MS/MS	By MS/MS	By MS/MS	22.4	26.2	22.4	20.3	356010000	75246000	92810000	128470000	59488000	119040000	93445000	118650000	84936000	6	12	10
sp|P30050|RL12_HUMAN	sp|P30050|RL12_HUMAN	5	5	5	>sp|P30050|RL12_HUMAN 60S ribosomal protein L12 OS=Homo sapiens OX=9606 GN=RPL12 PE=1 SV=1	1	5	5	5	5	5	5	5	5	5	5	5	5	5	5	5	49.1	49.1	49.1	17.818	165	165	0	80.651	By MS/MS	By MS/MS	By MS/MS	By MS/MS	49.1	49.1	49.1	49.1	388640000	79672000	109740000	99919000	99311000	129470000	116660000	97502000	120580000	3	4	5
sp|Q6P5R6|RL22L_HUMAN	sp|Q6P5R6|RL22L_HUMAN	2	2	2	>sp|Q6P5R6|RL22L_HUMAN 60S ribosomal protein L22-like 1 OS=Homo sapiens OX=9606 GN=RPL22L1 PE=1 SV=2	1	2	2	2	2	2	2	2	2	2	2	2	2	2	2	2	19.7	19.7	19.7	14.606	122	122	0	18.832	By MS/MS	By MS/MS	By MS/MS	By MS/MS	19.7	19.7	19.7	19.7	390770000	124410000	81136000	125310000	59913000	181340000	87660000	124130000	78914000	3	3	4
sp|Q02413|DSG1_HUMAN	sp|Q02413|DSG1_HUMAN	12	12	12	>sp|Q02413|DSG1_HUMAN Desmoglein-1 OS=Homo sapiens OX=9606 GN=DSG1 PE=1 SV=2	1	12	12	12	9	11	10	12	9	11	10	12	9	11	10	12	17.3	17.3	17.3	113.75	1049	1049	0	167.74	By MS/MS	By MS/MS	By MS/MS	By MS/MS	12.1	15.4	14.2	17.3	407550000	75843000	97797000	98832000	135080000	131720000	107950000	109070000	142380000	4	7	7
sp|Q9NX58|LYAR_HUMAN	sp|Q9NX58|LYAR_HUMAN	10	10	10	>sp|Q9NX58|LYAR_HUMAN Cell growth-regulating nucleolar protein OS=Homo sapiens OX=9606 GN=LYAR PE=1 SV=2	1	10	10	10	7	6	10	8	7	6	10	8	7	6	10	8	33.5	33.5	33.5	43.614	379	379	0	109.6	By MS/MS	By MS/MS	By MS/MS	By MS/MS	26.6	23.5	33.5	30.1	408340000	70784000	80650000	180160000	76747000	116690000	109790000	144830000	99196000	6	7	11
sp|Q96QB1|RHG07_HUMAN	sp|Q96QB1|RHG07_HUMAN	1	1	1	>sp|Q96QB1|RHG07_HUMAN Rho GTPase-activating protein 7 OS=Homo sapiens OX=9606 GN=DLC1 PE=1 SV=4	1	1	1	1	1	1	1	1	1	1	1	1	1	1	1	1	0.7	0.7	0.7	170.59	1528	1528	0.0083682	5.9999	By MS/MS	By MS/MS	By matching	By MS/MS	0.7	0.7	0.7	0.7	413540000	108510000	102640000	122050000	80336000	103030000	69782000	73118000	67494000	2	2	0
sp|Q14554|PDIA5_HUMAN	sp|Q14554|PDIA5_HUMAN	15	15	15	>sp|Q14554|PDIA5_HUMAN Protein disulfide-isomerase A5 OS=Homo sapiens OX=9606 GN=PDIA5 PE=1 SV=1	1	15	15	15	9	14	13	13	9	14	13	13	9	14	13	13	37.4	37.4	37.4	59.594	519	519	0	128.02	By MS/MS	By MS/MS	By MS/MS	By MS/MS	24.5	37.2	34.3	29.7	417830000	39453000	149820000	80122000	148440000	85521000	143690000	94108000	170360000	5	14	9
sp|Q8NEM8|CBPC3_HUMAN	sp|Q8NEM8|CBPC3_HUMAN	1	1	1	>sp|Q8NEM8|CBPC3_HUMAN Cytosolic carboxypeptidase 3 OS=Homo sapiens OX=9606 GN=AGBL3 PE=2 SV=2	1	1	1	1	1	1	1	1	1	1	1	1	1	1	1	1	1.7	1.7	1.7	116.01	1001	1001	0	12.932	By MS/MS	By MS/MS	By MS/MS	By MS/MS	1.7	1.7	1.7	1.7	437220000	72478000	74211000	181790000	108730000	101780000	80818000	94932000	75611000	1	2	1
sp|P60709|ACTB_HUMAN;sp|P63261|ACTG_HUMAN;sp|P68133|ACTS_HUMAN;sp|P68032|ACTC_HUMAN;sp|Q6S8J3|POTEE_HUMAN;sp|P63267|ACTH_HUMAN;sp|P62736|ACTA_HUMAN;sp|A5A3E0|POTEF_HUMAN;sp|Q9BYX7|ACTBM_HUMAN;sp|P0CG39|POTEJ_HUMAN;sp|P0CG38|POTEI_HUMAN;sp|Q562R1|ACTBL_HUMAN	sp|P60709|ACTB_HUMAN;sp|P63261|ACTG_HUMAN	13;12;5;5;5;4;4;4;3;3;3;1	13;12;5;5;5;4;4;4;3;3;3;1	13;12;5;5;5;4;4;4;3;3;3;1	>sp|P60709|ACTB_HUMAN Actin, cytoplasmic 1 OS=Homo sapiens OX=9606 GN=ACTB PE=1 SV=1;>sp|P63261|ACTG_HUMAN Actin, cytoplasmic 2 OS=Homo sapiens OX=9606 GN=ACTG1 PE=1 SV=1	12	13	13	13	9	11	10	10	9	11	10	10	9	11	10	10	58.4	58.4	58.4	41.736	375	375;375;377;377;1075;376;377;1075;375;1038;1075;376	0	105.61	By MS/MS	By MS/MS	By MS/MS	By MS/MS	37.9	42.9	38.7	42.4	472830000	119260000	152220000	107380000	93966000	183600000	148720000	119040000	117020000	8	13	10
CON__P02769	CON__P02769	16	16	14	>P02769 SWISS-PROT:P02769 (Bos taurus) Bovine serum albumin precursor	1	16	16	14	11	14	13	14	11	14	13	14	10	12	11	12	34.8	34.8	30.8	69.293	607	607	0	129.54	By MS/MS	By MS/MS	By MS/MS	By MS/MS	23.7	30.6	28.2	30.1	478820000	94252000	157780000	138900000	87894000	173380000	164760000	116270000	107380000	8	16	12
sp|Q7L0Y3|TM10C_HUMAN	sp|Q7L0Y3|TM10C_HUMAN	12	12	12	>sp|Q7L0Y3|TM10C_HUMAN tRNA methyltransferase 10 homolog C OS=Homo sapiens OX=9606 GN=TRMT10C PE=1 SV=2	1	12	12	12	7	12	11	11	7	12	11	11	7	12	11	11	38	38	38	47.346	403	403	0	152.84	By MS/MS	By MS/MS	By MS/MS	By MS/MS	20.8	38	32	35.7	525370000	52907000	196530000	156330000	119600000	100850000	188980000	150340000	162560000	3	11	12
sp|Q00059|TFAM_HUMAN	sp|Q00059|TFAM_HUMAN	7	7	7	>sp|Q00059|TFAM_HUMAN Transcription factor A, mitochondrial OS=Homo sapiens OX=9606 GN=TFAM PE=1 SV=1	1	7	7	7	6	5	6	7	6	5	6	7	6	5	6	7	31.7	31.7	31.7	29.096	246	246	0	58.733	By MS/MS	By MS/MS	By MS/MS	By MS/MS	28.9	24	28.9	31.7	545020000	92997000	152580000	150400000	149040000	122660000	178880000	171970000	171890000	3	3	5
sp|P62249|RS16_HUMAN	sp|P62249|RS16_HUMAN	4	4	4	>sp|P62249|RS16_HUMAN 40S ribosomal protein S16 OS=Homo sapiens OX=9606 GN=RPS16 PE=1 SV=2	1	4	4	4	3	4	4	3	3	4	4	3	3	4	4	3	30.1	30.1	30.1	16.445	146	146	0	105.02	By MS/MS	By MS/MS	By MS/MS	By MS/MS	21.9	30.1	30.1	21.9	549410000	142700000	137210000	182510000	86986000	209950000	144840000	172920000	124350000	4	5	6
sp|P62263|RS14_HUMAN	sp|P62263|RS14_HUMAN	6	6	6	>sp|P62263|RS14_HUMAN 40S ribosomal protein S14 OS=Homo sapiens OX=9606 GN=RPS14 PE=1 SV=3	1	6	6	6	5	6	5	5	5	6	5	5	5	6	5	5	38.4	38.4	38.4	16.273	151	151	0	59.239	By MS/MS	By MS/MS	By MS/MS	By MS/MS	37.7	38.4	37.1	37.1	551420000	122940000	158780000	182020000	87687000	179920000	162010000	178200000	115250000	6	7	7
sp|P62829|RL23_HUMAN	sp|P62829|RL23_HUMAN	4	4	4	>sp|P62829|RL23_HUMAN 60S ribosomal protein L23 OS=Homo sapiens OX=9606 GN=RPL23 PE=1 SV=1	1	4	4	4	4	4	4	4	4	4	4	4	4	4	4	4	45	45	45	14.865	140	140	0	74.563	By MS/MS	By MS/MS	By MS/MS	By MS/MS	45	45	45	45	583540000	178460000	106550000	226030000	72503000	203460000	97901000	271110000	93517000	6	5	8
sp|Q92522|H1X_HUMAN	sp|Q92522|H1X_HUMAN	7	7	7	>sp|Q92522|H1X_HUMAN Histone H1x OS=Homo sapiens OX=9606 GN=H1FX PE=1 SV=1	1	7	7	7	5	7	7	7	5	7	7	7	5	7	7	7	36.6	36.6	36.6	22.487	213	213	0	77.887	By MS/MS	By MS/MS	By MS/MS	By MS/MS	26.3	36.6	36.6	36.6	599870000	79907000	136720000	244460000	138780000	129380000	150410000	232060000	170480000	4	8	11
sp|P05141|ADT2_HUMAN	sp|P05141|ADT2_HUMAN	8	8	4	>sp|P05141|ADT2_HUMAN ADP/ATP translocase 2 OS=Homo sapiens OX=9606 GN=SLC25A5 PE=1 SV=7	1	8	8	4	7	8	7	8	7	8	7	8	3	4	3	4	27.5	27.5	14.4	32.852	298	298	0	56.809	By MS/MS	By MS/MS	By MS/MS	By MS/MS	23.8	27.5	24.2	27.5	674010000	91332000	197750000	207230000	177690000	199610000	193840000	189380000	203470000	5	8	8
sp|P06310|KV230_HUMAN;sp|P01615|KVD28_HUMAN;sp|A2NJV5|KV229_HUMAN;sp|A0A0A0MRZ7|KVD26_HUMAN;sp|A0A075B6S6|KVD30_HUMAN;sp|A0A075B6S2|KVD29_HUMAN;sp|A0A075B6P5|KV228_HUMAN;sp|P01614|KVD40_HUMAN;sp|A0A087WW87|KV240_HUMAN	sp|P06310|KV230_HUMAN;sp|P01615|KVD28_HUMAN;sp|A2NJV5|KV229_HUMAN;sp|A0A0A0MRZ7|KVD26_HUMAN;sp|A0A075B6S6|KVD30_HUMAN;sp|A0A075B6S2|KVD29_HUMAN;sp|A0A075B6P5|KV228_HUMAN;sp|P01614|KVD40_HUMAN;sp|A0A087WW87|KV240_HUMAN	1;1;1;1;1;1;1;1;1	1;1;1;1;1;1;1;1;1	1;1;1;1;1;1;1;1;1	>sp|P06310|KV230_HUMAN Immunoglobulin kappa variable 2-30 OS=Homo sapiens OX=9606 GN=IGKV2-30 PE=3 SV=2;>sp|P01615|KVD28_HUMAN Immunoglobulin kappa variable 2D-28 OS=Homo sapiens OX=9606 GN=IGKV2D-28 PE=1 SV=2;>sp|A2NJV5|KV229_HUMAN Immunoglobulin kappa va	9	1	1	1	1	1	1	1	1	1	1	1	1	1	1	1	10.8	10.8	10.8	13.185	120	120;120;120;120;120;120;120;121;121	0	26.097	By MS/MS	By MS/MS	By MS/MS	By MS/MS	10.8	10.8	10.8	10.8	676260000	174670000	193200000	192260000	116130000	253250000	210400000	192260000	151150000	1	2	2
sp|P63173|RL38_HUMAN	sp|P63173|RL38_HUMAN	4	4	4	>sp|P63173|RL38_HUMAN 60S ribosomal protein L38 OS=Homo sapiens OX=9606 GN=RPL38 PE=1 SV=2	1	4	4	4	4	4	4	4	4	4	4	4	4	4	4	4	35.7	35.7	35.7	8.2178	70	70	0	46.559	By MS/MS	By MS/MS	By MS/MS	By MS/MS	35.7	35.7	35.7	35.7	694350000	206550000	168780000	210470000	108540000	291520000	177970000	217460000	148090000	4	3	4
sp|P06748|NPM_HUMAN	sp|P06748|NPM_HUMAN	5	5	5	>sp|P06748|NPM_HUMAN Nucleophosmin OS=Homo sapiens OX=9606 GN=NPM1 PE=1 SV=2	1	5	5	5	4	5	4	4	4	5	4	4	4	5	4	4	23.5	23.5	23.5	32.575	294	294	0	93.823	By MS/MS	By MS/MS	By MS/MS	By MS/MS	19.4	23.5	19.4	19.4	717130000	128560000	230930000	206030000	151610000	154480000	222840000	199880000	181810000	8	12	9
sp|Q02809|PLOD1_HUMAN	sp|Q02809|PLOD1_HUMAN	19	19	19	>sp|Q02809|PLOD1_HUMAN Procollagen-lysine,2-oxoglutarate 5-dioxygenase 1 OS=Homo sapiens OX=9606 GN=PLOD1 PE=1 SV=2	1	19	19	19	18	15	18	17	18	15	18	17	18	15	18	17	37.6	37.6	37.6	83.549	727	727	0	235.27	By MS/MS	By MS/MS	By MS/MS	By MS/MS	34.9	29.8	34.9	33.3	848160000	222780000	171550000	293130000	160700000	284090000	181110000	269700000	189320000	20	14	18
sp|P48047|ATPO_HUMAN	sp|P48047|ATPO_HUMAN	8	8	8	>sp|P48047|ATPO_HUMAN ATP synthase subunit O, mitochondrial OS=Homo sapiens OX=9606 GN=ATP5PO PE=1 SV=1	1	8	8	8	7	8	8	8	7	8	8	8	7	8	8	8	54.5	54.5	54.5	23.277	213	213	0	169.83	By MS/MS	By MS/MS	By MS/MS	By MS/MS	47.9	54.5	54.5	54.5	874160000	81806000	284030000	241820000	266500000	140230000	307560000	232220000	336620000	5	9	10
CON__P35908	CON__P35908	67	1	1	>P35908 SWISS-PROT:P35908 Tax_Id=9606 Gene_Symbol=KRT2 Keratin, type II cytoskeletal 2 epidermal	1	67	1	1	63	65	62	65	1	1	1	1	1	1	1	1	92.9	5.6	5.6	65.865	645	645	0	121.93	By MS/MS	By MS/MS	By MS/MS	By MS/MS	91	92.4	91.5	92.4	937230000	177060000	266680000	240230000	253270000	241670000	301480000	251100000	322750000	4	4	5
sp|P08779|K1C16_HUMAN;CON__P08779;CON__Q9Z2K1;CON__Q3ZAW8	sp|P08779|K1C16_HUMAN;CON__P08779	32;32;8;8	19;19;4;4	19;19;4;4	>sp|P08779|K1C16_HUMAN Keratin, type I cytoskeletal 16 OS=Homo sapiens OX=9606 GN=KRT16 PE=1 SV=4;>P08779 SWISS-PROT:P08779 Tax_Id=9606 Gene_Symbol=KRT16 Keratin, type I cytoskeletal 16	4	32	19	19	24	26	27	32	13	13	14	19	13	13	14	19	69.8	50.3	50.3	51.267	473	473;473;469;474	0	323.31	By MS/MS	By MS/MS	By MS/MS	By MS/MS	56.7	63.8	66.2	69.8	949750000	106370000	188590000	289260000	365540000	180650000	223390000	311640000	394880000	8	13	16
sp|P62861|RS30_HUMAN	sp|P62861|RS30_HUMAN	2	2	2	>sp|P62861|RS30_HUMAN 40S ribosomal protein S30 OS=Homo sapiens OX=9606 GN=FAU PE=1 SV=1	1	2	2	2	2	2	2	2	2	2	2	2	2	2	2	2	18.6	18.6	18.6	6.6478	59	59	0	14.585	By MS/MS	By MS/MS	By MS/MS	By MS/MS	18.6	18.6	18.6	18.6	950340000	386960000	179600000	284040000	99748000	580460000	194220000	257850000	137970000	4	3	4
sp|Q5D862|FILA2_HUMAN;CON__Q5D862	sp|Q5D862|FILA2_HUMAN;CON__Q5D862	16;16	16;16	16;16	>sp|Q5D862|FILA2_HUMAN Filaggrin-2 OS=Homo sapiens OX=9606 GN=FLG2 PE=1 SV=1;>Q5D862 SWISS-PROT:Q5D862 Tax_Id=9606 Gene_Symbol=FLG2 Filaggrin-2	2	16	16	16	14	14	14	15	14	14	14	15	14	14	14	15	15.3	15.3	15.3	248.07	2391	2391;2391	0	280.16	By MS/MS	By MS/MS	By MS/MS	By MS/MS	14.5	13.5	12.9	14.6	956610000	177530000	261120000	258290000	259670000	249010000	281210000	251820000	332780000	10	15	18
sp|P08708|RS17_HUMAN	sp|P08708|RS17_HUMAN	6	6	6	>sp|P08708|RS17_HUMAN 40S ribosomal protein S17 OS=Homo sapiens OX=9606 GN=RPS17 PE=1 SV=2	1	6	6	6	5	5	5	6	5	5	5	6	5	5	5	6	49.6	49.6	49.6	15.55	135	135	0	109.11	By MS/MS	By MS/MS	By MS/MS	By MS/MS	48.9	48.9	48.9	49.6	979510000	233370000	246730000	315080000	184330000	311650000	241610000	291580000	191760000	7	10	12
sp|P32969|RL9_HUMAN	sp|P32969|RL9_HUMAN	7	7	7	>sp|P32969|RL9_HUMAN 60S ribosomal protein L9 OS=Homo sapiens OX=9606 GN=RPL9 PE=1 SV=1	1	7	7	7	7	7	7	7	7	7	7	7	7	7	7	7	50	50	50	21.863	192	192	0	229.7	By MS/MS	By MS/MS	By MS/MS	By MS/MS	50	50	50	50	1157900000	178600000	366370000	320440000	292500000	228880000	342200000	285150000	354320000	7	21	19
sp|P11021|BIP_HUMAN	sp|P11021|BIP_HUMAN	17	17	17	>sp|P11021|BIP_HUMAN Endoplasmic reticulum chaperone BiP OS=Homo sapiens OX=9606 GN=HSPA5 PE=1 SV=2	1	17	17	17	14	12	16	15	14	12	16	15	14	12	16	15	37.2	37.2	37.2	72.332	654	654	0	181.46	By MS/MS	By MS/MS	By MS/MS	By MS/MS	30.4	25.5	34.6	32.6	1204200000	310000000	334100000	366280000	193850000	428360000	313480000	392030000	298040000	16	10	19
sp|P42766|RL35_HUMAN	sp|P42766|RL35_HUMAN	3	3	3	>sp|P42766|RL35_HUMAN 60S ribosomal protein L35 OS=Homo sapiens OX=9606 GN=RPL35 PE=1 SV=2	1	3	3	3	3	2	2	3	3	2	2	3	3	2	2	3	22.8	22.8	22.8	14.551	123	123	0	65.259	By MS/MS	By MS/MS	By MS/MS	By MS/MS	22.8	18.7	18.7	22.8	1322400000	370910000	278480000	404650000	268390000	508920000	313950000	442010000	330160000	5	3	5
sp|P62851|RS25_HUMAN	sp|P62851|RS25_HUMAN	4	4	4	>sp|P62851|RS25_HUMAN 40S ribosomal protein S25 OS=Homo sapiens OX=9606 GN=RPS25 PE=1 SV=1	1	4	4	4	4	4	4	4	4	4	4	4	4	4	4	4	24	24	24	13.742	125	125	0	116.34	By MS/MS	By MS/MS	By MS/MS	By MS/MS	24	24	24	24	1336500000	452920000	225090000	461650000	196840000	649920000	252840000	459310000	257590000	7	6	7
sp|P62750|RL23A_HUMAN	sp|P62750|RL23A_HUMAN	6	6	6	>sp|P62750|RL23A_HUMAN 60S ribosomal protein L23a OS=Homo sapiens OX=9606 GN=RPL23A PE=1 SV=1	1	6	6	6	6	6	6	6	6	6	6	6	6	6	6	6	37.2	37.2	37.2	17.695	156	156	0	118.08	By MS/MS	By MS/MS	By MS/MS	By MS/MS	37.2	37.2	37.2	37.2	1393100000	361410000	290640000	504440000	236610000	497620000	346310000	479150000	296580000	7	5	10
sp|P39019|RS19_HUMAN	sp|P39019|RS19_HUMAN	9	9	9	>sp|P39019|RS19_HUMAN 40S ribosomal protein S19 OS=Homo sapiens OX=9606 GN=RPS19 PE=1 SV=2	1	9	9	9	9	9	9	9	9	9	9	9	9	9	9	9	38.6	38.6	38.6	16.06	145	145	0	89.802	By MS/MS	By MS/MS	By MS/MS	By MS/MS	38.6	38.6	38.6	38.6	1602000000	308290000	554790000	374760000	364130000	452820000	546100000	372820000	521240000	12	10	10
sp|P62701|RS4X_HUMAN;sp|P22090|RS4Y1_HUMAN;sp|Q8TD47|RS4Y2_HUMAN	sp|P62701|RS4X_HUMAN	11;5;4	11;5;4	11;5;4	>sp|P62701|RS4X_HUMAN 40S ribosomal protein S4, X isoform OS=Homo sapiens OX=9606 GN=RPS4X PE=1 SV=2	3	11	11	11	11	11	11	10	11	11	11	10	11	11	11	10	42.6	42.6	42.6	29.597	263	263;263;263	0	128.92	By MS/MS	By MS/MS	By MS/MS	By MS/MS	42.6	42.6	42.6	41.8	1623900000	429960000	413100000	509620000	271180000	545720000	446700000	521210000	329610000	16	15	16
sp|P48668|K2C6C_HUMAN;CON__P48668	sp|P48668|K2C6C_HUMAN;CON__P48668	39;39	23;23	0;0	>sp|P48668|K2C6C_HUMAN Keratin, type II cytoskeletal 6C OS=Homo sapiens OX=9606 GN=KRT6C PE=1 SV=3;>P48668 SWISS-PROT:P48668 Tax_Id=9606 Gene_Symbol=KRT6C Keratin, type II cytoskeletal 6C	2	39	23	0	28	33	35	38	14	18	20	22	0	0	0	0	58.3	36.5	0	60.024	564	564;564	0	323.31	By MS/MS	By MS/MS	By MS/MS	By MS/MS	48.4	51.1	58.3	58.3	1651100000	221550000	326890000	393010000	709630000	391850000	415500000	386560000	793960000	8	12	20
sp|P61247|RS3A_HUMAN	sp|P61247|RS3A_HUMAN	11	11	11	>sp|P61247|RS3A_HUMAN 40S ribosomal protein S3a OS=Homo sapiens OX=9606 GN=RPS3A PE=1 SV=2	1	11	11	11	11	10	9	10	11	10	9	10	11	10	9	10	42.8	42.8	42.8	29.945	264	264	0	104.47	By MS/MS	By MS/MS	By MS/MS	By MS/MS	42.8	39.8	36	39	1886900000	550340000	435560000	543510000	357490000	681520000	464160000	570490000	393150000	9	8	11
sp|Q03135|CAV1_HUMAN;sp|P56539|CAV3_HUMAN	sp|Q03135|CAV1_HUMAN	8;1	8;1	8;1	>sp|Q03135|CAV1_HUMAN Caveolin-1 OS=Homo sapiens OX=9606 GN=CAV1 PE=1 SV=4	2	8	8	8	8	8	8	8	8	8	8	8	8	8	8	8	57.3	57.3	57.3	20.471	178	178;151	0	108.08	By MS/MS	By MS/MS	By MS/MS	By MS/MS	57.3	57.3	57.3	57.3	1922600000	483820000	393760000	642250000	402750000	788130000	390350000	604350000	474680000	10	8	12
sp|P11387|TOP1_HUMAN;sp|Q969P6|TOP1M_HUMAN	sp|P11387|TOP1_HUMAN	17;2	17;2	17;2	>sp|P11387|TOP1_HUMAN DNA topoisomerase 1 OS=Homo sapiens OX=9606 GN=TOP1 PE=1 SV=2	2	17	17	17	16	16	16	15	16	16	16	15	16	16	16	15	26.3	26.3	26.3	90.725	765	765;601	0	278.91	By MS/MS	By MS/MS	By MS/MS	By MS/MS	25.1	25.4	25.1	23.7	1981300000	464940000	497970000	668390000	349950000	664880000	573730000	600850000	457570000	24	19	24
sp|P62081|RS7_HUMAN	sp|P62081|RS7_HUMAN	10	10	10	>sp|P62081|RS7_HUMAN 40S ribosomal protein S7 OS=Homo sapiens OX=9606 GN=RPS7 PE=1 SV=1	1	10	10	10	8	10	8	9	8	10	8	9	8	10	8	9	57.2	57.2	57.2	22.127	194	194	0	175.72	By MS/MS	By MS/MS	By MS/MS	By MS/MS	52.6	57.2	52.1	56.7	2178300000	397950000	697430000	589720000	493200000	466060000	771690000	656830000	636860000	14	17	15
sp|Q96AG4|LRC59_HUMAN	sp|Q96AG4|LRC59_HUMAN	10	10	10	>sp|Q96AG4|LRC59_HUMAN Leucine-rich repeat-containing protein 59 OS=Homo sapiens OX=9606 GN=LRRC59 PE=1 SV=1	1	10	10	10	10	10	9	10	10	10	9	10	10	10	9	10	42.7	42.7	42.7	34.93	307	307	0	133.17	By MS/MS	By MS/MS	By MS/MS	By MS/MS	42.7	42.7	34.5	42.7	2267100000	723860000	790460000	420810000	331960000	1057500000	834240000	440100000	431410000	16	18	11
sp|Q86YZ3|HORN_HUMAN;CON__Q86YZ3	sp|Q86YZ3|HORN_HUMAN;CON__Q86YZ3	36;36	36;36	36;36	>sp|Q86YZ3|HORN_HUMAN Hornerin OS=Homo sapiens OX=9606 GN=HRNR PE=1 SV=2;>Q86YZ3 SWISS-PROT:Q86YZ3 Tax_Id=9606 Gene_Symbol=HRNR Hornerin	2	36	36	36	25	34	34	31	25	34	34	31	25	34	34	31	27.2	27.2	27.2	282.39	2850	2850;2850	0	323.31	By MS/MS	By MS/MS	By MS/MS	By MS/MS	22.3	25.9	26.5	26.6	2301900000	436370000	593410000	521510000	750560000	611460000	580140000	561070000	1024700000	42	51	49
sp|P35268|RL22_HUMAN	sp|P35268|RL22_HUMAN	5	5	5	>sp|P35268|RL22_HUMAN 60S ribosomal protein L22 OS=Homo sapiens OX=9606 GN=RPL22 PE=1 SV=2	1	5	5	5	5	5	4	5	5	5	4	5	5	5	4	5	60.2	60.2	60.2	14.787	128	128	0	37.093	By MS/MS	By MS/MS	By MS/MS	By MS/MS	60.2	60.2	50.8	60.2	2640300000	847550000	512390000	893860000	386480000	1252800000	542320000	900740000	487920000	6	4	7
sp|P62899|RL31_HUMAN	sp|P62899|RL31_HUMAN	4	4	4	>sp|P62899|RL31_HUMAN 60S ribosomal protein L31 OS=Homo sapiens OX=9606 GN=RPL31 PE=1 SV=1	1	4	4	4	4	4	4	4	4	4	4	4	4	4	4	4	32	32	32	14.463	125	125	0	47.345	By MS/MS	By MS/MS	By MS/MS	By MS/MS	32	32	32	32	2672500000	601360000	561840000	1034700000	474570000	921470000	591960000	965360000	657360000	5	6	7
sp|Q75N90|FBN3_HUMAN	sp|Q75N90|FBN3_HUMAN	1	1	1	>sp|Q75N90|FBN3_HUMAN Fibrillin-3 OS=Homo sapiens OX=9606 GN=FBN3 PE=2 SV=3	1	1	1	1	1	1	1	1	1	1	1	1	1	1	1	1	0.9	0.9	0.9	300.35	2809	2809	0.0042735	6.0783	By MS/MS	By matching	By MS/MS	By matching	0.9	0.9	0.9	0.9	2696500000	938270000	617330000	571560000	569330000	1382100000	668870000	580650000	713710000	1	0	1
sp|O60568|PLOD3_HUMAN	sp|O60568|PLOD3_HUMAN	24	24	24	>sp|O60568|PLOD3_HUMAN Multifunctional procollagen lysine hydroxylase and glycosyltransferase LH3 OS=Homo sapiens OX=9606 GN=PLOD3 PE=1 SV=1	1	24	24	24	23	23	24	24	23	23	24	24	23	23	24	24	46.2	46.2	46.2	84.784	738	738	0	323.31	By MS/MS	By MS/MS	By MS/MS	By MS/MS	43.4	45	46.2	46.2	2915500000	767480000	596040000	1016000000	535960000	1050700000	655900000	984400000	683110000	39	34	48
sp|Q8NBJ5|GT251_HUMAN	sp|Q8NBJ5|GT251_HUMAN	21	21	21	>sp|Q8NBJ5|GT251_HUMAN Procollagen galactosyltransferase 1 OS=Homo sapiens OX=9606 GN=COLGALT1 PE=1 SV=1	1	21	21	21	18	20	21	18	18	20	21	18	18	20	21	18	38.9	38.9	38.9	71.635	622	622	0	222.49	By MS/MS	By MS/MS	By MS/MS	By MS/MS	29.9	38.9	38.9	29.9	2969400000	779030000	607330000	1018800000	564250000	1127500000	643670000	1012800000	723710000	25	25	34
sp|P62269|RS18_HUMAN	sp|P62269|RS18_HUMAN	10	10	10	>sp|P62269|RS18_HUMAN 40S ribosomal protein S18 OS=Homo sapiens OX=9606 GN=RPS18 PE=1 SV=3	1	10	10	10	10	10	10	10	10	10	10	10	10	10	10	10	57.9	57.9	57.9	17.718	152	152	0	110.03	By MS/MS	By MS/MS	By MS/MS	By MS/MS	57.9	57.9	57.9	57.9	3175100000	972580000	655970000	992550000	553970000	1355800000	741720000	912070000	697290000	13	11	15
sp|P16403|H12_HUMAN	sp|P16403|H12_HUMAN	7	7	1	>sp|P16403|H12_HUMAN Histone H1.2 OS=Homo sapiens OX=9606 GN=HIST1H1C PE=1 SV=2	1	7	7	1	7	7	7	7	7	7	7	7	1	1	1	1	25.4	25.4	7.5	21.364	213	213	0	83.772	By MS/MS	By MS/MS	By MS/MS	By MS/MS	25.4	25.4	25.4	25.4	3565200000	541820000	772930000	1453600000	796830000	885740000	884750000	1212700000	1092100000	10	11	11
sp|P02533|K1C14_HUMAN;CON__P02533;CON__Q6IFX2;CON__Q61782	sp|P02533|K1C14_HUMAN;CON__P02533	32;32;12;4	28;28;12;4	13;13;5;2	>sp|P02533|K1C14_HUMAN Keratin, type I cytoskeletal 14 OS=Homo sapiens OX=9606 GN=KRT14 PE=1 SV=4;>P02533 SWISS-PROT:P02533 Tax_Id=9606 Gene_Symbol=KRT14 Keratin, type I cytoskeletal 14	4	32	28	13	26	29	29	32	23	25	25	28	10	11	11	13	64	60.2	31.8	51.561	472	472;472;452;93	0	323.31	By MS/MS	By MS/MS	By MS/MS	By MS/MS	59.1	57.8	62.5	64	3728700000	669200000	903450000	1122900000	1033200000	936770000	1037100000	1197200000	1208500000	20	22	32
sp|P13647|K2C5_HUMAN;CON__P13647	sp|P13647|K2C5_HUMAN;CON__P13647	39;39	32;32	7;7	>sp|P13647|K2C5_HUMAN Keratin, type II cytoskeletal 5 OS=Homo sapiens OX=9606 GN=KRT5 PE=1 SV=3;>P13647 SWISS-PROT:P13647 Tax_Id=9606 Gene_Symbol=KRT5 Keratin, type II cytoskeletal 5	2	39	32	7	34	35	35	38	27	28	28	31	6	7	6	7	55.1	45.8	11.2	62.378	590	590;590	0	323.31	By MS/MS	By MS/MS	By MS/MS	By MS/MS	46.8	50.3	48	53.6	6492800000	1143300000	1561100000	1690500000	2097900000	1762400000	1870900000	1813300000	2240200000	23	39	39
sp|P23284|PPIB_HUMAN	sp|P23284|PPIB_HUMAN	11	11	11	>sp|P23284|PPIB_HUMAN Peptidyl-prolyl cis-trans isomerase B OS=Homo sapiens OX=9606 GN=PPIB PE=1 SV=2	1	11	11	11	11	11	11	10	11	11	11	10	11	11	11	10	42.1	42.1	42.1	23.742	216	216	0	323.31	By MS/MS	By MS/MS	By MS/MS	By MS/MS	42.1	42.1	42.1	41.2	9084300000	1982100000	2767700000	2473200000	1861200000	2718200000	2951500000	2337800000	2123600000	28	34	29
CON__P00761	CON__P00761	4	4	4	>P00761 SWISS-PROT:P00761|TRYP_PIG Trypsin - Sus scrofa (Pig).	1	4	4	4	4	4	4	4	4	4	4	4	4	4	4	4	21.6	21.6	21.6	24.409	231	231	0	322.35	By MS/MS	By MS/MS	By MS/MS	By MS/MS	21.6	21.6	21.6	21.6	9412800000	2131000000	2535000000	2514300000	2232600000	2612400000	2809600000	2495400000	2833500000	13	14	14
sp|P07355|ANXA2_HUMAN;sp|A6NMY6|AXA2L_HUMAN	sp|P07355|ANXA2_HUMAN;sp|A6NMY6|AXA2L_HUMAN	23;16	23;16	23;16	>sp|P07355|ANXA2_HUMAN Annexin A2 OS=Homo sapiens OX=9606 GN=ANXA2 PE=1 SV=2;>sp|A6NMY6|AXA2L_HUMAN Putative annexin A2-like protein OS=Homo sapiens OX=9606 GN=ANXA2P2 PE=5 SV=2	2	23	23	23	22	22	22	23	22	22	22	23	22	22	22	23	57.2	57.2	57.2	38.604	339	339;339	0	323.31	By MS/MS	By MS/MS	By MS/MS	By MS/MS	57.2	57.2	57.2	57.2	10751000000	2551900000	3033300000	2470100000	2696000000	3726300000	3335200000	2442800000	3432200000	47	50	46
sp|O00629|IMA3_HUMAN	sp|O00629|IMA3_HUMAN	1	1	1	>sp|O00629|IMA3_HUMAN Importin subunit alpha-3 OS=Homo sapiens OX=9606 GN=KPNA4 PE=1 SV=1	1	1	1	1	1	1	1	1	1	1	1	1	1	1	1	1	1.9	1.9	1.9	57.886	521	521	0.0044444	6.3978	By MS/MS	By matching	By MS/MS	By MS/MS	1.9	1.9	1.9	1.9	18894000000	4273000000	5829900000	4715500000	4075500000	6195500000	6348900000	4715500000	5304500000	1	0	2
sp|P35908|K22E_HUMAN;sp|Q01546|K22O_HUMAN;CON__Q01546;sp|Q5XKE5|K2C79_HUMAN;CON__Q5XKE5;CON__P07744;CON__Q9DCV7;sp|P08729|K2C7_HUMAN;CON__Q3KNV1;CON__P08729;CON__REFSEQ:XP_932229;sp|P12036|NFH_HUMAN	sp|P35908|K22E_HUMAN	67;11;10;6;6;4;2;2;2;2;1;1	67;11;10;6;6;4;2;2;2;2;1;1	1;0;0;0;0;0;0;0;0;0;0;0	>sp|P35908|K22E_HUMAN Keratin, type II cytoskeletal 2 epidermal OS=Homo sapiens OX=9606 GN=KRT2 PE=1 SV=2	12	67	67	1	63	65	62	65	63	65	62	65	1	1	1	1	92.8	92.8	4.7	65.432	639	639;638;638;535;535;525;457;469;469;469;345;1026	0	323.31	By MS/MS	By MS/MS	By MS/MS	By MS/MS	90.9	92.3	91.4	92.3	34579000000	7106200000	9345400000	9292300000	8834800000	9785700000	9661900000	9537000000	11176000000	115	144	156
sp|P35527|K1C9_HUMAN;CON__P35527	sp|P35527|K1C9_HUMAN;CON__P35527	56;51	56;51	56;51	>sp|P35527|K1C9_HUMAN Keratin, type I cytoskeletal 9 OS=Homo sapiens OX=9606 GN=KRT9 PE=1 SV=3;>P35527 SWISS-PROT:P35527 Tax_Id=9606 Gene_Symbol=KRT9 Keratin, type I cytoskeletal 9	2	56	56	56	46	50	45	54	46	50	45	54	46	50	45	54	76.4	76.4	76.4	62.064	623	623;623	0	323.31	By MS/MS	By MS/MS	By MS/MS	By MS/MS	72.7	74.8	74	72.7	44150000000	9186900000	10720000000	11286000000	12956000000	12310000000	11105000000	10590000000	14645000000	121	137	132
sp|P13645|K1C10_HUMAN;CON__P13645;CON__P02535-1;sp|Q7Z3Y7|K1C28_HUMAN;CON__Q7Z3Y7;sp|Q7Z3Z0|K1C25_HUMAN;CON__Q7Z3Z0;sp|Q7Z3Y8|K1C27_HUMAN;CON__Q7Z3Y8;CON__Q148H6;sp|Q7Z3Y9|K1C26_HUMAN;CON__Q7Z3Y9;sp|Q99456|K1C12_HUMAN;CON__Q99456;sp|Q2M2I5|K1C24_HUMAN;CON__Q2M2I5	sp|P13645|K1C10_HUMAN;CON__P13645	46;46;8;3;3;2;2;2;2;2;1;1;1;1;1;1	46;46;8;3;3;2;2;2;2;2;1;1;1;1;1;1	40;40;5;2;2;1;1;1;1;1;0;0;0;0;0;0	>sp|P13645|K1C10_HUMAN Keratin, type I cytoskeletal 10 OS=Homo sapiens OX=9606 GN=KRT10 PE=1 SV=6;>P13645 SWISS-PROT:P13645 Tax_Id=9606 Gene_Symbol=KRT10 Keratin, type I cytoskeletal 10	16	46	46	40	40	46	45	42	40	46	45	42	35	40	39	36	63.7	63.7	60.6	58.826	584	584;593;570;464;486;450;450;459;459;464;468;468;494;494;525;525	0	323.31	By MS/MS	By MS/MS	By MS/MS	By MS/MS	59.2	63.7	63.7	63.7	55826000000	10463000000	18780000000	14080000000	12503000000	15522000000	16798000000	14890000000	16525000000	111	139	140
sp|P04264|K2C1_HUMAN	sp|P04264|K2C1_HUMAN	65	61	3	>sp|P04264|K2C1_HUMAN Keratin, type II cytoskeletal 1 OS=Homo sapiens OX=9606 GN=KRT1 PE=1 SV=6	1	65	61	3	59	60	60	63	55	56	56	59	2	3	3	3	73.3	73.3	3.6	66.038	644	644	0	323.31	By MS/MS	By MS/MS	By MS/MS	By MS/MS	72	65.8	66.1	66.3	58387000000	12104000000	15356000000	16044000000	14884000000	16537000000	17274000000	15222000000	18377000000	142	164	163
[truncated: 14 more columns]

## Sheet: IRON Normalized
Protein IDs	Majority protein IDs	Peptide counts (all)	Peptide counts (razor+unique)	Peptide counts (unique)	Fasta headers	Number of proteins	Peptides	Razor + unique peptides	Unique peptides	Peptides delta-NES	Peptides delta-NLS	Peptides Flag-IP	Peptides WT-WDR26	Razor + unique peptides delta-NES	Razor + unique peptides delta-NLS	Razor + unique peptides Flag-IP	Razor + unique peptides WT-WDR26	Unique peptides delta-NES	Unique peptides delta-NLS	Unique peptides Flag-IP	Unique peptides WT-WDR26	Sequence coverage [%]	Unique + razor sequence coverage [%]	Unique sequence coverage [%]	Mol. weight [kDa]	Sequence length	Sequence lengths	Q-value	Score	Identification type delta-NES	Identification type delta-NLS	Identification type Flag-IP	Identification type WT-WDR26	Sequence coverage delta-NES [%]	Sequence coverage delta-NLS [%]	Sequence coverage Flag-IP [%]	Sequence coverage WT-WDR26 [%]	Intensity	Intensity_delta-NES	Intensity_delta-NLS	Intensity_Flag-IP	Intensity_WT-WDR26	LFQ intensity delta-NES	LFQ intensity delta-NLS	LFQ intensity Flag-IP	LFQ intensity WT-WDR26	MS/MS Count delta-NES	MS/MS Count delta-NLS	MS/MS Count Flag-IP
sp|Q8TBC3|SHKB1_HUMAN	sp|Q8TBC3|SHKB1_HUMAN	1	1	1	>sp|Q8TBC3|SHKB1_HUMAN SH3KBP1-binding protein 1 OS=Homo sapiens OX=9606 GN=SHKBP1 PE=1 SV=2	1	1	1	1	1	0	0	0	1	0	0	0	1	0	0	0	1.8	1.8	1.8	76.343	707	707	0	6.8146	By MS/MS	By matching	By matching	By matching	1.8	0	0	0	1411600	1.6176e+06	0	0	0	2046700	0	0	0	1	0	0
sp|P40429|RL13A_HUMAN	sp|P40429|RL13A_HUMAN	1	1	1	>sp|P40429|RL13A_HUMAN 60S ribosomal protein L13a OS=Homo sapiens OX=9606 GN=RPL13A PE=1 SV=2	1	1	1	1	1	1	0	1	1	1	0	1	1	1	0	1	5.4	5.4	5.4	23.577	203	203	0.0043478	6.2117	By matching	By matching	By matching	By MS/MS	5.4	5.4	0	5.4	1683300	641884	528470	0	722790	744830	627000	0	789910	0	0	0
sp|Q9BYD2|RM09_HUMAN	sp|Q9BYD2|RM09_HUMAN	1	1	1	>sp|Q9BYD2|RM09_HUMAN 39S ribosomal protein L9, mitochondrial OS=Homo sapiens OX=9606 GN=MRPL9 PE=1 SV=2	1	1	1	1	1	1	1	1	1	1	1	1	1	1	1	1	6.4	6.4	6.4	30.243	267	267	0.0042918	6.0886	By matching	By matching	By MS/MS	By matching	6.4	6.4	6.4	6.4	2816800	483333	556970	1.03958e+06	786158	613670	611160	1306400	720040	0	0	1
sp|P50454|SERPH_HUMAN	sp|P50454|SERPH_HUMAN	1	1	1	>sp|P50454|SERPH_HUMAN Serpin H1 OS=Homo sapiens OX=9606 GN=SERPINH1 PE=1 SV=2	1	1	1	1	0	0	1	1	0	0	1	1	0	0	1	1	6.2	6.2	6.2	46.44	418	418	0	7.6246	By matching	By matching	By MS/MS	By MS/MS	0	0	6.2	6.2	2868400	0	0	1.44713e+06	1.47081e+06	0	0	1658200	1575200	0	0	1
sp|Q9BRP8|PYM1_HUMAN	sp|Q9BRP8|PYM1_HUMAN	1	1	1	>sp|Q9BRP8|PYM1_HUMAN Partner of Y14 and mago OS=Homo sapiens OX=9606 GN=PYM1 PE=1 SV=1	1	1	1	1	0	1	1	0	0	1	1	0	0	1	1	0	8.8	8.8	8.8	22.655	204	204	0	6.8747	By matching	By MS/MS	By MS/MS	By matching	0	8.8	8.8	0	3352300	0	1718900	1.42549e+06	0	0	1872000	1633400	0	0	1	1
REV__sp|P35527|K1C9_HUMAN;REV__CON__P35527	REV__sp|P35527|K1C9_HUMAN;REV__CON__P35527	1;1	1;1	1;1	>sp|P35527|K1C9_HUMAN Keratin, type I cytoskeletal 9 OS=Homo sapiens OX=9606 GN=KRT9 PE=1 SV=3;>P35527 SWISS-PROT:P35527 Tax_Id=9606 Gene_Symbol=KRT9 Keratin, type I cytoskeletal 9	2	1	1	1	0	0	0	1	0	0	0	1	0	0	0	1	0	0	0	62.064	623	623;623	0.0084746	6.0252	By matching	By matching	By matching	By MS/MS	0	0	0	0	3393500	0	0	0	4.12427e+06	0	0	0	4416800	0	0	0
sp|O75629|CREG1_HUMAN	sp|O75629|CREG1_HUMAN	1	1	1	>sp|O75629|CREG1_HUMAN Protein CREG1 OS=Homo sapiens OX=9606 GN=CREG1 PE=1 SV=1	1	1	1	1	0	1	1	1	0	1	1	1	0	1	1	1	9.5	9.5	9.5	24.074	220	220	0	6.9101	By matching	By MS/MS	By MS/MS	By MS/MS	0	9.5	9.5	9.5	3647100	0	1041100	1.1923e+06	1.50679e+06	0	1133800	1366200	1613700	0	1	1
sp|Q9UGY1|NOL12_HUMAN	sp|Q9UGY1|NOL12_HUMAN	1	1	1	>sp|Q9UGY1|NOL12_HUMAN Nucleolar protein 12 OS=Homo sapiens OX=9606 GN=NOL12 PE=1 SV=1	1	1	1	1	0	0	1	0	0	0	1	0	0	0	1	0	5.6	5.6	5.6	24.663	213	213	0.0083333	5.9821	By matching	By matching	By MS/MS	By matching	0	0	5.6	0	3763200	0	0	3.2842e+06	0	0	0	3763200	0	0	0	1
sp|Q96QA5|GSDMA_HUMAN	sp|Q96QA5|GSDMA_HUMAN	1	1	1	>sp|Q96QA5|GSDMA_HUMAN Gasdermin-A OS=Homo sapiens OX=9606 GN=GSDMA PE=1 SV=4	1	1	1	1	1	1	1	0	1	1	1	0	1	1	1	0	3.1	3.1	3.1	49.364	445	445	0	6.5117	By MS/MS	By matching	By MS/MS	By matching	3.1	3.1	3.1	0	3857400	1.3145e+06	1273700	1.25365e+06	0	1663300	1387100	1436500	0	1	0	1
sp|P05090|APOD_HUMAN	sp|P05090|APOD_HUMAN	1	1	1	>sp|P05090|APOD_HUMAN Apolipoprotein D OS=Homo sapiens OX=9606 GN=APOD PE=1 SV=1	1	1	1	1	0	0	0	1	0	0	0	1	0	0	0	1	5.8	5.8	5.8	21.275	189	189	0	6.7018	By matching	By matching	By matching	By MS/MS	0	0	0	5.8	3885600	0	0	0	4.72235e+06	0	0	0	5057300	0	0	0
sp|Q9NUQ6|SPS2L_HUMAN	sp|Q9NUQ6|SPS2L_HUMAN	1	1	1	>sp|Q9NUQ6|SPS2L_HUMAN SPATS2-like protein OS=Homo sapiens OX=9606 GN=SPATS2L PE=1 SV=2	1	1	1	1	1	1	1	1	1	1	1	1	1	1	1	1	2.2	2.2	2.2	61.728	558	558	0.0082645	5.9313	By matching	By MS/MS	By matching	By matching	2.2	2.2	2.2	2.2	3956800	799450	1143000	1.19763e+06	904047	1055000	1280900	1228800	1032100	0	1	0
sp|Q9NSB2|KRT84_HUMAN;CON__Q9NSB2;CON__Q6ISB0	sp|Q9NSB2|KRT84_HUMAN;CON__Q9NSB2;CON__Q6ISB0	3;3;3	1;1;1	1;1;1	>sp|Q9NSB2|KRT84_HUMAN Keratin, type II cuticular Hb4 OS=Homo sapiens OX=9606 GN=KRT84 PE=2 SV=2;>Q9NSB2 SWISS-PROT:Q9NSB2 Keratin, type II cuticular Hb4 (Hair keratin, type II Hb4) - Homo sapiens (Human).;>Q6ISB0 TREMBL:Q6ISB0 Keratin, hair, basic, 4 - Ho	3	3	1	1	2	2	2	3	0	0	0	1	0	0	0	1	4.2	1.8	1.8	64.842	600	600;600;600	0.004329	6.1461	By matching	By matching	By matching	By MS/MS	2.3	2.3	2.3	4.2	3996800	0	0	0	4.85749e+06	0	0	0	5202100	0	0	0
CON__P04264;CON__H-INV:HIT000016045	CON__P04264	63;2	1;0	1;0	>P04264 SWISS-PROT:P04264 Tax_Id=9606 Gene_Symbol=KRT1 Keratin, type II cytoskeletal 1	2	63	1	1	57	58	58	61	0	1	1	1	0	1	1	1	73.3	4.8	4.8	66.017	644	644;99	0	10.013	By matching	By matching	By MS/MS	By MS/MS	70.7	65.8	66.1	66.3	4655400	0	1033800	890867	3.16087e+06	0	1125800	1020800	3385100	0	0	1
sp|Q8IWS0|PHF6_HUMAN	sp|Q8IWS0|PHF6_HUMAN	1	1	1	>sp|Q8IWS0|PHF6_HUMAN PHD finger protein 6 OS=Homo sapiens OX=9606 GN=PHF6 PE=1 SV=1	1	1	1	1	1	0	0	0	1	0	0	0	1	0	0	0	3.8	3.8	3.8	41.29	365	365	0	8.2361	By MS/MS	By matching	By matching	By matching	3.8	0	0	0	4894400	5.60867e+06	0	0	0	7096400	0	0	0	1	0	0
sp|P04844|RPN2_HUMAN	sp|P04844|RPN2_HUMAN	2	2	2	>sp|P04844|RPN2_HUMAN Dolichyl-diphosphooligosaccharide--protein glycosyltransferase subunit 2 OS=Homo sapiens OX=9606 GN=RPN2 PE=1 SV=3	1	2	2	2	2	2	1	1	2	2	1	1	2	2	1	1	5.4	5.4	5.4	69.283	631	631	0	11.822	By MS/MS	By MS/MS	By MS/MS	By matching	5.4	5.4	1.9	1.9	5146400	1.47402e+06	1365100	1.43439e+06	1.03473e+06	1388600	1168700	2153400	1392700	1	1	1
sp|Q58FF8|H90B2_HUMAN	sp|Q58FF8|H90B2_HUMAN	1	1	1	>sp|Q58FF8|H90B2_HUMAN Putative heat shock protein HSP 90-beta 2 OS=Homo sapiens OX=9606 GN=HSP90AB2P PE=1 SV=2	1	1	1	1	0	1	0	0	0	1	0	0	0	1	0	0	2.4	2.4	2.4	44.348	381	381	0.0082305	5.9293	By matching	By MS/MS	By matching	By matching	0	2.4	0	0	5287500	0	5287500	0	0	0	5758200	0	0	0	0	0
sp|P09543|CN37_HUMAN	sp|P09543|CN37_HUMAN	1	1	1	>sp|P09543|CN37_HUMAN 2,3-cyclic-nucleotide 3-phosphodiesterase OS=Homo sapiens OX=9606 GN=CNP PE=1 SV=2	1	1	1	1	1	1	1	1	1	1	1	1	1	1	1	1	5.5	5.5	5.5	47.578	421	421	0	7.1762	By matching	By MS/MS	By matching	By MS/MS	5.5	5.5	5.5	5.5	5685900	770218	2201400	1.10747e+06	1.87564e+06	944820	2491000	1126700	2087200	0	1	0
sp|Q49A26|GLYR1_HUMAN	sp|Q49A26|GLYR1_HUMAN	1	1	1	>sp|Q49A26|GLYR1_HUMAN Putative oxidoreductase GLYR1 OS=Homo sapiens OX=9606 GN=GLYR1 PE=1 SV=4	1	1	1	1	1	1	1	1	1	1	1	1	1	1	1	1	2.4	2.4	2.4	60.547	553	553	0	6.751	By matching	By matching	By MS/MS	By matching	2.4	2.4	2.4	2.4	5880600	1.25698e+06	1292700	2.16634e+06	1.22592e+06	1434300	1349500	2706400	1303200	0	0	1
sp|P49720|PSB3_HUMAN	sp|P49720|PSB3_HUMAN	1	1	1	>sp|P49720|PSB3_HUMAN Proteasome subunit beta type-3 OS=Homo sapiens OX=9606 GN=PSMB3 PE=1 SV=2	1	1	1	1	1	1	1	1	1	1	1	1	1	1	1	1	8.8	8.8	8.8	22.949	205	205	0	7.653	By matching	By MS/MS	By MS/MS	By MS/MS	8.8	8.8	8.8	8.8	5905900	1.31267e+06	1475600	1.77388e+06	1.52186e+06	1660900	1606900	2032600	1629900	0	1	1
sp|Q96FQ6|S10AG_HUMAN	sp|Q96FQ6|S10AG_HUMAN	1	1	1	>sp|Q96FQ6|S10AG_HUMAN Protein S100-A16 OS=Homo sapiens OX=9606 GN=S100A16 PE=1 SV=1	1	1	1	1	1	1	1	1	1	1	1	1	1	1	1	1	11.7	11.7	11.7	11.801	103	103	0	9.6409	By MS/MS	By MS/MS	By MS/MS	By MS/MS	11.7	11.7	11.7	11.7	5907400	0	3276100	0	3.19794e+06	0	3567800	0	3424700	1	1	1
sp|Q13765|NACA_HUMAN;sp|E9PAV3|NACAM_HUMAN	sp|Q13765|NACA_HUMAN;sp|E9PAV3|NACAM_HUMAN	2;2	2;2	2;2	>sp|Q13765|NACA_HUMAN Nascent polypeptide-associated complex subunit alpha OS=Homo sapiens OX=9606 GN=NACA PE=1 SV=1;>sp|E9PAV3|NACAM_HUMAN Nascent polypeptide-associated complex subunit alpha, muscle-specific form OS=Homo sapiens OX=9606 GN=NACA PE=1 SV=1	2	2	2	2	0	1	0	1	0	1	0	1	0	1	0	1	13	13	13	23.384	215	215;2078	0	15.533	By matching	By MS/MS	By matching	By MS/MS	0	6	0	7	6263100	0	0	0	7.61183e+06	0	0	0	8151800	0	1	0
sp|Q9NVP1|DDX18_HUMAN	sp|Q9NVP1|DDX18_HUMAN	1	1	1	>sp|Q9NVP1|DDX18_HUMAN ATP-dependent RNA helicase DDX18 OS=Homo sapiens OX=9606 GN=DDX18 PE=1 SV=2	1	1	1	1	1	1	1	1	1	1	1	1	1	1	1	1	1.8	1.8	1.8	75.406	670	670	0	6.8211	By matching	By matching	By MS/MS	By matching	1.8	1.8	1.8	1.8	6372700	1.12898e+06	1531000	2.26906e+06	1.5272e+06	0	0	0	1635500	0	0	0
sp|P21291|CSRP1_HUMAN	sp|P21291|CSRP1_HUMAN	1	1	1	>sp|P21291|CSRP1_HUMAN Cysteine and glycine-rich protein 1 OS=Homo sapiens OX=9606 GN=CSRP1 PE=1 SV=3	1	1	1	1	0	1	1	1	0	1	1	1	0	1	1	1	8.8	8.8	8.8	20.567	193	193	0	12.385	By matching	By MS/MS	By MS/MS	By MS/MS	0	8.8	8.8	8.8	6859000	0	1776500	2.31775e+06	2.94928e+06	0	1934600	2655800	3158500	0	1	1
sp|P11142|HSP7C_HUMAN;sp|P54652|HSP72_HUMAN	sp|P11142|HSP7C_HUMAN;sp|P54652|HSP72_HUMAN	2;1	2;1	2;1	>sp|P11142|HSP7C_HUMAN Heat shock cognate 71 kDa protein OS=Homo sapiens OX=9606 GN=HSPA8 PE=1 SV=1;>sp|P54652|HSP72_HUMAN Heat shock-related 70 kDa protein 2 OS=Homo sapiens OX=9606 GN=HSPA2 PE=1 SV=1	2	2	2	2	2	0	1	1	2	0	1	1	2	0	1	1	6	6	6	70.897	646	646;639	0	12.553	By MS/MS	By matching	By MS/MS	By matching	6	0	3.6	2.5	7020100	4.33187e+06	0	629079	3.06146e+06	4149600	0	2521600	2809400	1	0	1
sp|P20930|FILA_HUMAN;CON__P20930	sp|P20930|FILA_HUMAN;CON__P20930	2;2	2;2	2;2	>sp|P20930|FILA_HUMAN Filaggrin OS=Homo sapiens OX=9606 GN=FLG PE=1 SV=3;>P20930 SWISS-PROT:P20930 Tax_Id=9606 Gene_Symbol=FLG Filaggrin	2	2	2	2	1	2	1	0	1	2	1	0	1	2	1	0	2	2	2	435.16	4061	4061;4061	0	29.035	By MS/MS	By MS/MS	By MS/MS	By matching	1.7	2	1.7	0	7241400	1.74606e+06	1748000	3.46441e+06	0	2209300	1903600	3969700	0	1	2	1
sp|O43290|SNUT1_HUMAN	sp|O43290|SNUT1_HUMAN	2	2	2	>sp|O43290|SNUT1_HUMAN U4/U6.U5 tri-snRNP-associated protein 1 OS=Homo sapiens OX=9606 GN=SART1 PE=1 SV=1	1	2	2	2	2	1	2	1	2	1	2	1	2	1	2	1	3.6	3.6	3.6	90.254	800	800	0	11.676	By matching	By MS/MS	By MS/MS	By MS/MS	3.6	2.2	3.6	1.4	7622400	2.77202e+06	952280	2.19418e+06	2.11093e+06	2047900	2777300	2139200	2355000	0	2	1
sp|P12235|ADT1_HUMAN;sp|Q9H0C2|ADT4_HUMAN	sp|P12235|ADT1_HUMAN	5;1	1;0	1;0	>sp|P12235|ADT1_HUMAN ADP/ATP translocase 1 OS=Homo sapiens OX=9606 GN=SLC25A4 PE=1 SV=4	2	5	1	1	4	5	4	5	1	1	0	1	1	1	0	1	22.1	3	3	33.064	298	298;315	0.0084034	6.0042	By MS/MS	By MS/MS	By matching	By matching	13.1	22.1	19.1	22.1	7887600	2.80857e+06	2868600	0	3.12113e+06	3591100	3160200	0	3268900	1	0	0
sp|Q13835|PKP1_HUMAN	sp|Q13835|PKP1_HUMAN	1	1	1	>sp|Q13835|PKP1_HUMAN Plakophilin-1 OS=Homo sapiens OX=9606 GN=PKP1 PE=1 SV=2	1	1	1	1	1	0	0	1	1	0	0	1	1	0	0	1	2	2	2	82.86	747	747	0	9.9355	By matching	By matching	By matching	By MS/MS	2	0	0	2	8120400	3.20312e+06	0	0	6.47196e+06	4052800	0	0	6931100	0	0	0
sp|P52926|HMGA2_HUMAN	sp|P52926|HMGA2_HUMAN	2	2	2	>sp|P52926|HMGA2_HUMAN High mobility group protein HMGI-C OS=Homo sapiens OX=9606 GN=HMGA2 PE=1 SV=1	1	2	2	2	1	2	1	1	1	2	1	1	1	2	1	1	33	33	33	11.832	109	109	0	14.488	By matching	By MS/MS	By MS/MS	By MS/MS	11.9	33	11.9	11.9	8568300	2.9768e+06	2173600	2.37736e+06	1.30407e+06	3050400	2418200	2928200	1857400	0	1	1
sp|P39748|FEN1_HUMAN	sp|P39748|FEN1_HUMAN	1	1	1	>sp|P39748|FEN1_HUMAN Flap endonuclease 1 OS=Homo sapiens OX=9606 GN=FEN1 PE=1 SV=1	1	1	1	1	0	1	1	1	0	1	1	1	0	1	1	1	5.3	5.3	5.3	42.592	380	380	0	12.196	By matching	By matching	By matching	By MS/MS	0	5.3	5.3	5.3	8568800	0	3072000	2.52729e+06	3.16099e+06	0	3215000	2991200	3420300	0	0	0
sp|Q13753|LAMC2_HUMAN	sp|Q13753|LAMC2_HUMAN	2	2	2	>sp|Q13753|LAMC2_HUMAN Laminin subunit gamma-2 OS=Homo sapiens OX=9606 GN=LAMC2 PE=1 SV=2	1	2	2	2	2	1	0	1	2	1	0	1	2	1	0	1	2.2	2.2	2.2	130.97	1193	1193	0	11.299	By MS/MS	By matching	By matching	By matching	2.2	0.8	0	0.8	9875200	7.72028e+06	1733900	0	1.70659e+06	10465000	1521700	0	1497100	2	0	0
sp|P53007|TXTP_HUMAN	sp|P53007|TXTP_HUMAN	1	1	1	>sp|P53007|TXTP_HUMAN Tricarboxylate transport protein, mitochondrial OS=Homo sapiens OX=9606 GN=SLC25A1 PE=1 SV=2	1	1	1	1	0	1	0	1	0	1	0	1	0	1	0	1	3.9	3.9	3.9	34.012	311	311	0	6.5841	By matching	By MS/MS	By matching	By MS/MS	0	3.9	0	3.9	10151000	0	4941200	0	6.33134e+06	0	5381100	0	6780500	0	1	0
sp|O43809|CPSF5_HUMAN	sp|O43809|CPSF5_HUMAN	1	1	1	>sp|O43809|CPSF5_HUMAN Cleavage and polyadenylation specificity factor subunit 5 OS=Homo sapiens OX=9606 GN=NUDT21 PE=1 SV=1	1	1	1	1	1	1	0	0	1	1	0	0	1	1	0	0	7.9	7.9	7.9	26.227	227	227	0	14.665	By MS/MS	By MS/MS	By matching	By matching	7.9	7.9	0	0	10323000	3.8979e+06	6921000	0	0	4931900	7537200	0	0	1	1	0
CON__ENSEMBL:ENSBTAP00000038253	CON__ENSEMBL:ENSBTAP00000038253	13	1	0	>ENSEMBL:ENSBTAP00000038253 (Bos taurus) 63 kDa protein	1	13	1	0	13	13	13	12	1	1	1	0	0	0	0	0	15.2	2	0	63.165	606	606	0.0045045	6.4118	By matching	By MS/MS	By MS/MS	By matching	15.2	15.2	15.2	13.2	10516000	464574	6128700	3.4748e+06	0	587820	6674400	3981600	0	0	1	1
sp|P62424|RL7A_HUMAN	sp|P62424|RL7A_HUMAN	1	1	1	>sp|P62424|RL7A_HUMAN 60S ribosomal protein L7a OS=Homo sapiens OX=9606 GN=RPL7A PE=1 SV=2	1	1	1	1	0	1	0	0	0	1	0	0	0	1	0	0	4.1	4.1	4.1	29.995	266	266	0.004386	6.2921	By matching	By MS/MS	By matching	By matching	0	4.1	0	0	10822000	0	10822000	0	0	0	11785000	0	0	0	2	0
sp|P22735|TGM1_HUMAN	sp|P22735|TGM1_HUMAN	2	2	2	>sp|P22735|TGM1_HUMAN Protein-glutamine gamma-glutamyltransferase K OS=Homo sapiens OX=9606 GN=TGM1 PE=1 SV=4	1	2	2	2	0	2	2	1	0	2	2	1	0	2	2	1	2.3	2.3	2.3	89.786	817	817	0	12.432	By matching	By MS/MS	By MS/MS	By MS/MS	0	2.3	2.3	2.3	10972000	0	3944100	3.78793e+06	3.26575e+06	0	4059300	3382300	4691300	0	1	1
sp|O60841|IF2P_HUMAN	sp|O60841|IF2P_HUMAN	2	2	2	>sp|O60841|IF2P_HUMAN Eukaryotic translation initiation factor 5B OS=Homo sapiens OX=9606 GN=EIF5B PE=1 SV=4	1	2	2	2	1	1	2	0	1	1	2	0	1	1	2	0	3	3	3	138.83	1220	1220	0	13.597	By MS/MS	By matching	By MS/MS	By matching	2	1	3	0	11002000	1.16072e+06	2947500	6.14548e+06	0	3671500	3088000	4960900	0	1	0	1
sp|P25311|ZA2G_HUMAN	sp|P25311|ZA2G_HUMAN	1	1	1	>sp|P25311|ZA2G_HUMAN Zinc-alpha-2-glycoprotein OS=Homo sapiens OX=9606 GN=AZGP1 PE=1 SV=2	1	1	1	1	1	0	0	1	1	0	0	1	1	0	0	1	3.4	3.4	3.4	34.258	298	298	0.0044053	6.3343	By MS/MS	By matching	By matching	By MS/MS	3.4	0	0	3.4	11644000	6.63405e+06	0	0	7.11597e+06	8393900	0	0	7620800	1	0	0
sp|P84090|ERH_HUMAN	sp|P84090|ERH_HUMAN	1	1	1	>sp|P84090|ERH_HUMAN Enhancer of rudimentary homolog OS=Homo sapiens OX=9606 GN=ERH PE=1 SV=1	1	1	1	1	1	1	1	1	1	1	1	1	1	1	1	1	10.6	10.6	10.6	12.259	104	104	0	19.606	By MS/MS	By matching	By MS/MS	By MS/MS	10.6	10.6	10.6	10.6	11927000	2.30516e+06	2250600	3.45307e+06	4.50674e+06	2916600	2450900	3956700	4826500	1	0	1
sp|Q9NW13|RBM28_HUMAN	sp|Q9NW13|RBM28_HUMAN	2	2	2	>sp|Q9NW13|RBM28_HUMAN RNA-binding protein 28 OS=Homo sapiens OX=9606 GN=RBM28 PE=1 SV=3	1	2	2	2	1	1	2	2	1	1	2	2	1	1	2	2	2.5	2.5	2.5	85.737	759	759	0	11.266	By matching	By MS/MS	By MS/MS	By matching	1.3	1.3	2.5	2.5	12638000	2.46239e+06	1899400	5.79831e+06	2.36543e+06	3164300	2381200	6231200	2584500	0	1	2
sp|P20042|IF2B_HUMAN	sp|P20042|IF2B_HUMAN	1	1	1	>sp|P20042|IF2B_HUMAN Eukaryotic translation initiation factor 2 subunit 2 OS=Homo sapiens OX=9606 GN=EIF2S2 PE=1 SV=2	1	1	1	1	0	1	1	1	0	1	1	1	0	1	1	1	6	6	6	38.388	333	333	0	10.299	By matching	By matching	By matching	By MS/MS	0	6	6	6	12849000	0	4452800	2.85892e+06	6.22233e+06	0	4257900	3499700	7031200	0	0	0
CON__Q2UVX4	CON__Q2UVX4	2	1	1	>Q2UVX4 SWISS-PROT:Q2UVX4 (Bos taurus) Complement C3 precursor	1	2	1	1	2	2	2	2	1	1	1	1	1	1	1	1	1.3	0.6	0.6	187.37	1662	1662	0.0043668	6.2198	By MS/MS	By MS/MS	By MS/MS	By matching	1.3	1.3	1.3	1.3	13719000	3.96116e+06	3708400	3.39241e+06	3.24096e+06	4593700	4123500	3868500	3822800	0	0	1
CON__P02777	CON__P02777	1	1	1	>P02777 SWISS-PROT:P02777 (Bos taurus) similar to Platelet factor 4	1	1	1	1	1	1	1	1	1	1	1	1	1	1	1	1	10.4	10.4	10.4	24.241	230	230	0	25.41	By matching	By MS/MS	By MS/MS	By MS/MS	10.4	10.4	10.4	10.4	14089000	2.15677e+06	5124200	3.16856e+06	4.19501e+06	2729000	5580400	3630700	4492600	0	1	1
sp|Q9UM00|TMCO1_HUMAN	sp|Q9UM00|TMCO1_HUMAN	1	1	1	>sp|Q9UM00|TMCO1_HUMAN Calcium load-activated calcium channel OS=Homo sapiens OX=9606 GN=TMCO1 PE=1 SV=2	1	1	1	1	1	1	1	1	1	1	1	1	1	1	1	1	6.3	6.3	6.3	27.079	239	239	0	6.7887	By matching	By MS/MS	By MS/MS	By MS/MS	6.3	6.3	6.3	6.3	14229000	1.93388e+06	4891700	2.8104e+06	5.38349e+06	2446900	5327200	3220300	5765400	0	1	1
sp|Q9BRT6|LLPH_HUMAN	sp|Q9BRT6|LLPH_HUMAN	1	1	1	>sp|Q9BRT6|LLPH_HUMAN Protein LLP homolog OS=Homo sapiens OX=9606 GN=LLPH PE=1 SV=1	1	1	1	1	1	0	1	1	1	0	1	1	1	0	1	1	12.4	12.4	12.4	15.225	129	129	0	7.1263	By matching	By matching	By MS/MS	By MS/MS	12.4	0	12.4	12.4	15265000	3.53682e+06	0	6.67565e+06	5.50503e+06	4475000	0	7649300	5895500	0	0	1
sp|P47985|UCRI_HUMAN;sp|P0C7P4|UCRIL_HUMAN	sp|P47985|UCRI_HUMAN;sp|P0C7P4|UCRIL_HUMAN	2;1	2;1	2;1	>sp|P47985|UCRI_HUMAN Cytochrome b-c1 complex subunit Rieske, mitochondrial OS=Homo sapiens OX=9606 GN=UQCRFS1 PE=1 SV=2;>sp|P0C7P4|UCRIL_HUMAN Putative cytochrome b-c1 complex subunit Rieske-like protein 1 OS=Homo sapiens OX=9606 GN=UQCRFS1P1 PE=5 SV=1	2	2	2	2	1	1	1	2	1	1	1	2	1	1	1	2	11.3	11.3	11.3	29.668	274	274;283	0	11.897	By matching	By matching	By MS/MS	By MS/MS	3.3	3.3	3.3	11.3	15313000	2.91618e+06	3185100	2.97351e+06	7.50622e+06	4954900	4804100	4761400	4084000	0	0	0
sp|Q9Y6N5|SQOR_HUMAN	sp|Q9Y6N5|SQOR_HUMAN	1	1	1	>sp|Q9Y6N5|SQOR_HUMAN Sulfide:quinone oxidoreductase, mitochondrial OS=Homo sapiens OX=9606 GN=SQOR PE=1 SV=1	1	1	1	1	1	1	1	1	1	1	1	1	1	1	1	1	4.7	4.7	4.7	49.96	450	450	0.0042373	6.0289	By matching	By MS/MS	By matching	By matching	4.7	4.7	4.7	4.7	15826000	3.41523e+06	5500900	4.3668e+06	2.84525e+06	4082100	6460000	4392600	3427800	0	1	0
sp|P0C0L5|CO4B_HUMAN;sp|P0C0L4|CO4A_HUMAN	sp|P0C0L5|CO4B_HUMAN;sp|P0C0L4|CO4A_HUMAN	2;2	2;2	2;2	>sp|P0C0L5|CO4B_HUMAN Complement C4-B OS=Homo sapiens OX=9606 GN=C4B PE=1 SV=2;>sp|P0C0L4|CO4A_HUMAN Complement C4-A OS=Homo sapiens OX=9606 GN=C4A PE=1 SV=2	2	2	2	2	2	2	2	2	2	2	2	2	2	2	2	2	1.8	1.8	1.8	192.75	1744	1744;1744	0	137.82	By MS/MS	By MS/MS	By MS/MS	By MS/MS	1.8	1.8	1.8	1.8	16031000	4.01467e+06	4696700	4.03299e+06	3.90102e+06	5079600	5114800	4621200	4177800	2	2	2
sp|P62857|RS28_HUMAN	sp|P62857|RS28_HUMAN	1	1	1	>sp|P62857|RS28_HUMAN 40S ribosomal protein S28 OS=Homo sapiens OX=9606 GN=RPS28 PE=1 SV=1	1	1	1	1	1	1	1	1	1	1	1	1	1	1	1	1	17.4	17.4	17.4	7.8409	69	69	0.0042553	6.035	By MS/MS	By MS/MS	By MS/MS	By matching	17.4	17.4	17.4	17.4	16796000	6.95869e+06	0	6.05463e+06	4.60081e+06	8804700	0	6937700	4927100	1	1	1
sp|P31944|CASPE_HUMAN	sp|P31944|CASPE_HUMAN	3	3	3	>sp|P31944|CASPE_HUMAN Caspase-14 OS=Homo sapiens OX=9606 GN=CASP14 PE=1 SV=2	1	3	3	3	2	2	2	1	2	2	2	1	2	2	2	1	16.9	16.9	16.9	27.679	242	242	0	19.663	By MS/MS	By MS/MS	By MS/MS	By MS/MS	11.6	11.6	11.6	6.2	16938000	3.7102e+06	4768100	4.77549e+06	4.20582e+06	4694400	5192600	5472000	4504200	2	2	2
sp|Q9BQE3|TBA1C_HUMAN;sp|Q71U36|TBA1A_HUMAN;sp|P68363|TBA1B_HUMAN;sp|P68366|TBA4A_HUMAN;sp|Q9NY65|TBA8_HUMAN;sp|Q6PEY2|TBA3E_HUMAN;sp|P0DPH8|TBA3D_HUMAN;sp|P0DPH7|TBA3C_HUMAN	sp|Q9BQE3|TBA1C_HUMAN;sp|Q71U36|TBA1A_HUMAN;sp|P68363|TBA1B_HUMAN;sp|P68366|TBA4A_HUMAN;sp|Q9NY65|TBA8_HUMAN;sp|Q6PEY2|TBA3E_HUMAN;sp|P0DPH8|TBA3D_HUMAN;sp|P0DPH7|TBA3C_HUMAN	2;2;2;1;1;1;1;1	2;2;2;1;1;1;1;1	2;2;2;1;1;1;1;1	>sp|Q9BQE3|TBA1C_HUMAN Tubulin alpha-1C chain OS=Homo sapiens OX=9606 GN=TUBA1C PE=1 SV=1;>sp|Q71U36|TBA1A_HUMAN Tubulin alpha-1A chain OS=Homo sapiens OX=9606 GN=TUBA1A PE=1 SV=1;>sp|P68363|TBA1B_HUMAN Tubulin alpha-1B chain OS=Homo sapiens OX=9606 GN=TUB	8	2	2	2	2	1	0	2	2	1	0	2	2	1	0	2	6.5	6.5	6.5	49.895	449	449;451;451;448;449;450;450;450	0	12.03	By matching	By MS/MS	By matching	By MS/MS	6.5	3.3	0	6.5	17180000	8.4931e+06	4176500	0	6.79645e+06	6228600	11671000	0	4673500	0	1	0
sp|Q5VSP4|LC1L1_HUMAN;sp|P31025|LCN1_HUMAN	sp|Q5VSP4|LC1L1_HUMAN;sp|P31025|LCN1_HUMAN	1;1	1;1	1;1	>sp|Q5VSP4|LC1L1_HUMAN Putative lipocalin 1-like protein 1 OS=Homo sapiens OX=9606 GN=LCN1P1 PE=5 SV=1;>sp|P31025|LCN1_HUMAN Lipocalin-1 OS=Homo sapiens OX=9606 GN=LCN1 PE=1 SV=1	2	1	1	1	1	0	1	1	1	0	1	1	1	0	1	1	6.8	6.8	6.8	17.918	162	162;176	0	6.4299	By MS/MS	By matching	By MS/MS	By matching	6.8	0	6.8	6.8	17207000	5.95852e+06	0	8.01352e+06	3.43286e+06	6186000	0	9891900	4319800	0	0	1
sp|Q86WX3|AROS_HUMAN	sp|Q86WX3|AROS_HUMAN	1	1	1	>sp|Q86WX3|AROS_HUMAN Active regulator of SIRT1 OS=Homo sapiens OX=9606 GN=RPS19BP1 PE=1 SV=1	1	1	1	1	1	0	1	1	1	0	1	1	1	0	1	1	9.6	9.6	9.6	15.434	136	136	0	17.569	By matching	By matching	By MS/MS	By matching	9.6	0	9.6	9.6	17447000	2.84032e+06	0	9.16699e+06	5.42518e+06	3792500	0	11293000	4822100	0	0	1
sp|O14818|PSA7_HUMAN;sp|Q8TAA3|PSMA8_HUMAN	sp|O14818|PSA7_HUMAN;sp|Q8TAA3|PSMA8_HUMAN	1;1	1;1	1;1	>sp|O14818|PSA7_HUMAN Proteasome subunit alpha type-7 OS=Homo sapiens OX=9606 GN=PSMA7 PE=1 SV=1;>sp|Q8TAA3|PSMA8_HUMAN Proteasome subunit alpha-type 8 OS=Homo sapiens OX=9606 GN=PSMA8 PE=2 SV=3	2	1	1	1	1	1	1	1	1	1	1	1	1	1	1	1	4.4	4.4	4.4	27.887	248	248;256	0.0044843	6.4034	By MS/MS	By MS/MS	By MS/MS	By matching	4.4	4.4	4.4	4.4	17583000	7.68877e+06	0	6.66649e+06	3.93176e+06	9728400	0	7638800	4210600	1	1	1
sp|P56134|ATPK_HUMAN	sp|P56134|ATPK_HUMAN	1	1	1	>sp|P56134|ATPK_HUMAN ATP synthase subunit f, mitochondrial OS=Homo sapiens OX=9606 GN=ATP5MF PE=1 SV=3	1	1	1	1	1	1	1	1	1	1	1	1	1	1	1	1	13.8	13.8	13.8	10.918	94	94	0	7.0205	By MS/MS	By matching	By MS/MS	By MS/MS	13.8	13.8	13.8	13.8	17761000	3.4833e+06	4633400	4.63621e+06	5.80425e+06	4407400	5045900	5312400	6216000	1	0	2
sp|Q16666|IF16_HUMAN	sp|Q16666|IF16_HUMAN	2	2	2	>sp|Q16666|IF16_HUMAN Gamma-interferon-inducible protein 16 OS=Homo sapiens OX=9606 GN=IFI16 PE=1 SV=3	1	2	2	2	2	2	2	2	2	2	2	2	2	2	2	2	4.2	4.2	4.2	88.255	785	785	0	16.075	By matching	By MS/MS	By MS/MS	By matching	4.2	4.2	4.2	4.2	17849000	3.93663e+06	6197900	3.40271e+06	5.24628e+06	5262500	6836200	3672000	5477300	0	2	1
sp|Q14978|NOLC1_HUMAN	sp|Q14978|NOLC1_HUMAN	1	1	1	>sp|Q14978|NOLC1_HUMAN Nucleolar and coiled-body phosphoprotein 1 OS=Homo sapiens OX=9606 GN=NOLC1 PE=1 SV=2	1	1	1	1	1	0	1	0	1	0	1	0	1	0	1	0	1.6	1.6	1.6	73.602	699	699	0.0044248	6.3439	By MS/MS	By matching	By MS/MS	By matching	1.6	0	1.6	0	18087000	2.07265e+07	0	0	0	26225000	0	0	0	1	0	1
sp|Q99880|H2B1L_HUMAN;sp|Q99879|H2B1M_HUMAN;sp|Q99877|H2B1N_HUMAN;sp|Q93079|H2B1H_HUMAN;sp|Q8N257|H2B3B_HUMAN;sp|Q5QNW6|H2B2F_HUMAN;sp|Q16778|H2B2E_HUMAN;sp|P62807|H2B1C_HUMAN;sp|P58876|H2B1D_HUMAN;sp|P57053|H2BFS_HUMAN;sp|P33778|H2B1B_HUMAN;sp|P23527|H2B1O_HUMAN;sp|P06899|H2B1J_HUMAN;sp|O60814|H2B1K_HUMAN;sp|Q96A08|H2B1A_HUMAN	sp|Q99880|H2B1L_HUMAN;sp|Q99879|H2B1M_HUMAN;sp|Q99877|H2B1N_HUMAN;sp|Q93079|H2B1H_HUMAN;sp|Q8N257|H2B3B_HUMAN;sp|Q5QNW6|H2B2F_HUMAN;sp|Q16778|H2B2E_HUMAN;sp|P62807|H2B1C_HUMAN;sp|P58876|H2B1D_HUMAN;sp|P57053|H2BFS_HUMAN;sp|P33778|H2B1B_HUMAN;sp|P23527|H2B1O_HUMAN;sp|P06899|H2B1J_HUMAN;sp|O60814|H2B1K_HUMAN;sp|Q96A08|H2B1A_HUMAN	2;2;2;2;2;2;2;2;2;2;2;2;2;2;1	2;2;2;2;2;2;2;2;2;2;2;2;2;2;1	2;2;2;2;2;2;2;2;2;2;2;2;2;2;1	>sp|Q99880|H2B1L_HUMAN Histone H2B type 1-L OS=Homo sapiens OX=9606 GN=HIST1H2BL PE=1 SV=3;>sp|Q99879|H2B1M_HUMAN Histone H2B type 1-M OS=Homo sapiens OX=9606 GN=HIST1H2BM PE=1 SV=3;>sp|Q99877|H2B1N_HUMAN Histone H2B type 1-N OS=Homo sapiens OX=9606 GN=HIS	15	2	2	2	2	2	2	2	2	2	2	2	2	2	2	2	20.6	20.6	20.6	13.952	126	126;126;126;126;126;126;126;126;126;126;126;126;126;126;127	0	14.05	By MS/MS	By MS/MS	By MS/MS	By matching	20.6	20.6	20.6	20.6	19373000	2.75964e+06	5136400	8.45547e+06	2.60011e+06	4284100	6549000	4856700	2972700	1	3	2
sp|P41091|IF2G_HUMAN;sp|Q2VIR3|IF2GL_HUMAN	sp|P41091|IF2G_HUMAN;sp|Q2VIR3|IF2GL_HUMAN	3;2	3;2	3;2	>sp|P41091|IF2G_HUMAN Eukaryotic translation initiation factor 2 subunit 3 OS=Homo sapiens OX=9606 GN=EIF2S3 PE=1 SV=3;>sp|Q2VIR3|IF2GL_HUMAN Eukaryotic translation initiation factor 2 subunit 3B OS=Homo sapiens OX=9606 GN=EIF2S3B PE=2 SV=2	2	3	3	3	0	2	1	3	0	2	1	3	0	2	1	3	11	11	11	51.109	472	472;472	0	18.627	By matching	By MS/MS	By MS/MS	By MS/MS	0	8.1	5.3	11	19577000	0	7879800	1.96832e+06	1.14753e+07	0	8338100	6565300	8222600	0	2	1
sp|Q09666|AHNK_HUMAN	sp|Q09666|AHNK_HUMAN	2	2	2	>sp|Q09666|AHNK_HUMAN Neuroblast differentiation-associated protein AHNAK OS=Homo sapiens OX=9606 GN=AHNAK PE=1 SV=2	1	2	2	2	1	2	2	1	1	2	2	1	1	2	2	1	0.7	0.7	0.7	629.09	5890	5890	0	14.002	By MS/MS	By MS/MS	By matching	By matching	0.3	0.7	0.7	0.3	20298000	2.958e+06	7199900	7.36091e+06	2.53096e+06	6365600	5770300	5830100	4762400	1	2	0
sp|Q9Y4F1|FARP1_HUMAN	sp|Q9Y4F1|FARP1_HUMAN	2	2	2	>sp|Q9Y4F1|FARP1_HUMAN FERM, ARHGEF and pleckstrin domain-containing protein 1 OS=Homo sapiens OX=9606 GN=FARP1 PE=1 SV=1	1	2	2	2	1	1	0	1	1	1	0	1	1	1	0	1	4.6	4.6	4.6	118.63	1045	1045	0	10.695	By MS/MS	By MS/MS	By matching	By matching	0.9	3.7	0	3.7	20378000	1.95554e+07	2739000	0	697949	0	2982800	0	747460	0	1	0
sp|O60762|DPM1_HUMAN	sp|O60762|DPM1_HUMAN	2	2	2	>sp|O60762|DPM1_HUMAN Dolichol-phosphate mannosyltransferase subunit 1 OS=Homo sapiens OX=9606 GN=DPM1 PE=1 SV=1	1	2	2	2	2	2	2	2	2	2	2	2	2	2	2	2	12.7	12.7	12.7	29.634	260	260	0	13.011	By matching	By MS/MS	By MS/MS	By MS/MS	12.7	12.7	12.7	12.7	20878000	3.46772e+06	7432400	4.62216e+06	6.22585e+06	2044700	10874000	5369200	6157300	0	1	1
sp|P68371|TBB4B_HUMAN;sp|P07437|TBB5_HUMAN;sp|P04350|TBB4A_HUMAN;sp|Q9BVA1|TBB2B_HUMAN;sp|Q13885|TBB2A_HUMAN;sp|Q13509|TBB3_HUMAN	sp|P68371|TBB4B_HUMAN;sp|P07437|TBB5_HUMAN;sp|P04350|TBB4A_HUMAN;sp|Q9BVA1|TBB2B_HUMAN;sp|Q13885|TBB2A_HUMAN;sp|Q13509|TBB3_HUMAN	2;1;1;1;1;1	2;1;1;1;1;1	2;1;1;1;1;1	>sp|P68371|TBB4B_HUMAN Tubulin beta-4B chain OS=Homo sapiens OX=9606 GN=TUBB4B PE=1 SV=1;>sp|P07437|TBB5_HUMAN Tubulin beta chain OS=Homo sapiens OX=9606 GN=TUBB PE=1 SV=2;>sp|P04350|TBB4A_HUMAN Tubulin beta-4A chain OS=Homo sapiens OX=9606 GN=TUBB4A PE=1	6	2	2	2	1	1	2	2	1	1	2	2	1	1	2	2	7.9	7.9	7.9	49.83	445	445;444;444;445;445;450	0	23.662	By MS/MS	By MS/MS	By MS/MS	By MS/MS	4	4	7.9	7.9	21394000	3.26592e+06	3641500	6.23197e+06	9.43363e+06	6482000	6220800	5123800	7514900	1	1	2
sp|P04792|HSPB1_HUMAN	sp|P04792|HSPB1_HUMAN	1	1	1	>sp|P04792|HSPB1_HUMAN Heat shock protein beta-1 OS=Homo sapiens OX=9606 GN=HSPB1 PE=1 SV=2	1	1	1	1	1	1	1	1	1	1	1	1	1	1	1	1	7.8	7.8	7.8	22.782	205	205	0	6.6027	By matching	By MS/MS	By MS/MS	By MS/MS	7.8	7.8	7.8	7.8	21529000	5.51653e+06	4989400	5.2938e+06	6.8791e+06	6979900	5433600	6065900	7367000	0	1	1
CON__P02662	CON__P02662	2	2	2	>P02662 SWISS-PROT:P02662 Alpha-S1-casein - Bos taurus (Bovine).	1	2	2	2	2	2	2	2	2	2	2	2	2	2	2	2	10.6	10.6	10.6	22.975	199	199	0	11.909	By matching	By MS/MS	By MS/MS	By MS/MS	10.6	10.6	10.6	10.6	23759000	4.4892e+06	6671000	8.0267e+06	4.82869e+06	5302300	8108000	8298100	5605100	0	1	2
sp|P61626|LYSC_HUMAN	sp|P61626|LYSC_HUMAN	1	1	1	>sp|P61626|LYSC_HUMAN Lysozyme C OS=Homo sapiens OX=9606 GN=LYZ PE=1 SV=1	1	1	1	1	1	1	1	1	1	1	1	1	1	1	1	1	8.1	8.1	8.1	16.537	148	148	0	6.5116	By matching	By MS/MS	By MS/MS	By MS/MS	8.1	8.1	8.1	8.1	25317000	4.8378e+06	5678900	7.09831e+06	8.85075e+06	6121100	6184500	8133600	9478600	0	1	1
sp|Q6UWP8|SBSN_HUMAN	sp|Q6UWP8|SBSN_HUMAN	3	3	3	>sp|Q6UWP8|SBSN_HUMAN Suprabasin OS=Homo sapiens OX=9606 GN=SBSN PE=1 SV=2	1	3	3	3	2	3	3	3	2	3	3	3	2	3	3	3	16.6	16.6	16.6	60.54	590	590	0	17.689	By MS/MS	By MS/MS	By MS/MS	By MS/MS	15.3	16.6	16.6	16.6	25460000	5.62425e+06	7625400	4.93258e+06	8.84139e+06	9023900	8152900	4289900	9074300	1	2	1
sp|Q96EY4|TMA16_HUMAN	sp|Q96EY4|TMA16_HUMAN	1	1	1	>sp|Q96EY4|TMA16_HUMAN Translation machinery-associated protein 16 OS=Homo sapiens OX=9606 GN=TMA16 PE=1 SV=2	1	1	1	1	1	1	1	1	1	1	1	1	1	1	1	1	7.4	7.4	7.4	23.864	203	203	0	9.2887	By MS/MS	By MS/MS	By MS/MS	By matching	7.4	7.4	7.4	7.4	25471000	9.66814e+06	7163400	6.28625e+06	3.24169e+06	12233000	7801100	7203100	3471700	1	1	1
sp|P27658|CO8A1_HUMAN	sp|P27658|CO8A1_HUMAN	2	2	2	>sp|P27658|CO8A1_HUMAN Collagen alpha-1(VIII) chain OS=Homo sapiens OX=9606 GN=COL8A1 PE=1 SV=2	1	2	2	2	2	2	2	2	2	2	2	2	2	2	2	2	3.9	3.9	3.9	73.363	744	744	0	20.065	By MS/MS	By matching	By MS/MS	By MS/MS	3.9	3.9	3.9	3.9	25723000	6.88123e+06	6008300	7.22014e+06	6.60795e+06	8440000	6453100	8724500	6982100	1	0	2
sp|Q9H1E1|RNAS7_HUMAN	sp|Q9H1E1|RNAS7_HUMAN	2	2	2	>sp|Q9H1E1|RNAS7_HUMAN Ribonuclease 7 OS=Homo sapiens OX=9606 GN=RNASE7 PE=1 SV=2	1	2	2	2	2	1	2	1	2	1	2	1	2	1	2	1	22.4	22.4	22.4	17.419	156	156	0	11.691	By matching	By MS/MS	By MS/MS	By MS/MS	22.4	9	22.4	9	26457000	9.81138e+06	5159500	8.85194e+06	3.15018e+06	9457500	9060500	7591800	5440000	0	1	2
sp|O15235|RT12_HUMAN	sp|O15235|RT12_HUMAN	1	1	1	>sp|O15235|RT12_HUMAN 28S ribosomal protein S12, mitochondrial OS=Homo sapiens OX=9606 GN=MRPS12 PE=1 SV=1	1	1	1	1	1	0	1	0	1	0	1	0	1	0	1	0	18.1	18.1	18.1	15.173	138	138	0	8.2765	By matching	By matching	By MS/MS	By matching	18.1	0	18.1	0	26559000	6.90495e+06	0	1.79203e+07	0	8736600	0	20534000	0	0	0	1
sp|O94905|ERLN2_HUMAN;sp|O75477|ERLN1_HUMAN	sp|O94905|ERLN2_HUMAN;sp|O75477|ERLN1_HUMAN	1;1	1;1	1;1	>sp|O94905|ERLN2_HUMAN Erlin-2 OS=Homo sapiens OX=9606 GN=ERLIN2 PE=1 SV=1;>sp|O75477|ERLN1_HUMAN Erlin-1 OS=Homo sapiens OX=9606 GN=ERLIN1 PE=1 SV=2	2	1	1	1	1	1	1	1	1	1	1	1	1	1	1	1	3.5	3.5	3.5	37.839	339	339;348	0	16.982	By MS/MS	By MS/MS	By MS/MS	By MS/MS	3.5	3.5	3.5	3.5	27276000	7.67972e+06	6475500	8.43121e+06	5.39382e+06	9717000	7052000	9660900	5776500	1	1	2
sp|P49458|SRP09_HUMAN	sp|P49458|SRP09_HUMAN	1	1	1	>sp|P49458|SRP09_HUMAN Signal recognition particle 9 kDa protein OS=Homo sapiens OX=9606 GN=SRP9 PE=1 SV=2	1	1	1	1	1	1	1	1	1	1	1	1	1	1	1	1	12.8	12.8	12.8	10.112	86	86	0	7.0488	By MS/MS	By MS/MS	By MS/MS	By MS/MS	12.8	12.8	12.8	12.8	29332000	6.94964e+06	8583900	8.3462e+06	6.22293e+06	8793200	9348000	9563500	6664300	1	1	1
sp|Q16630|CPSF6_HUMAN	sp|Q16630|CPSF6_HUMAN	2	2	2	>sp|Q16630|CPSF6_HUMAN Cleavage and polyadenylation specificity factor subunit 6 OS=Homo sapiens OX=9606 GN=CPSF6 PE=1 SV=2	1	2	2	2	2	1	2	1	2	1	2	1	2	1	2	1	7.4	7.4	7.4	59.209	551	551	0	19.001	By MS/MS	By MS/MS	By MS/MS	By MS/MS	7.4	2.9	7.4	2.9	29605000	8.95228e+06	7283300	9.3267e+06	4.64566e+06	9902700	10425000	8053000	6539400	2	1	2
sp|Q6NZI2|CAVN1_HUMAN	sp|Q6NZI2|CAVN1_HUMAN	2	2	2	>sp|Q6NZI2|CAVN1_HUMAN Caveolae-associated protein 1 OS=Homo sapiens OX=9606 GN=CAVIN1 PE=1 SV=1	1	2	2	2	1	1	2	2	1	1	2	2	1	1	2	2	7.7	7.7	7.7	43.476	390	390	0	106.85	By MS/MS	By MS/MS	By MS/MS	By MS/MS	4.6	3.1	7.7	7.7	30336000	1.14788e+07	0	1.15739e+07	8.57621e+06	17831000	0	7863900	11276000	2	1	2
sp|P08238|HS90B_HUMAN;sp|P07900|HS90A_HUMAN	sp|P08238|HS90B_HUMAN;sp|P07900|HS90A_HUMAN	1;1	1;1	1;1	>sp|P08238|HS90B_HUMAN Heat shock protein HSP 90-beta OS=Homo sapiens OX=9606 GN=HSP90AB1 PE=1 SV=4;>sp|P07900|HS90A_HUMAN Heat shock protein HSP 90-alpha OS=Homo sapiens OX=9606 GN=HSP90AA1 PE=1 SV=5	2	1	1	1	0	1	1	1	0	1	1	1	0	1	1	1	1.9	1.9	1.9	83.263	724	724;732	0	12.803	By matching	By MS/MS	By MS/MS	By MS/MS	0	1.9	1.9	1.9	30984000	0	9918300	8.60034e+06	1.36252e+07	0	10801000	9854700	14592000	0	1	1
sp|P49411|EFTU_HUMAN	sp|P49411|EFTU_HUMAN	3	3	3	>sp|P49411|EFTU_HUMAN Elongation factor Tu, mitochondrial OS=Homo sapiens OX=9606 GN=TUFM PE=1 SV=2	1	3	3	3	3	3	3	3	3	3	3	3	3	3	3	3	10	10	10	49.541	452	452	0	20.87	By MS/MS	By MS/MS	By MS/MS	By MS/MS	10	10	10	10	31280000	8.69834e+06	7704000	7.51678e+06	8.95977e+06	10993000	8601600	8790900	9219000	2	1	2
sp|O75394|RM33_HUMAN	sp|O75394|RM33_HUMAN	1	1	1	>sp|O75394|RM33_HUMAN 39S ribosomal protein L33, mitochondrial OS=Homo sapiens OX=9606 GN=MRPL33 PE=1 SV=1	1	1	1	1	1	1	1	1	1	1	1	1	1	1	1	1	21.5	21.5	21.5	7.6191	65	65	0	15.027	By MS/MS	By matching	By MS/MS	By MS/MS	21.5	21.5	21.5	21.5	31607000	6.77397e+06	7508800	1.17214e+07	5.77909e+06	8571000	8177200	13431000	6189000	1	0	1
sp|P26583|HMGB2_HUMAN	sp|P26583|HMGB2_HUMAN	2	1	1	>sp|P26583|HMGB2_HUMAN High mobility group protein B2 OS=Homo sapiens OX=9606 GN=HMGB2 PE=1 SV=2	1	2	1	1	2	2	2	1	1	1	1	0	1	1	1	0	12.4	6.7	6.7	24.033	209	209	0.0084388	6.0162	By MS/MS	By MS/MS	By MS/MS	By matching	12.4	12.4	12.4	5.7	31893000	1.22787e+07	11416000	8.51944e+06	0	15536000	12433000	9762000	0	1	2	1
sp|P32119|PRDX2_HUMAN;sp|Q06830|PRDX1_HUMAN	sp|P32119|PRDX2_HUMAN;sp|Q06830|PRDX1_HUMAN	2;1	2;1	2;1	>sp|P32119|PRDX2_HUMAN Peroxiredoxin-2 OS=Homo sapiens OX=9606 GN=PRDX2 PE=1 SV=5;>sp|Q06830|PRDX1_HUMAN Peroxiredoxin-1 OS=Homo sapiens OX=9606 GN=PRDX1 PE=1 SV=1	2	2	2	2	1	2	2	2	1	2	2	2	1	2	2	2	14.6	14.6	14.6	21.892	198	198;199	0	14.409	By MS/MS	By MS/MS	By MS/MS	By MS/MS	9.1	14.6	14.6	14.6	32817000	1.61646e+06	8932200	1.0353e+07	1.2896e+07	7988100	7912000	10626000	10921000	1	2	2
sp|Q96CT7|CC124_HUMAN	sp|Q96CT7|CC124_HUMAN	4	4	4	>sp|Q96CT7|CC124_HUMAN Coiled-coil domain-containing protein 124 OS=Homo sapiens OX=9606 GN=CCDC124 PE=1 SV=1	1	4	4	4	2	3	2	3	2	3	2	3	2	3	2	3	23.3	23.3	23.3	25.835	223	223	0	39.278	By MS/MS	By MS/MS	By MS/MS	By MS/MS	13	18.8	14.3	17.5	32911000	3.22317e+06	11468000	1.04813e+07	8.04644e+06	6994500	10287000	11618000	8294500	2	3	2
sp|Q01469|FABP5_HUMAN	sp|Q01469|FABP5_HUMAN	2	2	2	>sp|Q01469|FABP5_HUMAN Fatty acid-binding protein 5 OS=Homo sapiens OX=9606 GN=FABP5 PE=1 SV=3	1	2	2	2	2	2	2	2	2	2	2	2	2	2	2	2	14.8	14.8	14.8	15.164	135	135	0	39.274	By MS/MS	By MS/MS	By MS/MS	By MS/MS	14.8	14.8	14.8	14.8	33475000	348101	7850900	1.02579e+07	1.64886e+07	5596900	11016000	8561700	13228000	1	1	1
sp|P04040|CATA_HUMAN	sp|P04040|CATA_HUMAN	3	3	3	>sp|P04040|CATA_HUMAN Catalase OS=Homo sapiens OX=9606 GN=CAT PE=1 SV=3	1	3	3	3	2	1	3	3	2	1	3	3	2	1	3	3	6.1	6.1	6.1	59.755	527	527	0	21.378	By MS/MS	By MS/MS	By MS/MS	By MS/MS	5.9	2.5	6.1	6.1	34100000	2.86071e+06	4973000	1.09273e+07	1.71485e+07	7531100	7382700	9726200	15281000	1	1	2
sp|P61026|RAB10_HUMAN	sp|P61026|RAB10_HUMAN	2	2	2	>sp|P61026|RAB10_HUMAN Ras-related protein Rab-10 OS=Homo sapiens OX=9606 GN=RAB10 PE=1 SV=1	1	2	2	2	2	2	2	2	2	2	2	2	2	2	2	2	11.5	11.5	11.5	22.541	200	200	0	12.845	By MS/MS	By MS/MS	By MS/MS	By MS/MS	11.5	11.5	11.5	11.5	34636000	1.13628e+07	9082500	1.1731e+07	2.66866e+06	10985000	8116000	12899000	8568800	1	0	1
sp|Q96P63|SPB12_HUMAN	sp|Q96P63|SPB12_HUMAN	2	2	2	>sp|Q96P63|SPB12_HUMAN Serpin B12 OS=Homo sapiens OX=9606 GN=SERPINB12 PE=1 SV=1	1	2	2	2	2	1	2	2	2	1	2	2	2	1	2	2	6.2	6.2	6.2	46.276	405	405	0	15.745	By matching	By matching	By matching	By MS/MS	6.2	2.2	6.2	6.2	35078000	9.5822e+06	3898300	9.31972e+06	1.47519e+07	9928100	10515000	9330300	13074000	0	0	0
sp|Q7Z7F7|RM55_HUMAN	sp|Q7Z7F7|RM55_HUMAN	2	2	2	>sp|Q7Z7F7|RM55_HUMAN 39S ribosomal protein L55, mitochondrial OS=Homo sapiens OX=9606 GN=MRPL55 PE=1 SV=1	1	2	2	2	2	2	2	1	2	2	2	1	2	2	2	1	19.5	19.5	19.5	15.128	128	128	0	15.789	By matching	By MS/MS	By MS/MS	By MS/MS	19.5	19.5	19.5	12.5	35242000	4.36086e+06	11046000	1.37618e+07	5.6155e+06	3333200	9486800	12236000	7287700	0	1	4
sp|Q9HDC5|JPH1_HUMAN	sp|Q9HDC5|JPH1_HUMAN	1	1	1	>sp|Q9HDC5|JPH1_HUMAN Junctophilin-1 OS=Homo sapiens OX=9606 GN=JPH1 PE=1 SV=2	1	1	1	1	1	1	1	1	1	1	1	1	1	1	1	1	2	2	2	71.685	661	661	0.0082988	5.9564	By matching	By matching	By matching	By MS/MS	2	2	2	2	35314000	9.36504e+06	8692400	9.66706e+06	8.95989e+06	11388000	10179000	11011000	9410500	0	0	0
sp|P36578|RL4_HUMAN	sp|P36578|RL4_HUMAN	1	1	1	>sp|P36578|RL4_HUMAN 60S ribosomal protein L4 OS=Homo sapiens OX=9606 GN=RPL4 PE=1 SV=5	1	1	1	1	1	1	1	1	1	1	1	1	1	1	1	1	2.6	2.6	2.6	47.697	427	427	0.0044643	6.4022	By MS/MS	By MS/MS	By MS/MS	By MS/MS	2.6	2.6	2.6	2.6	36042000	7.96792e+06	8213400	1.25138e+07	7.94459e+06	10082000	8944600	14339000	8508200	1	1	1
sp|O43920|NDUS5_HUMAN	sp|O43920|NDUS5_HUMAN	2	2	2	>sp|O43920|NDUS5_HUMAN NADH dehydrogenase [ubiquinone] iron-sulfur protein 5 OS=Homo sapiens OX=9606 GN=NDUFS5 PE=1 SV=3	1	2	2	2	1	2	2	2	1	2	2	2	1	2	2	2	22.6	22.6	22.6	12.517	106	106	0	14.137	By matching	By MS/MS	By MS/MS	By MS/MS	11.3	22.6	22.6	22.6	36758000	2.46617e+06	11269000	9.59026e+06	1.50059e+07	6890600	10493000	9033700	16036000	0	1	1
sp|P62826|RAN_HUMAN	sp|P62826|RAN_HUMAN	4	4	4	>sp|P62826|RAN_HUMAN GTP-binding nuclear protein Ran OS=Homo sapiens OX=9606 GN=RAN PE=1 SV=3	1	4	4	4	2	4	2	2	2	4	2	2	2	4	2	2	19.9	19.9	19.9	24.423	216	216	0	25.411	By MS/MS	By MS/MS	By MS/MS	By matching	11.1	19.9	11.1	11.1	37023000	6.25887e+06	18121000	6.87533e+06	6.75914e+06	10043000	13449000	10044000	9234100	2	5	2
sp|P12236|ADT3_HUMAN	sp|P12236|ADT3_HUMAN	8	4	3	>sp|P12236|ADT3_HUMAN ADP/ATP translocase 3 OS=Homo sapiens OX=9606 GN=SLC25A6 PE=1 SV=4	1	8	4	3	5	8	8	7	1	4	4	3	1	3	3	2	34.9	21.8	12.8	32.866	298	298	0	23.068	By matching	By MS/MS	By MS/MS	By matching	17.4	34.9	34.9	29.5	37067000	5.39667e+06	10607000	1.15678e+07	1.03252e+07	0	10129000	16512000	9221900	0	1	2
sp|Q08188|TGM3_HUMAN	sp|Q08188|TGM3_HUMAN	3	3	3	>sp|Q08188|TGM3_HUMAN Protein-glutamine gamma-glutamyltransferase E OS=Homo sapiens OX=9606 GN=TGM3 PE=1 SV=4	1	3	3	3	3	3	1	3	3	3	1	3	3	3	1	3	6.6	6.6	6.6	76.631	693	693	0	22.518	By MS/MS	By MS/MS	By MS/MS	By MS/MS	6.6	6.6	1.9	6.6	37272000	9.93056e+06	10440000	4.2228e+06	1.61981e+07	11628000	11310000	9718000	13464000	2	3	1
sp|P19013|K2C4_HUMAN;CON__P19013	sp|P19013|K2C4_HUMAN;CON__P19013	6;6	4;4	3;3	>sp|P19013|K2C4_HUMAN Keratin, type II cytoskeletal 4 OS=Homo sapiens OX=9606 GN=KRT4 PE=1 SV=4;>P19013 SWISS-PROT:P19013 Tax_Id=9606 Gene_Symbol=KRT4 keratin 4	2	6	4	3	2	6	3	2	0	4	1	1	0	3	1	0	12.7	8.8	6.6	57.285	534	534;594	0	24.564	By matching	By MS/MS	By matching	By matching	3.9	12.7	5.6	3.9	37320000	0	32963000	3.36466e+06	610103	0	36660000	2675700	1071100	0	5	0
sp|P17844|DDX5_HUMAN;sp|Q92841|DDX17_HUMAN	sp|P17844|DDX5_HUMAN	3;1	3;1	3;1	>sp|P17844|DDX5_HUMAN Probable ATP-dependent RNA helicase DDX5 OS=Homo sapiens OX=9606 GN=DDX5 PE=1 SV=1	2	3	3	3	2	3	1	2	2	3	1	2	2	3	1	2	5.2	5.2	5.2	69.147	614	614;729	0	16.976	By matching	By MS/MS	By matching	By MS/MS	3.3	5.2	1.5	3.4	38360000	5.58002e+06	18601000	2.5252e+06	1.45805e+07	8526700	16668000	5929400	14701000	0	3	0
sp|P47914|RL29_HUMAN	sp|P47914|RL29_HUMAN	1	1	1	>sp|P47914|RL29_HUMAN 60S ribosomal protein L29 OS=Homo sapiens OX=9606 GN=RPL29 PE=1 SV=2	1	1	1	1	1	1	1	1	1	1	1	1	1	1	1	1	9.4	9.4	9.4	17.752	159	159	0	6.5335	By matching	By matching	By MS/MS	By MS/MS	9.4	9.4	9.4	9.4	40308000	9.46073e+06	8977500	1.23838e+07	1.07983e+07	11411000	9970800	14391000	11728000	0	0	1
sp|Q14331|FRG1_HUMAN	sp|Q14331|FRG1_HUMAN	2	2	2	>sp|Q14331|FRG1_HUMAN Protein FRG1 OS=Homo sapiens OX=9606 GN=FRG1 PE=1 SV=1	1	2	2	2	2	2	2	1	2	2	2	1	2	2	2	1	9.7	9.7	9.7	29.172	258	258	0	12.77	By MS/MS	By MS/MS	By MS/MS	By MS/MS	9.7	9.7	9.7	4.7	41467000	1.77368e+07	9440000	1.13462e+07	4.31302e+06	19589000	9540600	12373000	8838700	1	1	2
sp|P62910|RL32_HUMAN	sp|P62910|RL32_HUMAN	1	1	1	>sp|P62910|RL32_HUMAN 60S ribosomal protein L32 OS=Homo sapiens OX=9606 GN=RPL32 PE=1 SV=2	1	1	1	1	0	0	1	1	0	0	1	1	0	0	1	1	9.6	9.6	9.6	15.86	135	135	0	7.2909	By matching	By matching	By MS/MS	By MS/MS	0	0	9.6	9.6	41491000	0	0	2.33355e+07	1.79276e+07	0	0	19541000	26398000	0	0	2
sp|P10412|H14_HUMAN;sp|P16402|H13_HUMAN;sp|P22492|H1T_HUMAN	sp|P10412|H14_HUMAN;sp|P16402|H13_HUMAN	7;6;3	1;0;0	1;0;0	>sp|P10412|H14_HUMAN Histone H1.4 OS=Homo sapiens OX=9606 GN=HIST1H1E PE=1 SV=2;>sp|P16402|H13_HUMAN Histone H1.3 OS=Homo sapiens OX=9606 GN=HIST1H1D PE=1 SV=2	3	7	1	1	7	7	7	7	1	1	1	1	1	1	1	1	24.7	7.3	7.3	21.865	219	219;221;207	0	11.787	By MS/MS	By MS/MS	By MS/MS	By MS/MS	24.7	24.7	24.7	24.7	44357000	1.13817e+07	12013000	1.46119e+07	6.88906e+06	14401000	13083000	16743000	7377700	1	1	1
sp|Q9UBS4|DJB11_HUMAN	sp|Q9UBS4|DJB11_HUMAN	3	3	3	>sp|Q9UBS4|DJB11_HUMAN DnaJ homolog subfamily B member 11 OS=Homo sapiens OX=9606 GN=DNAJB11 PE=1 SV=1	1	3	3	3	2	1	3	2	2	1	3	2	2	1	3	2	14.8	14.8	14.8	40.513	358	358	0	21.856	By MS/MS	By MS/MS	By MS/MS	By MS/MS	8.4	3.1	14.8	8.4	45456000	1.32161e+07	2977500	1.09115e+07	2.24134e+07	15215000	12031000	11505000	17719000	2	1	3
sp|Q9NRW1|RAB6B_HUMAN;sp|P20340|RAB6A_HUMAN;sp|Q14964|RB39A_HUMAN	sp|Q9NRW1|RAB6B_HUMAN;sp|P20340|RAB6A_HUMAN;sp|Q14964|RB39A_HUMAN	1;1;1	1;1;1	1;1;1	>sp|Q9NRW1|RAB6B_HUMAN Ras-related protein Rab-6B OS=Homo sapiens OX=9606 GN=RAB6B PE=1 SV=1;>sp|P20340|RAB6A_HUMAN Ras-related protein Rab-6A OS=Homo sapiens OX=9606 GN=RAB6A PE=1 SV=3;>sp|Q14964|RB39A_HUMAN Ras-related protein Rab-39A OS=Homo sapiens OX=	3	1	1	1	1	1	1	1	1	1	1	1	1	1	1	1	5.3	5.3	5.3	23.461	208	208;208;217	0	7.7679	By MS/MS	By MS/MS	By MS/MS	By MS/MS	5.3	5.3	5.3	5.3	46131000	1.21618e+07	11705000	1.31317e+07	1.06535e+07	15388000	12747000	15047000	11409000	1	1	1
sp|Q70UQ0|IKIP_HUMAN	sp|Q70UQ0|IKIP_HUMAN	2	2	2	>sp|Q70UQ0|IKIP_HUMAN Inhibitor of nuclear factor kappa-B kinase-interacting protein OS=Homo sapiens OX=9606 GN=IKBIP PE=1 SV=1	1	2	2	2	2	2	2	2	2	2	2	2	2	2	2	2	6	6	6	39.309	350	350	0	37.32	By MS/MS	By MS/MS	By MS/MS	By MS/MS	6	6	6	6	46925000	2.31468e+07	4535000	1.15713e+07	1.08556e+07	25517000	10856000	11528000	11211000	2	1	1
sp|O00541|PESC_HUMAN	sp|O00541|PESC_HUMAN	2	2	2	>sp|O00541|PESC_HUMAN Pescadillo homolog OS=Homo sapiens OX=9606 GN=PES1 PE=1 SV=1	1	2	2	2	1	1	1	2	1	1	1	2	1	1	1	2	4.8	4.8	4.8	68.002	588	588	0	13.182	By MS/MS	By MS/MS	By matching	By MS/MS	3.1	3.1	1.7	4.8	47215000	9.18433e+06	15709000	5.16184e+06	2.13621e+07	11903000	17522000	12056000	16039000	2	2	0
sp|P63244|RACK1_HUMAN	sp|P63244|RACK1_HUMAN	3	3	3	>sp|P63244|RACK1_HUMAN Receptor of activated protein C kinase 1 OS=Homo sapiens OX=9606 GN=RACK1 PE=1 SV=3	1	3	3	3	3	1	2	1	3	1	2	1	3	1	2	1	17.4	17.4	17.4	35.076	317	317	0	21.911	By MS/MS	By MS/MS	By MS/MS	By MS/MS	17.4	3.8	8.8	3.8	48821000	3.07718e+07	5435500	9.68015e+06	6.61209e+06	27697000	10093000	13163000	12074000	3	1	1
sp|Q8NE71|ABCF1_HUMAN	sp|Q8NE71|ABCF1_HUMAN	4	4	4	>sp|Q8NE71|ABCF1_HUMAN ATP-binding cassette sub-family F member 1 OS=Homo sapiens OX=9606 GN=ABCF1 PE=1 SV=2	1	4	4	4	3	4	4	3	3	4	4	3	3	4	4	3	6.4	6.4	6.4	95.925	845	845	0	26.056	By MS/MS	By MS/MS	By MS/MS	By MS/MS	4.4	6.4	6.4	4.4	48826000	9.3372e+06	19356000	1.46677e+07	5.48716e+06	16673000	16286000	12823000	9795400	2	2	2
sp|P39023|RL3_HUMAN	sp|P39023|RL3_HUMAN	6	6	6	>sp|P39023|RL3_HUMAN 60S ribosomal protein L3 OS=Homo sapiens OX=9606 GN=RPL3 PE=1 SV=2	1	6	6	6	3	2	6	5	3	2	6	5	3	2	6	5	22.1	22.1	22.1	46.108	403	403	0	49.124	By MS/MS	By MS/MS	By MS/MS	By MS/MS	14.4	11.4	22.1	18.9	49492000	1.98911e+06	6158300	2.33914e+07	1.79798e+07	3873500	13968000	25544000	11897000	1	1	6
sp|P06702|S10A9_HUMAN	sp|P06702|S10A9_HUMAN	2	2	2	>sp|P06702|S10A9_HUMAN Protein S100-A9 OS=Homo sapiens OX=9606 GN=S100A9 PE=1 SV=1	1	2	2	2	2	2	2	1	2	2	2	1	2	2	2	1	24.6	24.6	24.6	13.242	114	114	0	21.848	By matching	By MS/MS	By MS/MS	By MS/MS	24.6	24.6	24.6	13.2	51204000	1.07922e+07	22056000	1.27757e+07	6.18769e+06	10106000	21234000	14841000	12759000	0	4	1
sp|Q86UE4|LYRIC_HUMAN	sp|Q86UE4|LYRIC_HUMAN	5	5	5	>sp|Q86UE4|LYRIC_HUMAN Protein LYRIC OS=Homo sapiens OX=9606 GN=MTDH PE=1 SV=2	1	5	5	5	4	4	2	3	4	4	2	3	4	4	2	3	17.7	17.7	17.7	63.836	582	582	0	47.719	By MS/MS	By MS/MS	By MS/MS	By MS/MS	15.8	15.1	10.8	12.7	51545000	9.26111e+06	29473000	7.65999e+06	6.33547e+06	12094000	20184000	16449000	10651000	2	4	2
sp|O00488|ZN593_HUMAN	sp|O00488|ZN593_HUMAN	3	3	3	>sp|O00488|ZN593_HUMAN Zinc finger protein 593 OS=Homo sapiens OX=9606 GN=ZNF593 PE=1 SV=2	1	3	3	3	1	1	3	1	1	1	3	1	1	1	3	1	32.1	32.1	32.1	15.199	134	134	0	23.267	By MS/MS	By MS/MS	By MS/MS	By MS/MS	10.4	14.9	32.1	14.9	52030000	0	10217000	2.98206e+07	9.28876e+06	0	15276000	26311000	13657000	1	1	4
sp|P48741|HSP77_HUMAN;sp|P17066|HSP76_HUMAN	sp|P48741|HSP77_HUMAN;sp|P17066|HSP76_HUMAN	1;1	1;1	1;1	>sp|P48741|HSP77_HUMAN Putative heat shock 70 kDa protein 7 OS=Homo sapiens OX=9606 GN=HSPA7 PE=5 SV=2;>sp|P17066|HSP76_HUMAN Heat shock 70 kDa protein 6 OS=Homo sapiens OX=9606 GN=HSPA6 PE=1 SV=2	2	1	1	1	1	1	1	1	1	1	1	1	1	1	1	1	3	3	3	40.244	367	367;643	0	10.553	By MS/MS	By MS/MS	By MS/MS	By MS/MS	3	3	3	3	53059000	1.44995e+07	15684000	1.35018e+07	1.1244e+07	18346000	17080000	15471000	12042000	1	1	2
sp|Q99878|H2A1J_HUMAN;sp|Q96KK5|H2A1H_HUMAN;sp|Q9BTM1|H2AJ_HUMAN;sp|Q16777|H2A2C_HUMAN;sp|Q93077|H2A1C_HUMAN;sp|Q7L7L0|H2A3_HUMAN;sp|Q6FI13|H2A2A_HUMAN;sp|P20671|H2A1D_HUMAN;sp|P0C0S8|H2A1_HUMAN;sp|P04908|H2A1B_HUMAN	sp|Q99878|H2A1J_HUMAN;sp|Q96KK5|H2A1H_HUMAN;sp|Q9BTM1|H2AJ_HUMAN;sp|Q16777|H2A2C_HUMAN;sp|Q93077|H2A1C_HUMAN;sp|Q7L7L0|H2A3_HUMAN;sp|Q6FI13|H2A2A_HUMAN;sp|P20671|H2A1D_HUMAN;sp|P0C0S8|H2A1_HUMAN;sp|P04908|H2A1B_HUMAN	1;1;1;1;1;1;1;1;1;1	1;1;1;1;1;1;1;1;1;1	1;1;1;1;1;1;1;1;1;1	>sp|Q99878|H2A1J_HUMAN Histone H2A type 1-J OS=Homo sapiens OX=9606 GN=HIST1H2AJ PE=1 SV=3;>sp|Q96KK5|H2A1H_HUMAN Histone H2A type 1-H OS=Homo sapiens OX=9606 GN=HIST1H2AH PE=1 SV=3;>sp|Q9BTM1|H2AJ_HUMAN Histone H2A.J OS=Homo sapiens OX=9606 GN=H2AFJ PE=1	10	1	1	1	1	1	1	1	1	1	1	1	1	1	1	1	14.8	14.8	14.8	13.936	128	128;128;129;129;130;130;130;130;130;130	0	6.7566	By MS/MS	By MS/MS	By MS/MS	By matching	14.8	14.8	14.8	14.8	54133000	1.23899e+07	11616000	1.8766e+07	1.2399e+07	15960000	13728000	21067000	12353000	3	1	1
sp|P23528|COF1_HUMAN;sp|Q9Y281|COF2_HUMAN	sp|P23528|COF1_HUMAN	4;1	4;1	4;1	>sp|P23528|COF1_HUMAN Cofilin-1 OS=Homo sapiens OX=9606 GN=CFL1 PE=1 SV=3	2	4	4	4	3	4	3	4	3	4	3	4	3	4	3	4	39.2	39.2	39.2	18.502	166	166;166	0	30.378	By MS/MS	By MS/MS	By MS/MS	By MS/MS	32.5	39.2	32.5	39.2	55537000	4.01341e+06	18110000	1.4323e+07	2.12831e+07	8326100	19513000	15460000	20706000	3	3	2
sp|P14923|PLAK_HUMAN	sp|P14923|PLAK_HUMAN	6	6	6	>sp|P14923|PLAK_HUMAN Junction plakoglobin OS=Homo sapiens OX=9606 GN=JUP PE=1 SV=3	1	6	6	6	3	3	6	4	3	3	6	4	3	3	6	4	11	11	11	81.744	745	745	0	48.171	By MS/MS	By MS/MS	By MS/MS	By MS/MS	5.8	5.9	11	7.2	55748000	1.13426e+07	14032000	1.38168e+07	1.94285e+07	14555000	17860000	14337000	19519000	1	2	6
sp|Q13867|BLMH_HUMAN	sp|Q13867|BLMH_HUMAN	3	3	3	>sp|Q13867|BLMH_HUMAN Bleomycin hydrolase OS=Homo sapiens OX=9606 GN=BLMH PE=1 SV=1	1	3	3	3	3	3	3	3	3	3	3	3	3	3	3	3	9.7	9.7	9.7	52.562	455	455	0	20.2	By MS/MS	By MS/MS	By MS/MS	By MS/MS	9.7	9.7	9.7	9.7	56532000	1.27669e+07	12988000	1.39338e+07	1.99778e+07	15504000	13710000	15903000	22541000	1	1	3
sp|Q13751|LAMB3_HUMAN	sp|Q13751|LAMB3_HUMAN	5	5	5	>sp|Q13751|LAMB3_HUMAN Laminin subunit beta-3 OS=Homo sapiens OX=9606 GN=LAMB3 PE=1 SV=1	1	5	5	5	5	5	4	5	5	5	4	5	5	5	4	5	7.3	7.3	7.3	129.57	1172	1172	0	35.368	By MS/MS	By MS/MS	By MS/MS	By MS/MS	7.3	7.3	6	7.3	56885000	1.44571e+07	14976000	1.52245e+07	1.44006e+07	20126000	14640000	18231000	14471000	4	3	3
sp|P05089|ARGI1_HUMAN	sp|P05089|ARGI1_HUMAN	3	3	3	>sp|P05089|ARGI1_HUMAN Arginase-1 OS=Homo sapiens OX=9606 GN=ARG1 PE=1 SV=2	1	3	3	3	3	3	3	3	3	3	3	3	3	3	3	3	8.4	8.4	8.4	34.735	322	322	0	17.648	By MS/MS	By matching	By MS/MS	By MS/MS	8.4	8.4	8.4	8.4	58511000	1.31966e+07	12686000	1.38805e+07	2.2366e+07	16156000	12941000	14450000	26825000	1	0	2
sp|P03973|SLPI_HUMAN	sp|P03973|SLPI_HUMAN	2	2	2	>sp|P03973|SLPI_HUMAN Antileukoproteinase OS=Homo sapiens OX=9606 GN=SLPI PE=1 SV=2	1	2	2	2	2	2	2	2	2	2	2	2	2	2	2	2	18.9	18.9	18.9	14.326	132	132	0	14.976	By MS/MS	By MS/MS	By MS/MS	By MS/MS	18.9	18.9	18.9	18.9	59443000	1.41638e+07	12625000	1.63512e+07	1.91077e+07	14764000	17143000	18778000	20185000	1	2	2
sp|P04406|G3P_HUMAN	sp|P04406|G3P_HUMAN	3	3	3	>sp|P04406|G3P_HUMAN Glyceraldehyde-3-phosphate dehydrogenase OS=Homo sapiens OX=9606 GN=GAPDH PE=1 SV=3	1	3	3	3	2	1	1	3	2	1	1	3	2	1	1	3	12.5	12.5	12.5	36.053	335	335	0	21.549	By matching	By MS/MS	By MS/MS	By MS/MS	11.6	4.5	4.5	12.5	59534000	1.20736e+07	11358000	1.39468e+07	2.63244e+07	15244000	14631000	18903000	23038000	0	1	1
sp|Q6KB66|K2C80_HUMAN;CON__Q6KB66-1;CON__Q0VBK2	sp|Q6KB66|K2C80_HUMAN;CON__Q6KB66-1	3;3;1	3;3;1	3;3;1	>sp|Q6KB66|K2C80_HUMAN Keratin, type II cytoskeletal 80 OS=Homo sapiens OX=9606 GN=KRT80 PE=1 SV=2;>Q6KB66-1 SWISS-PROT:Q6KB66-1 Tax_Id=9606 Gene_Symbol=KRT80 Isoform 1 of Keratin, type II cytoskeletal 80	3	3	3	3	2	2	3	3	2	2	3	3	2	2	3	3	6.9	6.9	6.9	50.525	452	452;452;452	0	26.926	By MS/MS	By MS/MS	By MS/MS	By MS/MS	4.2	6.9	6.9	6.9	63225000	6.32946e+06	12453000	2.1241e+07	2.54129e+07	18492000	14887000	18055000	21691000	2	2	2
sp|P46776|RL27A_HUMAN	sp|P46776|RL27A_HUMAN	2	2	2	>sp|P46776|RL27A_HUMAN 60S ribosomal protein L27a OS=Homo sapiens OX=9606 GN=RPL27A PE=1 SV=2	1	2	2	2	2	2	2	2	2	2	2	2	2	2	2	2	14.2	14.2	14.2	16.561	148	148	0	11.337	By MS/MS	By matching	By MS/MS	By MS/MS	14.2	14.2	14.2	14.2	64677000	1.65255e+07	15978000	1.5811e+07	1.96412e+07	21600000	17102000	17178000	21582000	1	0	2
sp|Q14696|MESD_HUMAN	sp|Q14696|MESD_HUMAN	3	3	3	>sp|Q14696|MESD_HUMAN LRP chaperone MESD OS=Homo sapiens OX=9606 GN=MESD PE=1 SV=2	1	3	3	3	2	3	3	3	2	3	3	3	2	3	3	3	22.2	22.2	22.2	26.076	234	234	0	20.19	By MS/MS	By MS/MS	By MS/MS	By MS/MS	12.8	22.2	22.2	22.2	65477000	7.13563e+06	24122000	1.23524e+07	2.54907e+07	9455700	25465000	14038000	27792000	1	3	3
sp|P14618|KPYM_HUMAN;sp|P30613|KPYR_HUMAN	sp|P14618|KPYM_HUMAN	7;1	7;1	7;1	>sp|P14618|KPYM_HUMAN Pyruvate kinase PKM OS=Homo sapiens OX=9606 GN=PKM PE=1 SV=4	2	7	7	7	5	5	6	5	5	5	6	5	5	5	6	5	21.7	21.7	21.7	57.936	531	531;574	0	45.406	By MS/MS	By MS/MS	By MS/MS	By MS/MS	16.2	17.1	17.5	16.2	66748000	2.36819e+07	13373000	1.55509e+07	1.80953e+07	24192000	17861000	22020000	17654000	3	4	4
REV__sp|Q8N573|OXR1_HUMAN	REV__sp|Q8N573|OXR1_HUMAN	1	1	1	>sp|Q8N573|OXR1_HUMAN Oxidation resistance protein 1 OS=Homo sapiens OX=9606 GN=OXR1 PE=1 SV=2	1	1	1	1	1	1	1	1	1	1	1	1	1	1	1	1	0	0	0	97.969	874	874	0.0045249	6.4209	By MS/MS	By MS/MS	By MS/MS	By MS/MS	0	0	0	0	68019000	2.49527e+07	21760000	1.03975e+07	1.52769e+07	8002300	6828500	4462000	4856400	3	2	1
sp|P81605|DCD_HUMAN	sp|P81605|DCD_HUMAN	3	3	3	>sp|P81605|DCD_HUMAN Dermcidin OS=Homo sapiens OX=9606 GN=DCD PE=1 SV=2	1	3	3	3	3	1	2	2	3	1	2	2	3	1	2	2	22.7	22.7	22.7	11.284	110	110	0	16.949	By MS/MS	By MS/MS	By MS/MS	By MS/MS	22.7	10	12.7	20	68232000	2.31914e+07	17198000	1.6483e+07	1.44723e+07	23061000	24571000	14493000	20333000	2	1	2
sp|P18621|RL17_HUMAN	sp|P18621|RL17_HUMAN	3	3	3	>sp|P18621|RL17_HUMAN 60S ribosomal protein L17 OS=Homo sapiens OX=9606 GN=RPL17 PE=1 SV=3	1	3	3	3	3	3	3	3	3	3	3	3	3	3	3	3	21.7	21.7	21.7	21.397	184	184	0	20.409	By MS/MS	By MS/MS	By MS/MS	By MS/MS	21.7	21.7	21.7	21.7	68568000	2.30299e+07	11149000	2.48645e+07	1.07322e+07	20372000	19874000	22679000	18341000	1	2	2
sp|P30533|AMRP_HUMAN	sp|P30533|AMRP_HUMAN	6	6	6	>sp|P30533|AMRP_HUMAN Alpha-2-macroglobulin receptor-associated protein OS=Homo sapiens OX=9606 GN=LRPAP1 PE=1 SV=1	1	6	6	6	2	5	2	6	2	5	2	6	2	5	2	6	23.8	23.8	23.8	41.465	357	357	0	41.13	By matching	By MS/MS	By MS/MS	By MS/MS	8.4	20.7	6.2	23.8	69274000	4.11849e+06	22844000	8.61439e+06	4.00639e+07	9290800	21132000	18926000	33516000	0	2	2
sp|P62753|RS6_HUMAN	sp|P62753|RS6_HUMAN	2	2	2	>sp|P62753|RS6_HUMAN 40S ribosomal protein S6 OS=Homo sapiens OX=9606 GN=RPS6 PE=1 SV=1	1	2	2	2	2	2	2	2	2	2	2	2	2	2	2	2	9.6	9.6	9.6	28.68	249	249	0	12.638	By MS/MS	By matching	By MS/MS	By MS/MS	9.6	9.6	9.6	9.6	69532000	2.01925e+07	16758000	2.04285e+07	1.42742e+07	26125000	17269000	24208000	14891000	2	0	1
sp|Q9H2K0|IF3M_HUMAN	sp|Q9H2K0|IF3M_HUMAN	3	3	3	>sp|Q9H2K0|IF3M_HUMAN Translation initiation factor IF-3, mitochondrial OS=Homo sapiens OX=9606 GN=MTIF3 PE=1 SV=4	1	3	3	3	3	3	3	3	3	3	3	3	3	3	3	3	18	18	18	31.725	278	278	0	23.678	By MS/MS	By MS/MS	By MS/MS	By MS/MS	18	18	18	18	74350000	1.37833e+07	25204000	1.73033e+07	2.10158e+07	15673000	26429000	20842000	24277000	2	3	3
sp|P10599|THIO_HUMAN	sp|P10599|THIO_HUMAN	3	3	3	>sp|P10599|THIO_HUMAN Thioredoxin OS=Homo sapiens OX=9606 GN=TXN PE=1 SV=3	1	3	3	3	1	2	3	2	1	2	3	2	1	2	3	2	31.4	31.4	31.4	11.737	105	105	0	19.655	By MS/MS	By MS/MS	By MS/MS	By MS/MS	12.4	31.4	31.4	31.4	75608000	1.18364e+07	19991000	2.15054e+07	2.5092e+07	25292000	19246000	21888000	21835000	2	1	3
sp|Q5T749|KPRP_HUMAN	sp|Q5T749|KPRP_HUMAN	5	5	5	>sp|Q5T749|KPRP_HUMAN Keratinocyte proline-rich protein OS=Homo sapiens OX=9606 GN=KPRP PE=1 SV=1	1	5	5	5	3	4	2	3	3	4	2	3	3	4	2	3	13.5	13.5	13.5	64.135	579	579	0	47.985	By MS/MS	By MS/MS	By MS/MS	By MS/MS	9.8	11.9	3.1	7.8	76910000	1.97559e+07	33952000	1.09421e+07	1.60183e+07	21999000	27373000	22231000	20060000	2	3	1
sp|Q9BS26|ERP44_HUMAN	sp|Q9BS26|ERP44_HUMAN	3	3	3	>sp|Q9BS26|ERP44_HUMAN Endoplasmic reticulum resident protein 44 OS=Homo sapiens OX=9606 GN=ERP44 PE=1 SV=1	1	3	3	3	3	3	3	2	3	3	3	2	3	3	3	2	11.6	11.6	11.6	46.971	406	406	0	28.191	By MS/MS	By MS/MS	By MS/MS	By MS/MS	11.6	11.6	11.6	9.1	85355000	2.1366e+07	22122000	2.63342e+07	1.75168e+07	25384000	22997000	27311000	24367000	3	2	4
sp|Q5VTE0|EF1A3_HUMAN;sp|P68104|EF1A1_HUMAN;sp|Q05639|EF1A2_HUMAN	sp|Q5VTE0|EF1A3_HUMAN;sp|P68104|EF1A1_HUMAN	5;5;2	5;5;2	5;5;2	>sp|Q5VTE0|EF1A3_HUMAN Putative elongation factor 1-alpha-like 3 OS=Homo sapiens OX=9606 GN=EEF1A1P5 PE=5 SV=1;>sp|P68104|EF1A1_HUMAN Elongation factor 1-alpha 1 OS=Homo sapiens OX=9606 GN=EEF1A1 PE=1 SV=1	3	5	5	5	4	5	4	5	4	5	4	5	4	5	4	5	18.4	18.4	18.4	50.184	462	462;462;463	0	31.992	By MS/MS	By MS/MS	By MS/MS	By MS/MS	13.2	18.4	13.2	18.4	85492000	1.521e+07	26148000	1.66095e+07	3.28605e+07	20025000	30168000	18865000	32887000	2	4	3
sp|Q9Y6J0|CABIN_HUMAN	sp|Q9Y6J0|CABIN_HUMAN	1	1	1	>sp|Q9Y6J0|CABIN_HUMAN Calcineurin-binding protein cabin-1 OS=Homo sapiens OX=9606 GN=CABIN1 PE=1 SV=1	1	1	1	1	1	1	1	1	1	1	1	1	1	1	1	1	0.4	0.4	0.4	246.35	2220	2220	0.0043103	6.107	By MS/MS	By MS/MS	By matching	By MS/MS	0.4	0.4	0.4	0.4	90086000	1.96688e+07	27308000	2.3565e+07	2.26188e+07	24887000	29739000	27002000	24224000	1	1	0
sp|P62266|RS23_HUMAN	sp|P62266|RS23_HUMAN	2	2	2	>sp|P62266|RS23_HUMAN 40S ribosomal protein S23 OS=Homo sapiens OX=9606 GN=RPS23 PE=1 SV=3	1	2	2	2	2	1	1	2	2	1	1	2	2	1	1	2	26.6	26.6	26.6	15.807	143	143	0	13.917	By MS/MS	By MS/MS	By MS/MS	By MS/MS	26.6	7.7	7.7	26.6	93659000	2.80983e+07	17158000	2.75455e+07	2.48161e+07	30656000	19997000	33778000	27944000	1	1	2
CON__P13646-1;CON__ENSEMBL:ENSP00000377550;sp|P13646|K1C13_HUMAN	CON__P13646-1;CON__ENSEMBL:ENSP00000377550;sp|P13646|K1C13_HUMAN	10;9;9	5;4;4	3;2;2	>P13646-1 SWISS-PROT:P13646-1 Tax_Id=9606 Gene_Symbol=KRT13 Isoform 1 of Keratin, type I cytoskeletal 13;>ENSEMBL:ENSP00000377550 Tax_Id=9606 Gene_Symbol=KRT13 46 kDa protein;>sp|P13646|K1C13_HUMAN Keratin, type I cytoskeletal 13 OS=Homo sapiens OX=9606 GN	3	10	5	3	5	10	6	7	0	5	1	2	0	3	1	1	20.1	12.4	7	49.586	458	458;420;458	0	32.54	By matching	By MS/MS	By MS/MS	By matching	7.6	20.1	9.6	11.6	97119000	0	86769000	0	1.25776e+07	0	86195000	0	21769000	0	4	1
sp|P62280|RS11_HUMAN	sp|P62280|RS11_HUMAN	2	2	2	>sp|P62280|RS11_HUMAN 40S ribosomal protein S11 OS=Homo sapiens OX=9606 GN=RPS11 PE=1 SV=3	1	2	2	2	2	2	2	2	2	2	2	2	2	2	2	2	18.4	18.4	18.4	18.431	158	158	0	21.374	By MS/MS	By MS/MS	By MS/MS	By MS/MS	18.4	18.4	18.4	18.4	99392000	2.7797e+07	18978000	3.36283e+07	2.14192e+07	35390000	20910000	37893000	23117000	1	1	2
sp|P55145|MANF_HUMAN	sp|P55145|MANF_HUMAN	4	4	4	>sp|P55145|MANF_HUMAN Mesencephalic astrocyte-derived neurotrophic factor OS=Homo sapiens OX=9606 GN=MANF PE=1 SV=3	1	4	4	4	3	4	4	3	3	4	4	3	3	4	4	3	20.3	20.3	20.3	20.7	182	182	0	38.069	By MS/MS	By MS/MS	By MS/MS	By MS/MS	14.8	20.3	20.3	14.8	99587000	1.08638e+07	37076000	2.27438e+07	3.27767e+07	15922000	31832000	22699000	44833000	1	3	5
sp|P60903|S10AA_HUMAN	sp|P60903|S10AA_HUMAN	2	2	2	>sp|P60903|S10AA_HUMAN Protein S100-A10 OS=Homo sapiens OX=9606 GN=S100A10 PE=1 SV=2	1	2	2	2	1	2	2	2	1	2	2	2	1	2	2	2	35.1	35.1	35.1	11.203	97	97	0	25.58	By MS/MS	By MS/MS	By MS/MS	By MS/MS	17.5	35.1	35.1	35.1	99835000	1.73414e+07	28738000	2.42187e+07	3.42885e+07	24490000	35561000	25219000	32439000	2	4	2
sp|P10809|CH60_HUMAN	sp|P10809|CH60_HUMAN	8	8	8	>sp|P10809|CH60_HUMAN 60 kDa heat shock protein, mitochondrial OS=Homo sapiens OX=9606 GN=HSPD1 PE=1 SV=2	1	8	8	8	5	7	8	5	5	7	8	5	5	7	8	5	23.9	23.9	23.9	61.054	573	573	0	65.738	By MS/MS	By MS/MS	By MS/MS	By MS/MS	14.3	20.8	23.9	15	100110000	1.84977e+07	35291000	2.905e+07	1.87054e+07	28526000	35204000	29628000	21800000	4	6	7
sp|P47813|IF1AX_HUMAN;sp|O14602|IF1AY_HUMAN	sp|P47813|IF1AX_HUMAN;sp|O14602|IF1AY_HUMAN	3;3	3;3	3;3	>sp|P47813|IF1AX_HUMAN Eukaryotic translation initiation factor 1A, X-chromosomal OS=Homo sapiens OX=9606 GN=EIF1AX PE=1 SV=2;>sp|O14602|IF1AY_HUMAN Eukaryotic translation initiation factor 1A, Y-chromosomal OS=Homo sapiens OX=9606 GN=EIF1AY PE=1 SV=4	2	3	3	3	2	3	3	2	2	3	3	2	2	3	3	2	20.8	20.8	20.8	16.46	144	144;144	0	28.638	By MS/MS	By MS/MS	By MS/MS	By MS/MS	17.4	20.8	20.8	11.1	100750000	1.81551e+07	33565000	2.75228e+07	2.40638e+07	26960000	35742000	32330000	21800000	1	2	2
sp|P55072|TERA_HUMAN	sp|P55072|TERA_HUMAN	7	7	7	>sp|P55072|TERA_HUMAN Transitional endoplasmic reticulum ATPase OS=Homo sapiens OX=9606 GN=VCP PE=1 SV=4	1	7	7	7	7	6	6	6	7	6	6	6	7	6	6	6	15.4	15.4	15.4	89.321	806	806	0	64.299	By MS/MS	By MS/MS	By MS/MS	By MS/MS	15.4	13.6	13.6	13.6	102470000	3.11156e+07	25348000	2.52232e+07	2.55988e+07	42409000	26099000	27819000	26964000	6	4	5
sp|Q6P1L8|RM14_HUMAN	sp|Q6P1L8|RM14_HUMAN	2	2	2	>sp|Q6P1L8|RM14_HUMAN 39S ribosomal protein L14, mitochondrial OS=Homo sapiens OX=9606 GN=MRPL14 PE=1 SV=1	1	2	2	2	2	2	2	2	2	2	2	2	2	2	2	2	16.6	16.6	16.6	15.947	145	145	0	20.39	By MS/MS	By MS/MS	By MS/MS	By MS/MS	16.6	16.6	16.6	16.6	108330000	2.61835e+07	26371000	3.17301e+07	2.76552e+07	31910000	28406000	37139000	30366000	2	2	2
sp|E9PRG8|CK098_HUMAN	sp|E9PRG8|CK098_HUMAN	2	2	2	>sp|E9PRG8|CK098_HUMAN Uncharacterized protein C11orf98 OS=Homo sapiens OX=9606 GN=C11orf98 PE=4 SV=2	1	2	2	2	2	2	2	2	2	2	2	2	2	2	2	2	21.1	21.1	21.1	14.234	123	123	0	15.217	By MS/MS	By MS/MS	By MS/MS	By MS/MS	21.1	21.1	21.1	21.1	110480000	3.76577e+07	27278000	2.53419e+07	2.58929e+07	42200000	30507000	33109000	28307000	2	1	2
sp|P62241|RS8_HUMAN	sp|P62241|RS8_HUMAN	2	2	2	>sp|P62241|RS8_HUMAN 40S ribosomal protein S8 OS=Homo sapiens OX=9606 GN=RPS8 PE=1 SV=2	1	2	2	2	2	2	2	2	2	2	2	2	2	2	2	2	11.5	11.5	11.5	24.205	208	208	0	173.63	By MS/MS	By MS/MS	By MS/MS	By MS/MS	11.5	11.5	11.5	11.5	110880000	3.05506e+07	26658000	3.20688e+07	2.52986e+07	38989000	28999000	38379000	25158000	2	2	2
sp|P83731|RL24_HUMAN	sp|P83731|RL24_HUMAN	3	3	3	>sp|P83731|RL24_HUMAN 60S ribosomal protein L24 OS=Homo sapiens OX=9606 GN=RPL24 PE=1 SV=1	1	3	3	3	3	3	3	3	3	3	3	3	3	3	3	3	20.4	20.4	20.4	17.779	157	157	0	17.632	By MS/MS	By MS/MS	By MS/MS	By MS/MS	20.4	20.4	20.4	20.4	120660000	3.41924e+07	22739000	3.99982e+07	2.70402e+07	46986000	23802000	43787000	28243000	2	3	2
sp|P62913|RL11_HUMAN	sp|P62913|RL11_HUMAN	2	2	2	>sp|P62913|RL11_HUMAN 60S ribosomal protein L11 OS=Homo sapiens OX=9606 GN=RPL11 PE=1 SV=2	1	2	2	2	2	2	2	2	2	2	2	2	2	2	2	2	14.6	14.6	14.6	20.252	178	178	0	33.278	By MS/MS	By MS/MS	By MS/MS	By MS/MS	14.6	14.6	14.6	14.6	121410000	3.1637e+07	33099000	3.04708e+07	3.13462e+07	33559000	38878000	38530000	33593000	3	2	2
sp|P26373|RL13_HUMAN	sp|P26373|RL13_HUMAN	4	4	4	>sp|P26373|RL13_HUMAN 60S ribosomal protein L13 OS=Homo sapiens OX=9606 GN=RPL13 PE=1 SV=4	1	4	4	4	3	3	4	3	3	3	4	3	3	3	4	3	19.9	19.9	19.9	24.261	211	211	0	32.391	By MS/MS	By MS/MS	By MS/MS	By MS/MS	16.1	16.1	19.9	16.1	122540000	2.90311e+07	28282000	3.89274e+07	2.95511e+07	35496000	28722000	45385000	30971000	3	2	3
CON__P04259;sp|O95678|K2C75_HUMAN;CON__O95678;CON__Q8VED5;sp|P05787|K2C8_HUMAN;CON__P05787;CON__H-INV:HIT000292931	CON__P04259	36;12;12;7;5;5;1	3;0;0;0;0;0;0	1;0;0;0;0;0;0	>P04259 SWISS-PROT:P04259 Tax_Id=9606 Gene_Symbol=KRT6B Keratin, type II cytoskeletal 6B	7	36	3	1	27	28	32	36	2	1	3	3	1	1	1	1	58.2	7.3	2.7	59.998	564	564;551;551;531;483;483;443	0	64.809	By MS/MS	By matching	By MS/MS	By MS/MS	48.6	46.3	58.2	58.2	122680000	1.83934e+07	7676600	3.04315e+07	7.78866e+07	28038000	14448000	21613000	85816000	2	0	2
sp|P62888|RL30_HUMAN	sp|P62888|RL30_HUMAN	3	3	3	>sp|P62888|RL30_HUMAN 60S ribosomal protein L30 OS=Homo sapiens OX=9606 GN=RPL30 PE=1 SV=2	1	3	3	3	3	3	3	3	3	3	3	3	3	3	3	3	40.9	40.9	40.9	12.784	115	115	0	55.553	By MS/MS	By MS/MS	By MS/MS	By MS/MS	40.9	40.9	40.9	40.9	123560000	2.36384e+07	36347000	2.63184e+07	4.42726e+07	34516000	34983000	34119000	43445000	3	3	3
sp|P62847|RS24_HUMAN	sp|P62847|RS24_HUMAN	3	3	3	>sp|P62847|RS24_HUMAN 40S ribosomal protein S24 OS=Homo sapiens OX=9606 GN=RPS24 PE=1 SV=1	1	3	3	3	3	3	3	3	3	3	3	3	3	3	3	3	26.3	26.3	26.3	15.423	133	133	0	18.369	By MS/MS	By MS/MS	By MS/MS	By MS/MS	26.3	26.3	26.3	26.3	131710000	5.71329e+07	24478000	3.24938e+07	2.44758e+07	56749000	26362000	37162000	20884000	4	0	2
sp|P38646|GRP75_HUMAN	sp|P38646|GRP75_HUMAN	7	7	7	>sp|P38646|GRP75_HUMAN Stress-70 protein, mitochondrial OS=Homo sapiens OX=9606 GN=HSPA9 PE=1 SV=2	1	7	7	7	6	5	7	6	6	5	7	6	6	5	7	6	14.1	14.1	14.1	73.68	679	679	0	48.603	By MS/MS	By MS/MS	By MS/MS	By MS/MS	12.1	9.7	14.1	12.5	134740000	3.63766e+07	30068000	3.97364e+07	3.32907e+07	44435000	40143000	38999000	36377000	2	1	6
sp|P62244|RS15A_HUMAN	sp|P62244|RS15A_HUMAN	2	2	2	>sp|P62244|RS15A_HUMAN 40S ribosomal protein S15a OS=Homo sapiens OX=9606 GN=RPS15A PE=1 SV=2	1	2	2	2	2	2	2	2	2	2	2	2	2	2	2	2	17.7	17.7	17.7	14.839	130	130	0	13.833	By MS/MS	By MS/MS	By MS/MS	By MS/MS	17.7	17.7	17.7	17.7	137080000	3.60775e+07	37299000	3.6908e+07	3.16026e+07	44293000	42210000	41977000	33924000	1	1	2
sp|P60866|RS20_HUMAN	sp|P60866|RS20_HUMAN	2	2	2	>sp|P60866|RS20_HUMAN 40S ribosomal protein S20 OS=Homo sapiens OX=9606 GN=RPS20 PE=1 SV=1	1	2	2	2	1	2	1	2	1	2	1	2	1	2	1	2	19.3	19.3	19.3	13.373	119	119	0	13.474	By MS/MS	By MS/MS	By MS/MS	By MS/MS	10.1	19.3	10.1	19.3	139630000	2.7405e+07	48798000	2.38714e+07	4.809e+07	38624000	51512000	27939000	48596000	2	1	1
sp|P17096|HMGA1_HUMAN	sp|P17096|HMGA1_HUMAN	3	3	3	>sp|P17096|HMGA1_HUMAN High mobility group protein HMG-I/HMG-Y OS=Homo sapiens OX=9606 GN=HMGA1 PE=1 SV=3	1	3	3	3	3	3	3	2	3	3	3	2	3	3	3	2	23.4	23.4	23.4	11.676	107	107	0	50.363	By MS/MS	By MS/MS	By MS/MS	By MS/MS	23.4	23.4	23.4	23.4	143940000	5.59251e+07	36104000	4.25649e+07	1.24646e+07	66370000	35984000	49891000	19956000	6	4	3
sp|P37108|SRP14_HUMAN	sp|P37108|SRP14_HUMAN	4	4	4	>sp|P37108|SRP14_HUMAN Signal recognition particle 14 kDa protein OS=Homo sapiens OX=9606 GN=SRP14 PE=1 SV=2	1	4	4	4	3	4	4	4	3	4	4	4	3	4	4	4	48.5	48.5	48.5	14.57	136	136	0	32.468	By MS/MS	By MS/MS	By MS/MS	By MS/MS	41.2	48.5	48.5	48.5	148110000	3.04739e+07	43279000	4.38871e+07	3.39726e+07	46673000	45312000	45863000	34512000	3	4	5
sp|Q08554|DSC1_HUMAN	sp|Q08554|DSC1_HUMAN	3	3	3	>sp|Q08554|DSC1_HUMAN Desmocollin-1 OS=Homo sapiens OX=9606 GN=DSC1 PE=1 SV=2	1	3	3	3	3	3	3	3	3	3	3	3	3	3	3	3	4.7	4.7	4.7	99.986	894	894	0	22.294	By MS/MS	By MS/MS	By MS/MS	By MS/MS	4.7	4.7	4.7	4.7	157320000	3.96345e+07	42445000	3.47794e+07	4.91401e+07	48393000	43962000	41893000	54602000	2	1	3
sp|Q8N1N4|K2C78_HUMAN;CON__Q8N1N4-2;CON__Q7RTT2	sp|Q8N1N4|K2C78_HUMAN;CON__Q8N1N4-2;CON__Q7RTT2	7;6;6	6;5;5	6;5;5	>sp|Q8N1N4|K2C78_HUMAN Keratin, type II cytoskeletal 78 OS=Homo sapiens OX=9606 GN=KRT78 PE=1 SV=2;>Q8N1N4-2 SWISS-PROT:Q8N1N4-2 Tax_Id=9606 Gene_Symbol=KRT78 Isoform 2 of Keratin, type II cytoskeletal 78;>Q7RTT2 TREMBL:Q7RTT2 Tax_Id=9606 Gene_Symbol=KRT78	3	7	6	6	7	5	7	7	6	4	6	6	6	4	6	6	15.6	14	14	56.865	520	520;521;521	0	42.392	By MS/MS	By MS/MS	By MS/MS	By MS/MS	15.6	10.6	15.6	15.6	163180000	3.86524e+07	36873000	4.29341e+07	5.2718e+07	42955000	50968000	47171000	53621000	3	4	6
sp|P09429|HMGB1_HUMAN;sp|B2RPK0|HGB1A_HUMAN	sp|P09429|HMGB1_HUMAN;sp|B2RPK0|HGB1A_HUMAN	4;2	4;2	3;1	>sp|P09429|HMGB1_HUMAN High mobility group protein B1 OS=Homo sapiens OX=9606 GN=HMGB1 PE=1 SV=3;>sp|B2RPK0|HGB1A_HUMAN Putative high mobility group protein B1-like 1 OS=Homo sapiens OX=9606 GN=HMGB1P1 PE=5 SV=1	2	4	4	3	3	4	3	3	3	4	3	3	2	3	2	2	26.5	26.5	20.9	24.893	215	215;211	0	27.185	By matching	By MS/MS	By MS/MS	By MS/MS	19.1	26.5	19.1	19.1	167020000	3.61142e+07	61317000	3.76367e+07	3.77462e+07	39048000	71224000	46188000	39560000	0	3	2
sp|Q59GN2|R39L5_HUMAN;sp|P62891|RL39_HUMAN	sp|Q59GN2|R39L5_HUMAN;sp|P62891|RL39_HUMAN	1;1	1;1	1;1	>sp|Q59GN2|R39L5_HUMAN Putative 60S ribosomal protein L39-like 5 OS=Homo sapiens OX=9606 GN=RPL39P5 PE=5 SV=2;>sp|P62891|RL39_HUMAN 60S ribosomal protein L39 OS=Homo sapiens OX=9606 GN=RPL39 PE=1 SV=2	2	1	1	1	1	1	1	1	1	1	1	1	1	1	1	1	19.6	19.6	19.6	6.3225	51	51;51	0	153.92	By MS/MS	By MS/MS	By MS/MS	By MS/MS	19.6	19.6	19.6	19.6	167050000	9.08899e+07	26029000	3.94694e+07	2.00325e+07	115000000	28347000	45226000	21453000	1	1	1
sp|Q86Y46|K2C73_HUMAN;CON__Q32MB2;sp|Q7RTS7|K2C74_HUMAN;CON__Q7RTS7;sp|Q3SY84|K2C71_HUMAN;CON__Q3SY84	sp|Q86Y46|K2C73_HUMAN;CON__Q32MB2;sp|Q7RTS7|K2C74_HUMAN;CON__Q7RTS7;sp|Q3SY84|K2C71_HUMAN;CON__Q3SY84	5;5;4;4;3;3	1;1;1;1;1;1	0;0;0;0;0;0	>sp|Q86Y46|K2C73_HUMAN Keratin, type II cytoskeletal 73 OS=Homo sapiens OX=9606 GN=KRT73 PE=1 SV=1;>Q32MB2 TREMBL:Q32MB2;Q86Y46 Tax_Id=9606 Gene_Symbol=KRT73 Keratin-73;>sp|Q7RTS7|K2C74_HUMAN Keratin, type II cytoskeletal 74 OS=Homo sapiens OX=9606 GN=KRT7	6	5	1	0	4	5	4	4	1	1	1	1	0	0	0	0	9.8	2.2	0	58.923	540	540;540;529;529;523;523	0	9.8514	By MS/MS	By MS/MS	By MS/MS	By MS/MS	7.6	9.8	7.6	7.6	167400000	4.47465e+07	45620000	4.05847e+07	4.4032e+07	41335000	39351000	35336000	37126000	2	2	2
sp|Q7Z794|K2C1B_HUMAN;CON__Q7Z794	sp|Q7Z794|K2C1B_HUMAN;CON__Q7Z794	10;10	7;7	4;4	>sp|Q7Z794|K2C1B_HUMAN Keratin, type II cytoskeletal 1b OS=Homo sapiens OX=9606 GN=KRT77 PE=2 SV=3;>Q7Z794 SWISS-PROT:Q7Z794 Tax_Id=9606 Gene_Symbol=KRT77 Keratin 77	2	10	7	4	10	9	10	9	7	6	7	6	4	3	4	3	19.6	14.5	8.8	61.901	578	578;578	0	43.921	By MS/MS	By MS/MS	By MS/MS	By MS/MS	19.6	17.5	19.6	17.5	180140000	4.59004e+07	43254000	3.74141e+07	6.55813e+07	52544000	45190000	49580000	63805000	5	1	6
sp|P23396|RS3_HUMAN	sp|P23396|RS3_HUMAN	5	5	5	>sp|P23396|RS3_HUMAN 40S ribosomal protein S3 OS=Homo sapiens OX=9606 GN=RPS3 PE=1 SV=2	1	5	5	5	5	5	5	4	5	5	5	4	5	5	5	4	24.7	24.7	24.7	26.688	243	243	0	30.356	By MS/MS	By MS/MS	By MS/MS	By MS/MS	24.7	24.7	24.7	21	181380000	6.77672e+07	44270000	4.36968e+07	3.39154e+07	85357000	47585000	43818000	43586000	3	4	2
sp|P01024|CO3_HUMAN	sp|P01024|CO3_HUMAN	3	3	2	>sp|P01024|CO3_HUMAN Complement C3 OS=Homo sapiens OX=9606 GN=C3 PE=1 SV=2	1	3	3	2	3	3	3	3	3	3	3	3	2	2	2	2	2.5	2.5	1.8	187.15	1663	1663	0	23.995	By MS/MS	By MS/MS	By MS/MS	By MS/MS	2.5	2.5	2.5	2.5	186220000	6.28878e+07	51551000	4.34533e+07	3.64628e+07	75671000	53316000	53935000	41629000	4	4	4
sp|P51636|CAV2_HUMAN	sp|P51636|CAV2_HUMAN	3	3	3	>sp|P51636|CAV2_HUMAN Caveolin-2 OS=Homo sapiens OX=9606 GN=CAV2 PE=1 SV=2	1	3	3	3	3	3	3	3	3	3	3	3	3	3	3	3	28.4	28.4	28.4	18.291	162	162	0	35.012	By MS/MS	By MS/MS	By MS/MS	By MS/MS	28.4	28.4	28.4	28.4	187910000	6.88891e+07	34800000	4.97325e+07	4.37658e+07	86029000	37743000	57959000	47187000	5	2	4
sp|P62917|RL8_HUMAN	sp|P62917|RL8_HUMAN	4	4	4	>sp|P62917|RL8_HUMAN 60S ribosomal protein L8 OS=Homo sapiens OX=9606 GN=RPL8 PE=1 SV=2	1	4	4	4	3	3	4	3	3	3	4	3	3	3	4	3	22.6	22.6	22.6	28.024	257	257	0	37.084	By MS/MS	By MS/MS	By MS/MS	By MS/MS	22.2	22.2	22.6	16.3	198260000	4.38194e+07	42702000	7.53397e+07	3.76672e+07	57498000	44788000	78565000	47762000	3	2	5
sp|P06312|KV401_HUMAN	sp|P06312|KV401_HUMAN	2	2	2	>sp|P06312|KV401_HUMAN Immunoglobulin kappa variable 4-1 OS=Homo sapiens OX=9606 GN=IGKV4-1 PE=1 SV=1	1	2	2	2	2	2	2	2	2	2	2	2	2	2	2	2	14.9	14.9	14.9	13.38	121	121	0	12.036	By MS/MS	By MS/MS	By MS/MS	By matching	14.9	14.9	14.9	14.9	199140000	3.50404e+07	82499000	4.77951e+07	3.80379e+07	56940000	78833000	58417000	35492000	1	2	2
sp|P02538|K2C6A_HUMAN;CON__P02538	sp|P02538|K2C6A_HUMAN;CON__P02538	38;38	2;2	2;2	>sp|P02538|K2C6A_HUMAN Keratin, type II cytoskeletal 6A OS=Homo sapiens OX=9606 GN=KRT6A PE=1 SV=3;>P02538 SWISS-PROT:P02538 Tax_Id=9606 Gene_Symbol=KRT6A Keratin, type II cytoskeletal 6A	2	38	2	2	26	32	34	37	1	2	2	2	1	2	2	2	58.3	5.7	5.7	60.044	564	564;564	0	66.899	By MS/MS	By MS/MS	By MS/MS	By MS/MS	46.3	51.1	58.3	58.3	199520000	2.69306e+07	33053000	4.63682e+07	1.09184e+08	40868000	35012000	52572000	111680000	2	3	4
sp|Q04695|K1C17_HUMAN;CON__Q04695;sp|P35900|K1C20_HUMAN;CON__P35900;CON__Q9D312;sp|Q8N1A0|KT222_HUMAN;CON__Q8N1A0	sp|Q04695|K1C17_HUMAN;CON__Q04695	17;17;2;2;2;1;1	8;8;0;0;0;0;0	3;3;0;0;0;0;0	>sp|Q04695|K1C17_HUMAN Keratin, type I cytoskeletal 17 OS=Homo sapiens OX=9606 GN=KRT17 PE=1 SV=2;>Q04695 SWISS-PROT:Q04695 Tax_Id=9606 Gene_Symbol=KRT17 Keratin, type I cytoskeletal 17	7	17	8	3	11	12	13	17	4	4	5	8	1	1	1	3	41.2	25.5	8.3	48.105	432	432;432;424;424;431;295;295	0	105.56	By MS/MS	By MS/MS	By MS/MS	By MS/MS	28.5	28.5	33.3	41.2	200600000	3.69026e+07	25381000	3.80198e+07	1.20873e+08	66151000	36527000	45097000	88735000	3	3	4
sp|Q14512|FGFP1_HUMAN	sp|Q14512|FGFP1_HUMAN	3	3	3	>sp|Q14512|FGFP1_HUMAN Fibroblast growth factor-binding protein 1 OS=Homo sapiens OX=9606 GN=FGFBP1 PE=1 SV=1	1	3	3	3	3	3	3	3	3	3	3	3	3	3	3	3	20.9	20.9	20.9	26.264	234	234	0	48.554	By MS/MS	By MS/MS	By MS/MS	By MS/MS	20.9	20.9	20.9	20.9	206010000	4.24512e+07	60066000	5.80041e+07	5.15756e+07	51851000	67160000	67807000	54007000	4	3	3
sp|Q9NQ50|RM40_HUMAN	sp|Q9NQ50|RM40_HUMAN	6	6	6	>sp|Q9NQ50|RM40_HUMAN 39S ribosomal protein L40, mitochondrial OS=Homo sapiens OX=9606 GN=MRPL40 PE=1 SV=1	1	6	6	6	5	5	5	4	5	5	5	4	5	5	5	4	37.4	37.4	37.4	24.49	206	206	0	74.804	By MS/MS	By MS/MS	By MS/MS	By MS/MS	30.6	36.9	36.9	30.1	211260000	3.39907e+07	64811000	6.42963e+07	5.23948e+07	45934000	69070000	73202000	55168000	6	10	10
sp|P62273|RS29_HUMAN	sp|P62273|RS29_HUMAN	1	1	1	>sp|P62273|RS29_HUMAN 40S ribosomal protein S29 OS=Homo sapiens OX=9606 GN=RPS29 PE=1 SV=2	1	1	1	1	1	1	1	1	1	1	1	1	1	1	1	1	19.6	19.6	19.6	6.6767	56	56	0	12.024	By MS/MS	By MS/MS	By MS/MS	By MS/MS	19.6	19.6	19.6	19.6	213120000	6.08308e+07	61593000	5.40769e+07	4.4337e+07	76967000	67077000	61964000	46726000	1	2	1
sp|Q96GC5|RM48_HUMAN	sp|Q96GC5|RM48_HUMAN	3	3	3	>sp|Q96GC5|RM48_HUMAN 39S ribosomal protein L48, mitochondrial OS=Homo sapiens OX=9606 GN=MRPL48 PE=1 SV=2	1	3	3	3	3	3	3	3	3	3	3	3	3	3	3	3	17	17	17	23.934	212	212	0	66.044	By MS/MS	By MS/MS	By MS/MS	By MS/MS	17	17	17	17	213610000	4.59612e+07	61951000	6.04267e+07	5.14225e+07	44942000	61664000	61969000	47088000	1	2	2
sp|Q9P2E9|RRBP1_HUMAN	sp|Q9P2E9|RRBP1_HUMAN	5	5	5	>sp|Q9P2E9|RRBP1_HUMAN Ribosome-binding protein 1 OS=Homo sapiens OX=9606 GN=RRBP1 PE=1 SV=5	1	5	5	5	4	5	4	5	4	5	4	5	4	5	4	5	4.7	4.7	4.7	152.45	1410	1410	0	46.294	By MS/MS	By MS/MS	By MS/MS	By MS/MS	3.8	4.7	3.8	4.7	218990000	3.97021e+07	101250000	4.25597e+07	4.17228e+07	49964000	103860000	49792000	50328000	8	7	5
sp|P15924|DESP_HUMAN	sp|P15924|DESP_HUMAN	15	15	15	>sp|P15924|DESP_HUMAN Desmoplakin OS=Homo sapiens OX=9606 GN=DSP PE=1 SV=3	1	15	15	15	10	12	15	13	10	12	15	13	10	12	15	13	7.8	7.8	7.8	331.77	2871	2871	0	102.86	By MS/MS	By MS/MS	By MS/MS	By MS/MS	4.9	6.3	7.8	6.4	228710000	4.14554e+07	63372000	6.17856e+07	7.09288e+07	64156000	58238000	69968000	75862000	4	8	11
sp|P07305|H10_HUMAN	sp|P07305|H10_HUMAN	4	4	4	>sp|P07305|H10_HUMAN Histone H1.0 OS=Homo sapiens OX=9606 GN=H1F0 PE=1 SV=3	1	4	4	4	4	2	3	3	4	2	3	3	4	2	3	3	19.1	19.1	19.1	20.863	194	194	0	31.172	By MS/MS	By MS/MS	By MS/MS	By MS/MS	19.1	11.9	19.1	19.1	244020000	6.46755e+07	41852000	7.98699e+07	6.58814e+07	58115000	51021000	97940000	68642000	5	2	4
sp|P62979|RS27A_HUMAN;sp|P62987|RL40_HUMAN;sp|P0CG47|UBB_HUMAN;sp|P0CG48|UBC_HUMAN	sp|P62979|RS27A_HUMAN;sp|P62987|RL40_HUMAN;sp|P0CG47|UBB_HUMAN;sp|P0CG48|UBC_HUMAN	4;2;2;2	4;2;2;2	4;2;2;2	>sp|P62979|RS27A_HUMAN Ubiquitin-40S ribosomal protein S27a OS=Homo sapiens OX=9606 GN=RPS27A PE=1 SV=2;>sp|P62987|RL40_HUMAN Ubiquitin-60S ribosomal protein L40 OS=Homo sapiens OX=9606 GN=UBA52 PE=1 SV=2;>sp|P0CG47|UBB_HUMAN Polyubiquitin-B OS=Homo sapien	4	4	4	4	4	4	4	4	4	4	4	4	4	4	4	4	36.5	36.5	36.5	17.965	156	156;128;229;685	0	57.698	By MS/MS	By MS/MS	By MS/MS	By MS/MS	36.5	36.5	36.5	36.5	261340000	9.36688e+07	50055000	7.75188e+07	4.94889e+07	106230000	55393000	104200000	49026000	3	4	4
sp|Q08211|DHX9_HUMAN	sp|Q08211|DHX9_HUMAN	12	12	12	>sp|Q08211|DHX9_HUMAN ATP-dependent RNA helicase A OS=Homo sapiens OX=9606 GN=DHX9 PE=1 SV=4	1	12	12	12	11	10	12	10	11	10	12	10	11	10	12	10	13.9	13.9	13.9	140.96	1270	1270	0	101.1	By MS/MS	By MS/MS	By MS/MS	By MS/MS	12.4	11.9	13.9	11.2	265420000	1.04416e+08	56118000	6.55181e+07	5.23911e+07	125600000	63467000	77020000	58328000	11	7	9
sp|P46782|RS5_HUMAN	sp|P46782|RS5_HUMAN	6	6	6	>sp|P46782|RS5_HUMAN 40S ribosomal protein S5 OS=Homo sapiens OX=9606 GN=RPS5 PE=1 SV=4	1	6	6	6	3	6	4	5	3	6	4	5	3	6	4	5	27.5	27.5	27.5	22.876	204	204	0	57.171	By MS/MS	By MS/MS	By MS/MS	By MS/MS	22.1	27.5	26.5	27.5	273040000	4.29542e+07	100790000	4.91294e+07	9.53718e+07	64773000	97551000	55593000	104630000	3	5	3
sp|Q9H2W6|RM46_HUMAN	sp|Q9H2W6|RM46_HUMAN	8	8	8	>sp|Q9H2W6|RM46_HUMAN 39S ribosomal protein L46, mitochondrial OS=Homo sapiens OX=9606 GN=MRPL46 PE=1 SV=1	1	8	8	8	7	8	8	8	7	8	8	8	7	8	8	8	39.8	39.8	39.8	31.705	279	279	0	95.862	By MS/MS	By MS/MS	By MS/MS	By MS/MS	32.6	39.8	39.8	39.8	279470000	5.05243e+07	88028000	7.94781e+07	6.84045e+07	63806000	97010000	95101000	68202000	4	11	8
sp|Q969X5|ERGI1_HUMAN	sp|Q969X5|ERGI1_HUMAN	6	6	6	>sp|Q969X5|ERGI1_HUMAN Endoplasmic reticulum-Golgi intermediate compartment protein 1 OS=Homo sapiens OX=9606 GN=ERGIC1 PE=1 SV=1	1	6	6	6	5	5	4	4	5	5	4	4	5	5	4	4	25.9	25.9	25.9	32.592	290	290	0	101.18	By MS/MS	By MS/MS	By MS/MS	By MS/MS	22.8	22.4	19.3	19.3	286870000	8.25543e+07	88986000	7.29275e+07	5.13884e+07	100260000	79415000	90412000	69870000	4	6	4
sp|P61513|RL37A_HUMAN	sp|P61513|RL37A_HUMAN	3	3	3	>sp|P61513|RL37A_HUMAN 60S ribosomal protein L37a OS=Homo sapiens OX=9606 GN=RPL37A PE=1 SV=2	1	3	3	3	3	3	3	2	3	3	3	2	3	3	3	2	33.7	33.7	33.7	10.275	92	92	0	69.085	By MS/MS	By MS/MS	By MS/MS	By MS/MS	33.7	33.7	33.7	32.6	295530000	8.7679e+07	39457000	1.14264e+08	5.90937e+07	122330000	59086000	116760000	49949000	4	5	6
sp|O15015|ZN646_HUMAN	sp|O15015|ZN646_HUMAN	1	1	1	>sp|O15015|ZN646_HUMAN Zinc finger protein 646 OS=Homo sapiens OX=9606 GN=ZNF646 PE=1 SV=2	1	1	1	1	1	1	1	1	1	1	1	1	1	1	1	1	0.9	0.9	0.9	200.82	1832	1832	0	6.6623	By MS/MS	By MS/MS	By MS/MS	By MS/MS	0.9	0.9	0.9	0.9	301770000	8.05661e+07	88049000	7.14064e+07	7.4858e+07	101940000	95888000	81821000	80168000	1	1	3
sp|P19474|RO52_HUMAN	sp|P19474|RO52_HUMAN	8	8	8	>sp|P19474|RO52_HUMAN E3 ubiquitin-protein ligase TRIM21 OS=Homo sapiens OX=9606 GN=TRIM21 PE=1 SV=1	1	8	8	8	8	6	7	6	8	6	7	6	8	6	7	6	15.8	15.8	15.8	54.169	475	475	0	63.138	By MS/MS	By MS/MS	By MS/MS	By MS/MS	15.8	11.8	13.7	11.8	303460000	1.39987e+08	63907000	7.24065e+07	4.18383e+07	153400000	78578000	87965000	54542000	6	7	8
sp|P36542|ATPG_HUMAN	sp|P36542|ATPG_HUMAN	6	6	6	>sp|P36542|ATPG_HUMAN ATP synthase subunit gamma, mitochondrial OS=Homo sapiens OX=9606 GN=ATP5F1C PE=1 SV=1	1	6	6	6	6	6	4	6	6	6	4	6	6	6	4	6	22.8	22.8	22.8	32.996	298	298	0	46.491	By MS/MS	By MS/MS	By MS/MS	By MS/MS	22.8	22.8	15.4	22.8	315120000	5.7165e+07	115820000	5.65606e+07	1.02829e+08	63178000	115360000	82938000	111910000	5	4	4
sp|P62277|RS13_HUMAN	sp|P62277|RS13_HUMAN	4	4	4	>sp|P62277|RS13_HUMAN 40S ribosomal protein S13 OS=Homo sapiens OX=9606 GN=RPS13 PE=1 SV=2	1	4	4	4	4	3	3	3	4	3	3	3	4	3	3	3	24.5	24.5	24.5	17.222	151	151	0	36.52	By MS/MS	By MS/MS	By MS/MS	By MS/MS	24.5	18.5	18.5	18.5	332750000	6.91584e+07	93576000	9.17397e+07	8.95795e+07	87052000	104290000	102920000	96199000	3	4	4
sp|Q9HBL7|PLRKT_HUMAN	sp|Q9HBL7|PLRKT_HUMAN	5	5	5	>sp|Q9HBL7|PLRKT_HUMAN Plasminogen receptor (KT) OS=Homo sapiens OX=9606 GN=PLGRKT PE=1 SV=1	1	5	5	5	4	4	5	4	4	4	5	4	4	4	5	4	34	34	34	17.201	147	147	0	32.904	By MS/MS	By MS/MS	By MS/MS	By MS/MS	27.2	28.6	34	28.6	353480000	1.03014e+08	87423000	1.12057e+08	5.80546e+07	107970000	79367000	120440000	62134000	6	3	6
sp|Q9H7D7|WDR26_HUMAN	sp|Q9H7D7|WDR26_HUMAN	18	18	18	>sp|Q9H7D7|WDR26_HUMAN WD repeat-containing protein 26 OS=Homo sapiens OX=9606 GN=WDR26 PE=1 SV=3	1	18	18	18	3	9	1	18	3	9	1	18	3	9	1	18	42.7	42.7	42.7	72.123	661	661	0	143.57	By MS/MS	By MS/MS	By matching	By MS/MS	6.2	20.9	2.7	42.7	355970000	1.22283e+07	58301000	2.03316e+06	3.45972e+08	15878000	61045000	3621200	371270000	1	6	0
sp|P25705|ATPA_HUMAN	sp|P25705|ATPA_HUMAN	10	10	10	>sp|P25705|ATPA_HUMAN ATP synthase subunit alpha, mitochondrial OS=Homo sapiens OX=9606 GN=ATP5F1A PE=1 SV=1	1	10	10	10	9	10	9	8	9	10	9	8	9	10	9	8	26.2	26.2	26.2	59.75	553	553	0	130.81	By MS/MS	By MS/MS	By MS/MS	By MS/MS	22.4	26.2	22.4	20.3	356010000	8.62271e+07	92810000	1.12118e+08	7.22985e+07	119040000	93445000	118650000	84936000	6	12	10
sp|P30050|RL12_HUMAN	sp|P30050|RL12_HUMAN	5	5	5	>sp|P30050|RL12_HUMAN 60S ribosomal protein L12 OS=Homo sapiens OX=9606 GN=RPL12 PE=1 SV=1	1	5	5	5	5	5	5	5	5	5	5	5	5	5	5	5	49.1	49.1	49.1	17.818	165	165	0	80.651	By MS/MS	By MS/MS	By MS/MS	By MS/MS	49.1	49.1	49.1	49.1	388640000	9.1299e+07	109740000	8.72007e+07	1.20697e+08	129470000	116660000	97502000	120580000	3	4	5
sp|Q6P5R6|RL22L_HUMAN	sp|Q6P5R6|RL22L_HUMAN	2	2	2	>sp|Q6P5R6|RL22L_HUMAN 60S ribosomal protein L22-like 1 OS=Homo sapiens OX=9606 GN=RPL22L1 PE=1 SV=2	1	2	2	2	2	2	2	2	2	2	2	2	2	2	2	2	19.7	19.7	19.7	14.606	122	122	0	18.832	By MS/MS	By MS/MS	By MS/MS	By MS/MS	19.7	19.7	19.7	19.7	390770000	1.42566e+08	81136000	1.0936e+08	7.2815e+07	181340000	87660000	124130000	78914000	3	3	4
sp|Q02413|DSG1_HUMAN	sp|Q02413|DSG1_HUMAN	12	12	12	>sp|Q02413|DSG1_HUMAN Desmoglein-1 OS=Homo sapiens OX=9606 GN=DSG1 PE=1 SV=2	1	12	12	12	9	11	10	12	9	11	10	12	9	11	10	12	17.3	17.3	17.3	113.75	1049	1049	0	167.74	By MS/MS	By MS/MS	By MS/MS	By MS/MS	12.1	15.4	14.2	17.3	407550000	8.69112e+07	97797000	8.62521e+07	1.64169e+08	131720000	107950000	109070000	142380000	4	7	7
sp|Q9NX58|LYAR_HUMAN	sp|Q9NX58|LYAR_HUMAN	10	10	10	>sp|Q9NX58|LYAR_HUMAN Cell growth-regulating nucleolar protein OS=Homo sapiens OX=9606 GN=LYAR PE=1 SV=2	1	10	10	10	7	6	10	8	7	6	10	8	7	6	10	8	33.5	33.5	33.5	43.614	379	379	0	109.6	By MS/MS	By MS/MS	By MS/MS	By MS/MS	26.6	23.5	33.5	30.1	408340000	8.11139e+07	80650000	1.57228e+08	9.32741e+07	116690000	109790000	144830000	99196000	6	7	11
sp|Q96QB1|RHG07_HUMAN	sp|Q96QB1|RHG07_HUMAN	1	1	1	>sp|Q96QB1|RHG07_HUMAN Rho GTPase-activating protein 7 OS=Homo sapiens OX=9606 GN=DLC1 PE=1 SV=4	1	1	1	1	1	1	1	1	1	1	1	1	1	1	1	1	0.7	0.7	0.7	170.59	1528	1528	0.0083682	5.9999	By MS/MS	By MS/MS	By matching	By MS/MS	0.7	0.7	0.7	0.7	413540000	1.24345e+08	102640000	1.06515e+08	9.7636e+07	103030000	69782000	73118000	67494000	2	2	0
sp|Q14554|PDIA5_HUMAN	sp|Q14554|PDIA5_HUMAN	15	15	15	>sp|Q14554|PDIA5_HUMAN Protein disulfide-isomerase A5 OS=Homo sapiens OX=9606 GN=PDIA5 PE=1 SV=1	1	15	15	15	9	14	13	13	9	14	13	13	9	14	13	13	37.4	37.4	37.4	59.594	519	519	0	128.02	By MS/MS	By MS/MS	By MS/MS	By MS/MS	24.5	37.2	34.3	29.7	417830000	4.52106e+07	149820000	6.99236e+07	1.80406e+08	85521000	143690000	94108000	170360000	5	14	9
sp|Q8NEM8|CBPC3_HUMAN	sp|Q8NEM8|CBPC3_HUMAN	1	1	1	>sp|Q8NEM8|CBPC3_HUMAN Cytosolic carboxypeptidase 3 OS=Homo sapiens OX=9606 GN=AGBL3 PE=2 SV=2	1	1	1	1	1	1	1	1	1	1	1	1	1	1	1	1	1.7	1.7	1.7	116.01	1001	1001	0	12.932	By MS/MS	By MS/MS	By MS/MS	By MS/MS	1.7	1.7	1.7	1.7	437220000	8.30551e+07	74211000	1.58651e+08	1.32145e+08	101780000	80818000	94932000	75611000	1	2	1
sp|P60709|ACTB_HUMAN;sp|P63261|ACTG_HUMAN;sp|P68133|ACTS_HUMAN;sp|P68032|ACTC_HUMAN;sp|Q6S8J3|POTEE_HUMAN;sp|P63267|ACTH_HUMAN;sp|P62736|ACTA_HUMAN;sp|A5A3E0|POTEF_HUMAN;sp|Q9BYX7|ACTBM_HUMAN;sp|P0CG39|POTEJ_HUMAN;sp|P0CG38|POTEI_HUMAN;sp|Q562R1|ACTBL_HUMAN	sp|P60709|ACTB_HUMAN;sp|P63261|ACTG_HUMAN	13;12;5;5;5;4;4;4;3;3;3;1	13;12;5;5;5;4;4;4;3;3;3;1	13;12;5;5;5;4;4;4;3;3;3;1	>sp|P60709|ACTB_HUMAN Actin, cytoplasmic 1 OS=Homo sapiens OX=9606 GN=ACTB PE=1 SV=1;>sp|P63261|ACTG_HUMAN Actin, cytoplasmic 2 OS=Homo sapiens OX=9606 GN=ACTG1 PE=1 SV=1	12	13	13	13	9	11	10	10	9	11	10	10	9	11	10	10	58.4	58.4	58.4	41.736	375	375;375;377;377;1075;376;377;1075;375;1038;1075;376	0	105.61	By MS/MS	By MS/MS	By MS/MS	By MS/MS	37.9	42.9	38.7	42.4	472830000	1.36664e+08	152220000	9.37121e+07	1.14201e+08	183600000	148720000	119040000	117020000	8	13	10
CON__P02769	CON__P02769	16	16	14	>P02769 SWISS-PROT:P02769 (Bos taurus) Bovine serum albumin precursor	1	16	16	14	11	14	13	14	11	14	13	14	10	12	11	12	34.8	34.8	30.8	69.293	607	607	0	129.54	By MS/MS	By MS/MS	By MS/MS	By MS/MS	23.7	30.6	28.2	30.1	478820000	1.08007e+08	157780000	1.2122e+08	1.06822e+08	173380000	164760000	116270000	107380000	8	16	12
sp|Q7L0Y3|TM10C_HUMAN	sp|Q7L0Y3|TM10C_HUMAN	12	12	12	>sp|Q7L0Y3|TM10C_HUMAN tRNA methyltransferase 10 homolog C OS=Homo sapiens OX=9606 GN=TRMT10C PE=1 SV=2	1	12	12	12	7	12	11	11	7	12	11	11	7	12	11	11	38	38	38	47.346	403	403	0	152.84	By MS/MS	By MS/MS	By MS/MS	By MS/MS	20.8	38	32	35.7	525370000	6.0628e+07	196530000	1.36431e+08	1.45355e+08	100850000	188980000	150340000	162560000	3	11	12
sp|Q00059|TFAM_HUMAN	sp|Q00059|TFAM_HUMAN	7	7	7	>sp|Q00059|TFAM_HUMAN Transcription factor A, mitochondrial OS=Homo sapiens OX=9606 GN=TFAM PE=1 SV=1	1	7	7	7	6	5	6	7	6	5	6	7	6	5	6	7	31.7	31.7	31.7	29.096	246	246	0	58.733	By MS/MS	By MS/MS	By MS/MS	By MS/MS	28.9	24	28.9	31.7	545020000	1.06569e+08	152580000	1.31256e+08	1.81135e+08	122660000	178880000	171970000	171890000	3	3	5
sp|P62249|RS16_HUMAN	sp|P62249|RS16_HUMAN	4	4	4	>sp|P62249|RS16_HUMAN 40S ribosomal protein S16 OS=Homo sapiens OX=9606 GN=RPS16 PE=1 SV=2	1	4	4	4	3	4	4	3	3	4	4	3	3	4	4	3	30.1	30.1	30.1	16.445	146	146	0	105.02	By MS/MS	By MS/MS	By MS/MS	By MS/MS	21.9	30.1	30.1	21.9	549410000	1.63525e+08	137210000	1.59279e+08	1.05718e+08	209950000	144840000	172920000	124350000	4	5	6
sp|P62263|RS14_HUMAN	sp|P62263|RS14_HUMAN	6	6	6	>sp|P62263|RS14_HUMAN 40S ribosomal protein S14 OS=Homo sapiens OX=9606 GN=RPS14 PE=1 SV=3	1	6	6	6	5	6	5	5	5	6	5	5	5	6	5	5	38.4	38.4	38.4	16.273	151	151	0	59.239	By MS/MS	By MS/MS	By MS/MS	By MS/MS	37.7	38.4	37.1	37.1	551420000	1.40881e+08	158780000	1.58851e+08	1.0657e+08	179920000	162010000	178200000	115250000	6	7	7
sp|P62829|RL23_HUMAN	sp|P62829|RL23_HUMAN	4	4	4	>sp|P62829|RL23_HUMAN 60S ribosomal protein L23 OS=Homo sapiens OX=9606 GN=RPL23 PE=1 SV=1	1	4	4	4	4	4	4	4	4	4	4	4	4	4	4	4	45	45	45	14.865	140	140	0	74.563	By MS/MS	By MS/MS	By MS/MS	By MS/MS	45	45	45	45	583540000	2.04504e+08	106550000	1.9726e+08	8.81162e+07	203460000	97901000	271110000	93517000	6	5	8
sp|Q92522|H1X_HUMAN	sp|Q92522|H1X_HUMAN	7	7	7	>sp|Q92522|H1X_HUMAN Histone H1x OS=Homo sapiens OX=9606 GN=H1FX PE=1 SV=1	1	7	7	7	5	7	7	7	5	7	7	7	5	7	7	7	36.6	36.6	36.6	22.487	213	213	0	77.887	By MS/MS	By MS/MS	By MS/MS	By MS/MS	26.3	36.6	36.6	36.6	599870000	9.15683e+07	136720000	2.13344e+08	1.68666e+08	129380000	150410000	232060000	170480000	4	8	11
sp|P05141|ADT2_HUMAN	sp|P05141|ADT2_HUMAN	8	8	4	>sp|P05141|ADT2_HUMAN ADP/ATP translocase 2 OS=Homo sapiens OX=9606 GN=SLC25A5 PE=1 SV=7	1	8	8	4	7	8	7	8	7	8	7	8	3	4	3	4	27.5	27.5	14.4	32.852	298	298	0	56.809	By MS/MS	By MS/MS	By MS/MS	By MS/MS	23.8	27.5	24.2	27.5	674010000	1.04661e+08	197750000	1.80853e+08	2.15955e+08	199610000	193840000	189380000	203470000	5	8	8
sp|P06310|KV230_HUMAN;sp|P01615|KVD28_HUMAN;sp|A2NJV5|KV229_HUMAN;sp|A0A0A0MRZ7|KVD26_HUMAN;sp|A0A075B6S6|KVD30_HUMAN;sp|A0A075B6S2|KVD29_HUMAN;sp|A0A075B6P5|KV228_HUMAN;sp|P01614|KVD40_HUMAN;sp|A0A087WW87|KV240_HUMAN	sp|P06310|KV230_HUMAN;sp|P01615|KVD28_HUMAN;sp|A2NJV5|KV229_HUMAN;sp|A0A0A0MRZ7|KVD26_HUMAN;sp|A0A075B6S6|KVD30_HUMAN;sp|A0A075B6S2|KVD29_HUMAN;sp|A0A075B6P5|KV228_HUMAN;sp|P01614|KVD40_HUMAN;sp|A0A087WW87|KV240_HUMAN	1;1;1;1;1;1;1;1;1	1;1;1;1;1;1;1;1;1	1;1;1;1;1;1;1;1;1	>sp|P06310|KV230_HUMAN Immunoglobulin kappa variable 2-30 OS=Homo sapiens OX=9606 GN=IGKV2-30 PE=3 SV=2;>sp|P01615|KVD28_HUMAN Immunoglobulin kappa variable 2D-28 OS=Homo sapiens OX=9606 GN=IGKV2D-28 PE=1 SV=2;>sp|A2NJV5|KV229_HUMAN Immunoglobulin kappa va	9	1	1	1	1	1	1	1	1	1	1	1	1	1	1	1	10.8	10.8	10.8	13.185	120	120;120;120;120;120;120;120;121;121	0	26.097	By MS/MS	By MS/MS	By MS/MS	By MS/MS	10.8	10.8	10.8	10.8	676260000	2.00161e+08	193200000	1.67788e+08	1.41138e+08	253250000	210400000	192260000	151150000	1	2	2
sp|P63173|RL38_HUMAN	sp|P63173|RL38_HUMAN	4	4	4	>sp|P63173|RL38_HUMAN 60S ribosomal protein L38 OS=Homo sapiens OX=9606 GN=RPL38 PE=1 SV=2	1	4	4	4	4	4	4	4	4	4	4	4	4	4	4	4	35.7	35.7	35.7	8.2178	70	70	0	46.559	By MS/MS	By MS/MS	By MS/MS	By MS/MS	35.7	35.7	35.7	35.7	694350000	2.36693e+08	168780000	1.8368e+08	1.31914e+08	291520000	177970000	217460000	148090000	4	3	4
sp|P06748|NPM_HUMAN	sp|P06748|NPM_HUMAN	5	5	5	>sp|P06748|NPM_HUMAN Nucleophosmin OS=Homo sapiens OX=9606 GN=NPM1 PE=1 SV=2	1	5	5	5	4	5	4	4	4	5	4	4	4	5	4	4	23.5	23.5	23.5	32.575	294	294	0	93.823	By MS/MS	By MS/MS	By MS/MS	By MS/MS	19.4	23.5	19.4	19.4	717130000	1.47321e+08	230930000	1.79805e+08	1.84259e+08	154480000	222840000	199880000	181810000	8	12	9
sp|Q02809|PLOD1_HUMAN	sp|Q02809|PLOD1_HUMAN	19	19	19	>sp|Q02809|PLOD1_HUMAN Procollagen-lysine,2-oxoglutarate 5-dioxygenase 1 OS=Homo sapiens OX=9606 GN=PLOD1 PE=1 SV=2	1	19	19	19	18	15	18	17	18	15	18	17	18	15	18	17	37.6	37.6	37.6	83.549	727	727	0	235.27	By MS/MS	By MS/MS	By MS/MS	By MS/MS	34.9	29.8	34.9	33.3	848160000	2.55292e+08	171550000	2.55819e+08	1.95306e+08	284090000	181110000	269700000	189320000	20	14	18
sp|P48047|ATPO_HUMAN	sp|P48047|ATPO_HUMAN	8	8	8	>sp|P48047|ATPO_HUMAN ATP synthase subunit O, mitochondrial OS=Homo sapiens OX=9606 GN=ATP5PO PE=1 SV=1	1	8	8	8	7	8	8	8	7	8	8	8	7	8	8	8	54.5	54.5	54.5	23.277	213	213	0	169.83	By MS/MS	By MS/MS	By MS/MS	By MS/MS	47.9	54.5	54.5	54.5	874160000	9.37444e+07	284030000	2.1104e+08	3.2389e+08	140230000	307560000	232220000	336620000	5	9	10
CON__P35908	CON__P35908	67	1	1	>P35908 SWISS-PROT:P35908 Tax_Id=9606 Gene_Symbol=KRT2 Keratin, type II cytoskeletal 2 epidermal	1	67	1	1	63	65	62	65	1	1	1	1	1	1	1	1	92.9	5.6	5.6	65.865	645	645	0	121.93	By MS/MS	By MS/MS	By MS/MS	By MS/MS	91	92.4	91.5	92.4	937230000	2.02899e+08	266680000	2.09652e+08	3.07811e+08	241670000	301480000	251100000	322750000	4	4	5
sp|P08779|K1C16_HUMAN;CON__P08779;CON__Q9Z2K1;CON__Q3ZAW8	sp|P08779|K1C16_HUMAN;CON__P08779	32;32;8;8	19;19;4;4	19;19;4;4	>sp|P08779|K1C16_HUMAN Keratin, type I cytoskeletal 16 OS=Homo sapiens OX=9606 GN=KRT16 PE=1 SV=4;>P08779 SWISS-PROT:P08779 Tax_Id=9606 Gene_Symbol=KRT16 Keratin, type I cytoskeletal 16	4	32	19	19	24	26	27	32	13	13	14	19	13	13	14	19	69.8	50.3	50.3	51.267	473	473;473;469;474	0	323.31	By MS/MS	By MS/MS	By MS/MS	By MS/MS	56.7	63.8	66.2	69.8	949750000	1.21893e+08	188590000	2.52441e+08	4.44257e+08	180650000	223390000	311640000	394880000	8	13	16
sp|P62861|RS30_HUMAN	sp|P62861|RS30_HUMAN	2	2	2	>sp|P62861|RS30_HUMAN 40S ribosomal protein S30 OS=Homo sapiens OX=9606 GN=FAU PE=1 SV=1	1	2	2	2	2	2	2	2	2	2	2	2	2	2	2	2	18.6	18.6	18.6	6.6478	59	59	0	14.585	By MS/MS	By MS/MS	By MS/MS	By MS/MS	18.6	18.6	18.6	18.6	950340000	4.43431e+08	179600000	2.47886e+08	1.21228e+08	580460000	194220000	257850000	137970000	4	3	4
sp|Q5D862|FILA2_HUMAN;CON__Q5D862	sp|Q5D862|FILA2_HUMAN;CON__Q5D862	16;16	16;16	16;16	>sp|Q5D862|FILA2_HUMAN Filaggrin-2 OS=Homo sapiens OX=9606 GN=FLG2 PE=1 SV=1;>Q5D862 SWISS-PROT:Q5D862 Tax_Id=9606 Gene_Symbol=FLG2 Filaggrin-2	2	16	16	16	14	14	14	15	14	14	14	15	14	14	14	15	15.3	15.3	15.3	248.07	2391	2391;2391	0	280.16	By MS/MS	By MS/MS	By MS/MS	By MS/MS	14.5	13.5	12.9	14.6	956610000	2.03438e+08	261120000	2.25413e+08	3.15589e+08	249010000	281210000	251820000	332780000	10	15	18
sp|P08708|RS17_HUMAN	sp|P08708|RS17_HUMAN	6	6	6	>sp|P08708|RS17_HUMAN 40S ribosomal protein S17 OS=Homo sapiens OX=9606 GN=RPS17 PE=1 SV=2	1	6	6	6	5	5	5	6	5	5	5	6	5	5	5	6	49.6	49.6	49.6	15.55	135	135	0	109.11	By MS/MS	By MS/MS	By MS/MS	By MS/MS	48.9	48.9	48.9	49.6	979510000	2.67427e+08	246730000	2.74975e+08	2.24025e+08	311650000	241610000	291580000	191760000	7	10	12
sp|P32969|RL9_HUMAN	sp|P32969|RL9_HUMAN	7	7	7	>sp|P32969|RL9_HUMAN 60S ribosomal protein L9 OS=Homo sapiens OX=9606 GN=RPL9 PE=1 SV=1	1	7	7	7	7	7	7	7	7	7	7	7	7	7	7	7	50	50	50	21.863	192	192	0	229.7	By MS/MS	By MS/MS	By MS/MS	By MS/MS	50	50	50	50	1157900000	2.04664e+08	366370000	2.79653e+08	3.55489e+08	228880000	342200000	285150000	354320000	7	21	19
sp|P11021|BIP_HUMAN	sp|P11021|BIP_HUMAN	17	17	17	>sp|P11021|BIP_HUMAN Endoplasmic reticulum chaperone BiP OS=Homo sapiens OX=9606 GN=HSPA5 PE=1 SV=2	1	17	17	17	14	12	16	15	14	12	16	15	14	12	16	15	37.2	37.2	37.2	72.332	654	654	0	181.46	By MS/MS	By MS/MS	By MS/MS	By MS/MS	30.4	25.5	34.6	32.6	1204200000	3.5524e+08	334100000	3.19658e+08	2.35595e+08	428360000	313480000	392030000	298040000	16	10	19
sp|P42766|RL35_HUMAN	sp|P42766|RL35_HUMAN	3	3	3	>sp|P42766|RL35_HUMAN 60S ribosomal protein L35 OS=Homo sapiens OX=9606 GN=RPL35 PE=1 SV=2	1	3	3	3	3	2	2	3	3	2	2	3	3	2	2	3	22.8	22.8	22.8	14.551	123	123	0	65.259	By MS/MS	By MS/MS	By MS/MS	By MS/MS	22.8	18.7	18.7	22.8	1322400000	4.25039e+08	278480000	3.53144e+08	3.26187e+08	508920000	313950000	442010000	330160000	5	3	5
sp|P62851|RS25_HUMAN	sp|P62851|RS25_HUMAN	4	4	4	>sp|P62851|RS25_HUMAN 40S ribosomal protein S25 OS=Homo sapiens OX=9606 GN=RPS25 PE=1 SV=1	1	4	4	4	4	4	4	4	4	4	4	4	4	4	4	4	24	24	24	13.742	125	125	0	116.34	By MS/MS	By MS/MS	By MS/MS	By MS/MS	24	24	24	24	1336500000	5.19017e+08	225090000	4.02889e+08	2.39229e+08	649920000	252840000	459310000	257590000	7	6	7
sp|P62750|RL23A_HUMAN	sp|P62750|RL23A_HUMAN	6	6	6	>sp|P62750|RL23A_HUMAN 60S ribosomal protein L23a OS=Homo sapiens OX=9606 GN=RPL23A PE=1 SV=1	1	6	6	6	6	6	6	6	6	6	6	6	6	6	6	6	37.2	37.2	37.2	17.695	156	156	0	118.08	By MS/MS	By MS/MS	By MS/MS	By MS/MS	37.2	37.2	37.2	37.2	1393100000	4.14153e+08	290640000	4.40232e+08	2.87563e+08	497620000	346310000	479150000	296580000	7	5	10
sp|P39019|RS19_HUMAN	sp|P39019|RS19_HUMAN	9	9	9	>sp|P39019|RS19_HUMAN 40S ribosomal protein S19 OS=Homo sapiens OX=9606 GN=RPS19 PE=1 SV=2	1	9	9	9	9	9	9	9	9	9	9	9	9	9	9	9	38.6	38.6	38.6	16.06	145	145	0	89.802	By MS/MS	By MS/MS	By MS/MS	By MS/MS	38.6	38.6	38.6	38.6	1602000000	3.5328e+08	554790000	3.27058e+08	4.42544e+08	452820000	546100000	372820000	521240000	12	10	10
sp|P62701|RS4X_HUMAN;sp|P22090|RS4Y1_HUMAN;sp|Q8TD47|RS4Y2_HUMAN	sp|P62701|RS4X_HUMAN	11;5;4	11;5;4	11;5;4	>sp|P62701|RS4X_HUMAN 40S ribosomal protein S4, X isoform OS=Homo sapiens OX=9606 GN=RPS4X PE=1 SV=2	3	11	11	11	11	11	11	10	11	11	11	10	11	11	11	10	42.6	42.6	42.6	29.597	263	263;263;263	0	128.92	By MS/MS	By MS/MS	By MS/MS	By MS/MS	42.6	42.6	42.6	41.8	1623900000	4.92706e+08	413100000	4.44753e+08	3.29577e+08	545720000	446700000	521210000	329610000	16	15	16
sp|P48668|K2C6C_HUMAN;CON__P48668	sp|P48668|K2C6C_HUMAN;CON__P48668	39;39	23;23	0;0	>sp|P48668|K2C6C_HUMAN Keratin, type II cytoskeletal 6C OS=Homo sapiens OX=9606 GN=KRT6C PE=1 SV=3;>P48668 SWISS-PROT:P48668 Tax_Id=9606 Gene_Symbol=KRT6C Keratin, type II cytoskeletal 6C	2	39	23	0	28	33	35	38	14	18	20	22	0	0	0	0	58.3	36.5	0	60.024	564	564;564	0	323.31	By MS/MS	By MS/MS	By MS/MS	By MS/MS	48.4	51.1	58.3	58.3	1651100000	2.53882e+08	326890000	3.42985e+08	8.62446e+08	391850000	415500000	386560000	793960000	8	12	20
sp|P61247|RS3A_HUMAN	sp|P61247|RS3A_HUMAN	11	11	11	>sp|P61247|RS3A_HUMAN 40S ribosomal protein S3a OS=Homo sapiens OX=9606 GN=RPS3A PE=1 SV=2	1	11	11	11	11	10	9	10	11	10	9	10	11	10	9	10	42.8	42.8	42.8	29.945	264	264	0	104.47	By MS/MS	By MS/MS	By MS/MS	By MS/MS	42.8	39.8	36	39	1886900000	6.30654e+08	435560000	4.74329e+08	4.34474e+08	681520000	464160000	570490000	393150000	9	8	11
sp|Q03135|CAV1_HUMAN;sp|P56539|CAV3_HUMAN	sp|Q03135|CAV1_HUMAN	8;1	8;1	8;1	>sp|Q03135|CAV1_HUMAN Caveolin-1 OS=Homo sapiens OX=9606 GN=CAV1 PE=1 SV=4	2	8	8	8	8	8	8	8	8	8	8	8	8	8	8	8	57.3	57.3	57.3	20.471	178	178;151	0	108.08	By MS/MS	By MS/MS	By MS/MS	By MS/MS	57.3	57.3	57.3	57.3	1922600000	5.54426e+08	393760000	5.60501e+08	4.8948e+08	788130000	390350000	604350000	474680000	10	8	12
sp|P11387|TOP1_HUMAN;sp|Q969P6|TOP1M_HUMAN	sp|P11387|TOP1_HUMAN	17;2	17;2	17;2	>sp|P11387|TOP1_HUMAN DNA topoisomerase 1 OS=Homo sapiens OX=9606 GN=TOP1 PE=1 SV=2	2	17	17	17	16	16	16	15	16	16	16	15	16	16	16	15	26.3	26.3	26.3	90.725	765	765;601	0	278.91	By MS/MS	By MS/MS	By MS/MS	By MS/MS	25.1	25.4	25.1	23.7	1981300000	5.32791e+08	497970000	5.83313e+08	4.2531e+08	664880000	573730000	600850000	457570000	24	19	24
sp|P62081|RS7_HUMAN	sp|P62081|RS7_HUMAN	10	10	10	>sp|P62081|RS7_HUMAN 40S ribosomal protein S7 OS=Homo sapiens OX=9606 GN=RPS7 PE=1 SV=1	1	10	10	10	8	10	8	9	8	10	8	9	8	10	8	9	57.2	57.2	57.2	22.127	194	194	0	175.72	By MS/MS	By MS/MS	By MS/MS	By MS/MS	52.6	57.2	52.1	56.7	2178300000	4.56025e+08	697430000	5.14657e+08	5.99408e+08	466060000	771690000	656830000	636860000	14	17	15
sp|Q96AG4|LRC59_HUMAN	sp|Q96AG4|LRC59_HUMAN	10	10	10	>sp|Q96AG4|LRC59_HUMAN Leucine-rich repeat-containing protein 59 OS=Homo sapiens OX=9606 GN=LRRC59 PE=1 SV=1	1	10	10	10	10	10	9	10	10	10	9	10	10	10	9	10	42.7	42.7	42.7	34.93	307	307	0	133.17	By MS/MS	By MS/MS	By MS/MS	By MS/MS	42.7	42.7	34.5	42.7	2267100000	8.29497e+08	790460000	3.67247e+08	4.03446e+08	1057500000	834240000	440100000	431410000	16	18	11
sp|Q86YZ3|HORN_HUMAN;CON__Q86YZ3	sp|Q86YZ3|HORN_HUMAN;CON__Q86YZ3	36;36	36;36	36;36	>sp|Q86YZ3|HORN_HUMAN Hornerin OS=Homo sapiens OX=9606 GN=HRNR PE=1 SV=2;>Q86YZ3 SWISS-PROT:Q86YZ3 Tax_Id=9606 Gene_Symbol=HRNR Hornerin	2	36	36	36	25	34	34	31	25	34	34	31	25	34	34	31	27.2	27.2	27.2	282.39	2850	2850;2850	0	323.31	By MS/MS	By MS/MS	By MS/MS	By MS/MS	22.3	25.9	26.5	26.6	2301900000	5.00052e+08	593410000	4.55129e+08	9.1219e+08	611460000	580140000	561070000	1024700000	42	51	49
sp|P35268|RL22_HUMAN	sp|P35268|RL22_HUMAN	5	5	5	>sp|P35268|RL22_HUMAN 60S ribosomal protein L22 OS=Homo sapiens OX=9606 GN=RPL22 PE=1 SV=2	1	5	5	5	5	5	4	5	5	5	4	5	5	5	4	5	60.2	60.2	60.2	14.787	128	128	0	37.093	By MS/MS	By MS/MS	By MS/MS	By MS/MS	60.2	60.2	50.8	60.2	2640300000	9.71238e+08	512390000	7.80084e+08	4.69707e+08	1252800000	542320000	900740000	487920000	6	4	7
sp|P62899|RL31_HUMAN	sp|P62899|RL31_HUMAN	4	4	4	>sp|P62899|RL31_HUMAN 60S ribosomal protein L31 OS=Homo sapiens OX=9606 GN=RPL31 PE=1 SV=1	1	4	4	4	4	4	4	4	4	4	4	4	4	4	4	4	32	32	32	14.463	125	125	0	47.345	By MS/MS	By MS/MS	By MS/MS	By MS/MS	32	32	32	32	2672500000	6.8912e+08	561840000	9.02997e+08	5.76766e+08	921470000	591960000	965360000	657360000	5	6	7
sp|Q75N90|FBN3_HUMAN	sp|Q75N90|FBN3_HUMAN	1	1	1	>sp|Q75N90|FBN3_HUMAN Fibrillin-3 OS=Homo sapiens OX=9606 GN=FBN3 PE=2 SV=3	1	1	1	1	1	1	1	1	1	1	1	1	1	1	1	1	0.9	0.9	0.9	300.35	2809	2809	0.0042735	6.0783	By MS/MS	By matching	By MS/MS	By matching	0.9	0.9	0.9	0.9	2696500000	1.0752e+09	617330000	4.98809e+08	6.91933e+08	1382100000	668870000	580650000	713710000	1	0	1
sp|O60568|PLOD3_HUMAN	sp|O60568|PLOD3_HUMAN	24	24	24	>sp|O60568|PLOD3_HUMAN Multifunctional procollagen lysine hydroxylase and glycosyltransferase LH3 OS=Homo sapiens OX=9606 GN=PLOD3 PE=1 SV=1	1	24	24	24	23	23	24	24	23	23	24	24	23	23	24	24	46.2	46.2	46.2	84.784	738	738	0	323.31	By MS/MS	By MS/MS	By MS/MS	By MS/MS	43.4	45	46.2	46.2	2915500000	8.79483e+08	596040000	8.86678e+08	6.51377e+08	1050700000	655900000	984400000	683110000	39	34	48
sp|Q8NBJ5|GT251_HUMAN	sp|Q8NBJ5|GT251_HUMAN	21	21	21	>sp|Q8NBJ5|GT251_HUMAN Procollagen galactosyltransferase 1 OS=Homo sapiens OX=9606 GN=COLGALT1 PE=1 SV=1	1	21	21	21	18	20	21	18	18	20	21	18	18	20	21	18	38.9	38.9	38.9	71.635	622	622	0	222.49	By MS/MS	By MS/MS	By MS/MS	By MS/MS	29.9	38.9	38.9	29.9	2969400000	8.92718e+08	607330000	8.89121e+08	6.85759e+08	1127500000	643670000	1012800000	723710000	25	25	34
sp|P62269|RS18_HUMAN	sp|P62269|RS18_HUMAN	10	10	10	>sp|P62269|RS18_HUMAN 40S ribosomal protein S18 OS=Homo sapiens OX=9606 GN=RPS18 PE=1 SV=3	1	10	10	10	10	10	10	10	10	10	10	10	10	10	10	10	57.9	57.9	57.9	17.718	152	152	0	110.03	By MS/MS	By MS/MS	By MS/MS	By MS/MS	57.9	57.9	57.9	57.9	3175100000	1.11451e+09	655970000	8.66213e+08	6.73265e+08	1355800000	741720000	912070000	697290000	13	11	15
sp|P16403|H12_HUMAN	sp|P16403|H12_HUMAN	7	7	1	>sp|P16403|H12_HUMAN Histone H1.2 OS=Homo sapiens OX=9606 GN=HIST1H1C PE=1 SV=2	1	7	7	1	7	7	7	7	7	7	7	7	1	1	1	1	25.4	25.4	7.5	21.364	213	213	0	83.772	By MS/MS	By MS/MS	By MS/MS	By MS/MS	25.4	25.4	25.4	25.4	3565200000	6.20891e+08	772930000	1.26858e+09	9.68424e+08	885740000	884750000	1212700000	1092100000	10	11	11
sp|P02533|K1C14_HUMAN;CON__P02533;CON__Q6IFX2;CON__Q61782	sp|P02533|K1C14_HUMAN;CON__P02533	32;32;12;4	28;28;12;4	13;13;5;2	>sp|P02533|K1C14_HUMAN Keratin, type I cytoskeletal 14 OS=Homo sapiens OX=9606 GN=KRT14 PE=1 SV=4;>P02533 SWISS-PROT:P02533 Tax_Id=9606 Gene_Symbol=KRT14 Keratin, type I cytoskeletal 14	4	32	28	13	26	29	29	32	23	25	25	28	10	11	11	13	64	60.2	31.8	51.561	472	472;472;452;93	0	323.31	By MS/MS	By MS/MS	By MS/MS	By MS/MS	59.1	57.8	62.5	64	3728700000	7.6686e+08	903450000	9.79971e+08	1.25569e+09	936770000	1037100000	1197200000	1208500000	20	22	32
[truncated: 9 more rows]
[truncated: 14 more columns]

## Sheet: Summary
Protein IDs	Fasta headers	Peptides	Intensity_delta-NES	Intensity_delta-NLS	Intensity_Flag-IP	Intensity_WT-WDR26
[truncated: 244 more rows]
