# Supplementary material for: Pan-cancer analysis reveals TAp63-regulated oncogenic lncRNAs that promote cancer progression through AKT activation
Source: Nat Commun. 2020 Oct 14;11:5156. doi: 10.1038/s41467-020-18973-w (PMC7561725; doi:10.1038/s41467-020-18973-w)
Supplement: Supplementary file 6 — Source Data [file 41467_2020_18973_MOESM6_ESM.xlsx]

## Sheet: Inventory
Panel Name	Source Data
Figure 1a	NC_Napoli_Flores_Source Data.xlsx
Figure 1b	NC_Napoli_Flores_Source Data.xlsx
Figure 1c	NC_Napoli_Flores_Source Data.xlsx
Figure 1d	NC_Napoli_Flores_Source Data.xlsx
Figure 1e	NC_Napoli_Flores_Source Data.xlsx
Figure 1f	NC_Napoli_Flores_Source Data.xlsx
Figure 1g	NC_Napoli_Flores_Source Data.xlsx
Figure 1h	NC_Napoli_Flores_Source Data.xlsx
Figure 2a	NC_Napoli_Flores_Source Data.xlsx
Figure 2b	NC_Napoli_Flores_Source Data.xlsx
Figure 2c	NC_Napoli_Flores_Source Data.xlsx
Figure 2d	NC_Napoli_Flores_Source Data.xlsx
Figure 2e	Data available from the corresponding author upon reasonable request.
Figure 2f	NC_Napoli_Flores_Source Data.xlsx
Figure 2g	Data available from the corresponding author upon reasonable request.
Figure 2h	NC_Napoli_Flores_Source Data.xlsx
Figure 3a	Data available from the corresponding author upon reasonable request.
Figure 3b	NC_Napoli_Flores_Source Data.xlsx
Figure 3c	NC_Napoli_Flores_Source Data.xlsx
Figure 3d	NC_Napoli_Flores_Source Data.xlsx
Figure 3e	NC_Napoli_Flores_Source Data.xlsx
Figure 4a	Data available from the corresponding author upon reasonable request.
Figure 4b	NC_Napoli_Flores_Source Data.xlsx
Figure 4c	NC_Napoli_Flores_Source Data.xlsx
Figure 4d	NC_Napoli_Flores_Source Data.xlsx
Figure 4e	NC_Napoli_Flores_Source Data.xlsx
Figure 4f	NC_Napoli_Flores_Source Data.xlsx
Figure 5a	NC_Napoli_Flores_Source Data.xlsx
Figure 5b	Data available from the corresponding author upon reasonable request.
Figure 5c	NC_Napoli_Flores_Source Data.xlsx
Figure 5d	Data available from the corresponding author upon reasonable request.
Figure 5e	NC_Napoli_Flores_Source Data.xlsx
Figure 6a	NC_Napoli_Flores_Source Data.xlsx
Figure 6b	NC_Napoli_Flores_Source Data.xlsx
Figure 6c	NC_Napoli_Flores_Source Data.xlsx
Figure 6d	NC_Napoli_Flores_Source Data.xlsx
Figure 6e	NC_Napoli_Flores_Source Data.xlsx
Figure 6f	Data available from the corresponding author upon reasonable request.
Figure 6g	Data available from the corresponding author upon reasonable request.
Figure 6h	Data available from the corresponding author upon reasonable request.
Figure 7	Data available from the corresponding author upon reasonable request.
Supplementary Figure 1a	NC_Napoli_Flores_Source Data.xlsx
Supplementary Figure 1b	NC_Napoli_Flores_Source Data.xlsx
Supplementary Figure 1c	NC_Napoli_Flores_Source Data.xlsx
Supplementary Figure 1d	NC_Napoli_Flores_Source Data.xlsx
Supplementary Figure 1e	NC_Napoli_Flores_Source Data.xlsx
Supplementary Figure 1f	NC_Napoli_Flores_Source Data.xlsx
Supplementary Figure 1g	NC_Napoli_Flores_Source Data.xlsx
Supplementary Figure 1h	NC_Napoli_Flores_Source Data.xlsx
Supplementary Figure 1i	NC_Napoli_Flores_Source Data.xlsx
Supplementary Figure 2a	NC_Napoli_Flores_Source Data.xlsx
Supplementary Figure 2b	NC_Napoli_Flores_Source Data.xlsx
Supplementary Figure 2c	NC_Napoli_Flores_Source Data.xlsx
Supplementary Figure 2d	NC_Napoli_Flores_Source Data.xlsx
Supplementary Figure 2e	NC_Napoli_Flores_Source Data.xlsx
Supplementary Figure 2f	NC_Napoli_Flores_Source Data.xlsx
Supplementary Figure 2g	NC_Napoli_Flores_Source Data.xlsx
Supplementary Figure 2h	NC_Napoli_Flores_Source Data.xlsx
Supplementary Figure 2i	NC_Napoli_Flores_Source Data.xlsx
Supplementary Figure 2j	NC_Napoli_Flores_Source Data.xlsx
Supplementary Figure 2k	NC_Napoli_Flores_Source Data.xlsx
Supplementary Figure 2l	NC_Napoli_Flores_Source Data.xlsx
Supplementary Figure 2m	NC_Napoli_Flores_Source Data.xlsx
Supplementary Figure 2n	Data available from the corresponding author upon reasonable request.
Supplementary Figure 2o	NC_Napoli_Flores_Source Data.xlsx
Supplementary Figure 2p	Data available from the corresponding author upon reasonable request.
Supplementary Figure 2q	NC_Napoli_Flores_Source Data.xlsx
Supplementary Figure 2r	Data available from the corresponding author upon reasonable request.
Supplementary Figure 2s	Data available from the corresponding author upon reasonable request.
Supplementary Figure 3a	NC_Napoli_Flores_Source Data.xlsx
Supplementary Figure 3b	NC_Napoli_Flores_Source Data.xlsx
Supplementary Figure 3c	NC_Napoli_Flores_Source Data.xlsx
Supplementary Figure 3d	NC_Napoli_Flores_Source Data.xlsx
Supplementary Figure 3e	NC_Napoli_Flores_Source Data.xlsx
Supplementary Figure 3f	NC_Napoli_Flores_Source Data.xlsx
Supplementary Figure 3g	NC_Napoli_Flores_Source Data.xlsx
Supplementary Figure 3h	NC_Napoli_Flores_Source Data.xlsx
Supplementary Figure 3i	NC_Napoli_Flores_Source Data.xlsx
Supplementary Figure 3j	NC_Napoli_Flores_Source Data.xlsx
Supplementary Figure 3k	NC_Napoli_Flores_Source Data.xlsx
Supplementary Figure 4a	NC_Napoli_Flores_Source Data.xlsx
Supplementary Figure 4b	NC_Napoli_Flores_Source Data.xlsx
Supplementary Figure 4c	NC_Napoli_Flores_Source Data.xlsx
Supplementary Figure 4d	NC_Napoli_Flores_Source Data.xlsx
Supplementary Figure 4e	NC_Napoli_Flores_Source Data.xlsx
Supplementary Figure 4f	NC_Napoli_Flores_Source Data.xlsx
Supplementary Figure 4g	Cancer Genome Atlas N. Comprehensive molecular portraits of human breast tumours. Nature 490, 61-70 (2012). http://www.cancer.gov/about-nci/organization/ccg/research/structural-genomics/tcga
Supplementary Figure 4h	Cancer Genome Atlas N. Comprehensive molecular portraits of human breast tumours. Nature 490, 61-70 (2012). http://www.cancer.gov/about-nci/organization/ccg/research/structural-genomics/tcga
Supplementary Figure 5a	NC_Napoli_Flores_Source Data.xlsx
Supplementary Figure 5b	NC_Napoli_Flores_Source Data.xlsx
Supplementary Figure 5c	NC_Napoli_Flores_Source Data.xlsx
Supplementary Figure 5d	NC_Napoli_Flores_Source Data.xlsx
Supplementary Figure 5e	NC_Napoli_Flores_Source Data.xlsx
Supplementary Figure 5f	NC_Napoli_Flores_Source Data.xlsx
Supplementary Figure 5g	NC_Napoli_Flores_Source Data.xlsx
Supplementary Figure 5h	NC_Napoli_Flores_Source Data.xlsx
Supplementary Figure 5i	NC_Napoli_Flores_Source Data.xlsx
Supplementary Figure 5j	NC_Napoli_Flores_Source Data.xlsx
Supplementary Figure 5k	NC_Napoli_Flores_Source Data.xlsx
Supplementary Figure 5l	NC_Napoli_Flores_Source Data.xlsx
Supplementary Figure 5m	NC_Napoli_Flores_Source Data.xlsx
Supplementary Figure 5n	NC_Napoli_Flores_Source Data.xlsx
Supplementary Figure 5o	NC_Napoli_Flores_Source Data.xlsx
Supplementary Figure 5p	NC_Napoli_Flores_Source Data.xlsx
Supplementary Figure 5q	NC_Napoli_Flores_Source Data.xlsx
Supplementary Figure 5r	NC_Napoli_Flores_Source Data.xlsx
Supplementary Figure 5s	NC_Napoli_Flores_Source Data.xlsx
Supplementary Figure 5t	NC_Napoli_Flores_Source Data.xlsx
Supplementary Figure 5u	NC_Napoli_Flores_Source Data.xlsx
Supplementary Figure 5v	NC_Napoli_Flores_Source Data.xlsx
Supplementary Figure 5w	NC_Napoli_Flores_Source Data.xlsx
Supplementary Figure 5x	NC_Napoli_Flores_Source Data.xlsx
Supplementary Figure 5y	NC_Napoli_Flores_Source Data.xlsx
Supplementary Figure 5z	NC_Napoli_Flores_Source Data.xlsx
Supplementary Figure 5a'	NC_Napoli_Flores_Source Data.xlsx
Supplementary Figure 5b'	NC_Napoli_Flores_Source Data.xlsx
Supplementary Figure 5c'	NC_Napoli_Flores_Source Data.xlsx
Supplementary Figure 5d'	NC_Napoli_Flores_Source Data.xlsx
Supplementary Figure 5e'	NC_Napoli_Flores_Source Data.xlsx
Supplementary Figure 5f'	NC_Napoli_Flores_Source Data.xlsx
Supplementary Figure 5g'	NC_Napoli_Flores_Source Data.xlsx
Supplementary Figure 5h'	Cancer Genome Atlas N. Genomic Classification of Cutaneous Melanoma. Cell 161, 1681-1696 (2015). http://www.cancer.gov/about-nci/organization/ccg/research/structural-genomics/tcga
Supplementary Figure 5i'	Cancer Genome Atlas N. Genomic Classification of Cutaneous Melanoma. Cell 161, 1681-1696 (2015). http://www.cancer.gov/about-nci/organization/ccg/research/structural-genomics/tcga
Supplementary Figure 5j'	NC_Napoli_Flores_Source Data.xlsx
Supplementary Figure 5k'	NC_Napoli_Flores_Source Data.xlsx
Supplementary Figure 5l'	NC_Napoli_Flores_Source Data.xlsx
Supplementary Figure 5m'	NC_Napoli_Flores_Source Data.xlsx
Supplementary Figure 5n'	Data available from the corresponding author upon reasonable request.
Supplementary Figure 5o'	NC_Napoli_Flores_Source Data.xlsx
Supplementary Figure 5p'	Data available from the corresponding author upon reasonable request.
Supplementary Figure 5q'	NC_Napoli_Flores_Source Data.xlsx
Supplementary Figure 5r'	Data available from the corresponding author upon reasonable request.
Supplementary Figure 5s'	NC_Napoli_Flores_Source Data.xlsx
Supplementary Figure 5t'	Data available from the corresponding author upon reasonable request.
Supplementary Figure 5u'	NC_Napoli_Flores_Source Data.xlsx
Supplementary Figure 5v'	Data available from the corresponding author upon reasonable request.
Supplementary Figure 5w'	Data available from the corresponding author upon reasonable request.
Supplementary Figure 5x'	NC_Napoli_Flores_Source Data.xlsx
Supplementary Figure 5y'	NC_Napoli_Flores_Source Data.xlsx
Supplementary Figure 5z'	NC_Napoli_Flores_Source Data.xlsx
Supplementary Figure 5a''	NC_Napoli_Flores_Source Data.xlsx
Supplementary Figure 5b''	Data available from the corresponding author upon reasonable request.
Supplementary Figure 5c''	NC_Napoli_Flores_Source Data.xlsx
Supplementary Figure 5d''	Data available from the corresponding author upon reasonable request.
Supplementary Figure 5e''	NC_Napoli_Flores_Source Data.xlsx
Supplementary Figure 5f''	Data available from the corresponding author upon reasonable request.
Supplementary Figure 5g''	Data available from the corresponding author upon reasonable request.
Supplementary Figure 6a	NC_Napoli_Flores_Source Data.xlsx
Supplementary Figure 6b	NC_Napoli_Flores_Source Data.xlsx
Supplementary Figure 6c	NC_Napoli_Flores_Source Data.xlsx
Supplementary Figure 6d	NC_Napoli_Flores_Source Data.xlsx
Supplementary Figure 6e	NC_Napoli_Flores_Source Data.xlsx
Supplementary Figure 6f	NC_Napoli_Flores_Source Data.xlsx
Supplementary Figure 6g	NC_Napoli_Flores_Source Data.xlsx
Supplementary Figure 6h	NC_Napoli_Flores_Source Data.xlsx
Supplementary Figure 6i	NC_Napoli_Flores_Source Data.xlsx
Supplementary Figure 6j	NC_Napoli_Flores_Source Data.xlsx
Supplementary Figure 6k	NC_Napoli_Flores_Source Data.xlsx
Supplementary Figure 6l	NC_Napoli_Flores_Source Data.xlsx
Supplementary Figure 6m	NC_Napoli_Flores_Source Data.xlsx
Supplementary Figure 6n	NC_Napoli_Flores_Source Data.xlsx
Supplementary Figure 6o	NC_Napoli_Flores_Source Data.xlsx
Supplementary Figure 6p	NC_Napoli_Flores_Source Data.xlsx
Supplementary Figure 6q	NC_Napoli_Flores_Source Data.xlsx
Supplementary Figure 6r	NC_Napoli_Flores_Source Data.xlsx
Supplementary Figure 6s	NC_Napoli_Flores_Source Data.xlsx
Supplementary Figure 6t	NC_Napoli_Flores_Source Data.xlsx
Supplementary Figure 6u	NC_Napoli_Flores_Source Data.xlsx
Supplementary Figure 6v	NC_Napoli_Flores_Source Data.xlsx
Supplementary Figure 6w	NC_Napoli_Flores_Source Data.xlsx
Supplementary Figure 6x	NC_Napoli_Flores_Source Data.xlsx
Supplementary Figure 6y	NC_Napoli_Flores_Source Data.xlsx
Supplementary Figure 6z	NC_Napoli_Flores_Source Data.xlsx
Supplementary Figure 6a'	NC_Napoli_Flores_Source Data.xlsx
Supplementary Figure 6b'	NC_Napoli_Flores_Source Data.xlsx
Supplementary Figure 6c'	NC_Napoli_Flores_Source Data.xlsx
Supplementary Figure 6d'	NC_Napoli_Flores_Source Data.xlsx
Supplementary Figure 6e'	NC_Napoli_Flores_Source Data.xlsx
Supplementary Figure 6f'	NC_Napoli_Flores_Source Data.xlsx
Supplementary Figure 6g'	NC_Napoli_Flores_Source Data.xlsx
Supplementary Figure 6h'	NC_Napoli_Flores_Source Data.xlsx
Supplementary Figure 6i'	NC_Napoli_Flores_Source Data.xlsx
Supplementary Figure 6j'	NC_Napoli_Flores_Source Data.xlsx
Supplementary Figure 6k'	NC_Napoli_Flores_Source Data.xlsx
Supplementary Figure 6l'	NC_Napoli_Flores_Source Data.xlsx
Supplementary Figure 6m'	NC_Napoli_Flores_Source Data.xlsx
Supplementary Figure 6n'	NC_Napoli_Flores_Source Data.xlsx
Supplementary Figure 6o'	NC_Napoli_Flores_Source Data.xlsx
Supplementary Figure 6p'	NC_Napoli_Flores_Source Data.xlsx
Supplementary Figure 6q'	NC_Napoli_Flores_Source Data.xlsx
Supplementary Figure 6r'	NC_Napoli_Flores_Source Data.xlsx
Supplementary Figure 6s'	NC_Napoli_Flores_Source Data.xlsx
Supplementary Figure 6t'	NC_Napoli_Flores_Source Data.xlsx
Supplementary Figure 6u'	NC_Napoli_Flores_Source Data.xlsx
Supplementary Figure 6v'	NC_Napoli_Flores_Source Data.xlsx
Supplementary Figure 6w'	NC_Napoli_Flores_Source Data.xlsx
Supplementary Figure 6x'	NC_Napoli_Flores_Source Data.xlsx
Supplementary Figure 6y'	NC_Napoli_Flores_Source Data.xlsx
Supplementary Figure 6z'	NC_Napoli_Flores_Source Data.xlsx
Supplementary Figure 6a''	NC_Napoli_Flores_Source Data.xlsx
Supplementary Figure 6b''	NC_Napoli_Flores_Source Data.xlsx
Supplementary Figure 6c''	NC_Napoli_Flores_Source Data.xlsx
Supplementary Figure 6d''	NC_Napoli_Flores_Source Data.xlsx
Supplementary Figure 6e''	NC_Napoli_Flores_Source Data.xlsx
Supplementary Figure 6f''	NC_Napoli_Flores_Source Data.xlsx
Supplementary Figure 6g''	NC_Napoli_Flores_Source Data.xlsx
Supplementary Figure 6h''	NC_Napoli_Flores_Source Data.xlsx
Supplementary Figure 6i"	NC_Napoli_Flores_Source Data.xlsx
Supplementary Figure 6j"	NC_Napoli_Flores_Source Data.xlsx
Supplementary Figure 6k"	NC_Napoli_Flores_Source Data.xlsx
Supplementary Figure 6l"	NC_Napoli_Flores_Source Data.xlsx

## Sheet: Figure 1a
		fold change TAp63-/- over WT	p-value	FDR p-value
TROLL-1	RP23-168E14.4	4.44947	0.00512461	0.131842
TROLL-2	1700006J14Rik	1.4038	0.547116	0.707004
TROLL-3	E130307A14Rik	1.82523	0.000606944	0.0429413
TROLL-4	2610307P16Rik	0.182475	0.00286244	0.114742
TROLL-5	AC122821.1	1.5114	0.00486873	0.131842
TROLL-6	2410006H16Rik	0.441096	0.000127015	0.0262859
TROLL-7	Malat1	1.78984	0.035487	0.334761
TROLL-8	AC157572.1	4.52511	0.0223354	0.243112
TROLL-9	4930481B07Rik	0.312635	0.0155828	0.200451

## Sheet: Figure 1b
		fold change	p-value	FDR p-value	comparison
TROLL-1	RP11-98G7.1	0.00850171	0.00554213	0.0304218	AT1-over-MCF10A
TROLL-2	RPSAP52	3.06485	5.22995e-05	0.00315861	CA1D-over-DCIS
TROLL-3	TRAF3IP2-AS1	2.01795	0.00960834	0.0828481	DCIS-over-AT1
TROLL-4	NR_015410	0.0631022	0.000381697	0.0048898	AT1-over-MCF10A
TROLL-5	LINC00514	35.0394	4.08484e-05	0.00131687	AT1-over-MCF10A
	LINC00514	0.102667	0.000179429	0.00608398	CA1D-over-DCIS
TROLL-6	RP11-138I1.3	0.266161	0.00248899	0.0346028	DCIS-over-AT8
TROLL-7	MALAT1	0.665681	0.00282682	0.0189481	AT1-over-MCF10A
	MALAT1	0.591372	0.00743362	0.0986301	CA1D-over-DCIS
	MALAT1	2.29333	1.9644e-05	0.00123689	DCIS-over-AT1
TROLL-8	AL161668.12	4582.83	0.000186543	0.00327204	AT1-over-MCF10A
	AL161668.12	12.4811	1.95853e-06	0.000700506	CA1D-over-DCIS
TROLL-9	RP11-126K1.6	0.0340866	0.00363994	0.0224702	AT1-over-MCF10A

## Sheet: Figure 1c
	WT			TAp63-/-
	exp 1	exp 2	exp 3	exp 1	exp 2	exp 3
TROLL-1	0.975799	0.914586	1.10962	2.25651	1.92655	2.36484
TROLL-2	1.0363	0.879244	1.08446	1.36552	1.48706	1.60293
TROLL-3	1.01858	0.836734	1.14469	1.57149	1.77475	1.88877
TROLL-4	0.962189	1.14061	0.897201	0.322214	0.436143	0.3828
TROLL-5	1.02541	0.91619	1.0584	1.68549	1.87925	2.02755
TROLL-6	0.978474	0.95329	1.06824	0.715621	0.655051	0.627931
TROLL-7	0.929739	0.969147	1.10112	1.63396	1.81187	2.05875
TROLL-8	0.941009	1.01091	1.04808	2.37731	2.65774	2.47884
TROLL-9	0.992848	1.1004	0.90675	0.124617	0.182771	0.191079

## Sheet: Figure 1d
		exp 1	exp 2	exp 3
TROLL-1	NT gRNA	1	0.967308	1.05674
	gRNA 𝛂 TAp63 NO DOXY	0.939619	0.948912	1.17345
	gRNA 𝛂 TAp63 DOXY (3 days)	1.5146	1.85775	1.3756
	gRNA 𝛂 TAp63 DOXY (6 days)	4.13614	4.89321	4.54027
TROLL-2	NT gRNA	1	1.04912	0.936565
	gRNA 𝛂 TAp63 NO DOXY	0.888236	1.00835	1.13369
	gRNA 𝛂 TAp63 DOXY (3 days)	1.53923	1.37002	1.41607
	gRNA 𝛂 TAp63 DOXY (6 days)	1.82308	2.30479	1.96261
TROLL-3	NT gRNA	1	0.984293	0.961646
	gRNA 𝛂 TAp63 NO DOXY	1.07646	1.00183	1.46757
	gRNA 𝛂 TAp63 DOXY (3 days)	2.17028	1.80881	2.27287
	gRNA 𝛂 TAp63 DOXY (6 days)	3.54524	3.35688	3.47726
TROLL-4	NT gRNA	1	1.0378	0.864123
	gRNA 𝛂 TAp63 NO DOXY	0.898551	1.106	1.03721
	gRNA 𝛂 TAp63 DOXY (3 days)	0.465456	0.662983	0.571461
	gRNA 𝛂 TAp63 DOXY (6 days)	0.281166	0.234564	0.346357
TROLL-5	NT gRNA	1	0.985466	1.10365
	gRNA 𝛂 TAp63 NO DOXY	0.936329	1.03308	1.10166
	gRNA 𝛂 TAp63 DOXY (3 days)	1.42296	1.77739	1.66544
	gRNA 𝛂 TAp63 DOXY (6 days)	2.80346	2.53668	2.73667
TROLL-6	NT gRNA	1	1.01733	1.01636
	gRNA 𝛂 TAp63 NO DOXY	1.13699	0.987845	1.07564
	gRNA 𝛂 TAp63 DOXY (3 days)	0.755424	0.59645	0.616624
	gRNA 𝛂 TAp63 DOXY (6 days)	0.329444	0.430025	0.47356
TROLL-7	NT gRNA	1	0.928718	1.07522
	gRNA 𝛂 TAp63 NO DOXY	0.955407	1.10559	0.846104
	gRNA 𝛂 TAp63 DOXY (3 days)	2.11693	2.27171	2.42343
	gRNA 𝛂 TAp63 DOXY (6 days)	4.94456	5.51352	4.93646
TROLL-8	NT gRNA	1	0.957638	1.09636
	gRNA 𝛂 TAp63 NO DOXY	0.947477	0.930338	1.10165
	gRNA 𝛂 TAp63 DOXY (3 days)	2.18244	1.96214	2.06123
	gRNA 𝛂 TAp63 DOXY (6 days)	5.47955	5.82382	5.23748
TROLL-9	NT gRNA	1	0.931258	1.1387
	gRNA 𝛂 TAp63 NO DOXY	1.01724	0.918547	1.11247
	gRNA 𝛂 TAp63 DOXY (3 days)	0.541057	0.342734	0.420387
	gRNA 𝛂 TAp63 DOXY (6 days)	0.0714322	0.140129	0.0475238

## Sheet: Figure 1e
	exp 1	exp 2	exp 3
siControl	100	100	100
siTROLL-1	33.4362	37.5304	32.7538
siTROLL-2	10.5894	16.8858	15.0255
siTROLL-3	21.0504	18.258	22.1244
siTROLL-4	1.3566	1.30925	1.66915
siTROLL-5	1.52192	1.6384	1.83648
siTROLL-6	73.3294	85.811	74.8896
siTROLL-7	24.7285	28.1124	25.7697
siTROLL-8	3.4848	3.3088	3.7312
siTROLL-9	108.417	133.928	140.305

## Sheet: Figure 1f
	exp 1	exp 2	exp 3
siControl	100	100	100
siTROLL-1	22.3784	30.516	23.3956
siTROLL-2	11.5444	17.3166	15.9495
siTROLL-3	30.875	26.325	34.125
siTROLL-4	11.485	8.45583	17.8409
siTROLL-5	2.79446	3.80928	4.64182
siTROLL-6	35.9232	66.2334	53.8848
siTROLL-7	35.066	52.7106	44.2233
siTROLL-8	1.4157	1.0582	2.2308
siTROLL-9	112.44	138.179	142.244

## Sheet: Figure 1g
	exp 1	exp 2	exp 3
siControl	0.748331	0.762667	0.756067
siTROLL-1	0.651593	0.685233	0.68865
siTROLL-2	0.483193	0.51115	0.539517
siTROLL-3	0.634399	0.68395	0.66155
siTROLL-4	0.704622	0.722133	0.709267
siTROLL-5	0.636971	0.699017	0.660033
siTROLL-6	0.665413	0.709467	0.68965
siTROLL-7	0.640767	0.67695	0.65035
siTROLL-8	0.600623	0.631767	0.6102
siTROLL-9	0.812646	0.771543	0.865477

## Sheet: Figure 1h
	exp 1	exp 2	exp 3
siControl	0.0611361	0.0448167	0.06435
siTROLL-1	0.0338243	0.0405167	0.0562833
siTROLL-2	0.111668	0.107117	0.1488
siTROLL-3	0.060135	0.051	0.0514167
siTROLL-4	0.0891819	0.0795333	0.0738
siTROLL-5	0.113592	0.11144	0.15605
siTROLL-6	0.0493802	0.0593833	0.0524167
siTROLL-7	0.0919799	0.0718	0.07395
siTROLL-8	0.167111	0.189133	0.18335
siTROLL-9	0.0330081	0.0231167	0.0398

## Sheet: Figure 2f
	Mouse ear tag	side	D (largest diameter in mm)	d (smallest diameter in mm)	V = (D * d^2)/2
CA1D_shNT_Fat Pad	N1801	left	21	12	1512
		right	14	8	448
	N1802	left	18	13	1521
		right	16	8	512
	N1803	left	20	11	1210
		right	13	10	650
	N1804	left	17	14	1666
		right	13	13	1098.5
	N1805	left	24	13	2028
		right	10	10	500
CA1D_shTROLL-2_Fat Pad	N1806	left	11	3	49.5
		right	14	8	448
	N1807	left	9	8	288
		right	7	7	171.5
	N1808	left	12	8	384
		right	8	7	196
	N1809	left	14	5	175
		right	0	0	0
	N1810	left	13	7	318.5
		right	0	0	0
CA1D_shTROLL-3_Fat Pad	N1811	left	8	7	196
		right	7	6	126
	N1812	left	12	12	864
		right	11	8	352
	N1813	left	13	9	526.5
		right	0	0	0
	N1814	left	11	7	269.5
		right	0	0	0
	N1815	left	12	9	486
		right	0	0	0

[truncated: 90 more sheets: Figure 2h, Figure 3b, Figure 3c, Figure 3d, Figure 3e, Figure 4b, Figure 5c, Figure 5e, Figure 6a, Figure 6b, Figure 6c, Figure 6d, Figure 6e, Supplementary Figure 1a, Supplementary Figure 1b, Supplementary Figure 1c, Supplementary Figure 1d, Supplementary Figure 1e, Supplementary Figure 1f, Supplementary Figure 1g …]
